# Supplementary material for: Identification and Characterization of MicroRNAs in the Liver of Blunt Snout Bream (Megalobrama amblycephala) Infected by Aeromonas hydrophila
Source: Int J Mol Sci. 2016 Nov 25;17(12):1972. doi: 10.3390/ijms17121972 (PMC5187772; doi:10.3390/ijms17121972)
Supplement: Supplementary file 1 [file ijms-17-01972-s001.zip]

Archive with 11 entries (10 files):
- ijms-146956-Supplementary Materials/
- ijms-146956-Supplementary Materials/ijms-146956-SI.pdf
- ijms-146956-Supplementary Materials/Table S1.xlsx
- ijms-146956-Supplementary Materials/Table S2.xlsx
- ijms-146956-Supplementary Materials/Table S3.xlsx
- ijms-146956-Supplementary Materials/Table S4.xlsx
- ijms-146956-Supplementary Materials/Table S5.xlsx
- ijms-146956-Supplementary Materials/Table S6.xlsx
- ijms-146956-Supplementary Materials/Table S7.xlsx
- ijms-146956-Supplementary Materials/Table S8.xlsx
- ijms-146956-Supplementary Materials/Table S9.xlsx
