# Supplementary material for: Identification and Characterization of MicroRNAs in the Liver of Blunt Snout Bream (Megalobrama amblycephala) Infected by Aeromonas hydrophila
Source: Int J Mol Sci. 2016 Nov 25;17(12):1972. doi: 10.3390/ijms17121972 (PMC5187772; doi:10.3390/ijms17121972)
Supplement: Supplementary file 1 [file ijms-17-01972-s001.zip › ijms-146956-Supplementary Materials/Table S1.xlsx]

## Sheet: Sheet1
	Table S1 Sequences information on small RNAs and the distribution of sequences
	Table S1-1. Overview of reads from raw data to high quality reads
	A:0h
	Type	Count	Percent
	Total reads number	13916974	1
	Filter low quality reads	0	0
	Filter having 'N' reads	5439	0.0004
	Length <18	806215	0.0579
	Length >30	1861113	0.1337
	Clean Reads	11244207	0.8079
	B:4h
	Type	Count	Percent
	Total reads number	11975199	1
	Filter low quality reads	0	0
	Filter having 'N' reads	4598	0.0004
	Length <18	1170392	0.0977
	Length >30	1587251	0.1325
	Clean Reads	9212958	0.7693
	C:24h
	Type	Count	Percent
	Total reads number	10468772	1
	Filter low quality reads	0	0
	Filter having 'N' reads	4184	0.0004
	Length <18	1304533	0.1246
	Length >30	1220898	0.1166												B
	Clean Reads	7939157	0.7584
	Table S1-2. Summary of common and specific sequences
	A:0h&4h
	Type	Uniq sRNA	Percent	Total sRNA	Percent
	Total sRNA	1337186	1	9447947	1
	0h&4h common sequences	116159	0.0869	8095885	0.8569
	0h specific	747551	0.559	834811	0.0884
	4h specific	473476	0.3541	517251	0.0547
	B:0h&24h
	Type	Uniq sRNA	Percent	Total sRNA	Percent
	Total sRNA	1298126	1	8164099	1
	0h&24h common sequences	113038	0.0871	6855711	0.8397
	0h specific	750672	0.5783	832767	0.102
	24h specific	434416	0.3346	475621	0.0583
	C:4h&24h
	Type	Uniq sRNA	Percent	Total sRNA	Percent
	Total_sRNA	1023042	1	9083496	1
	4h&24h common sequences	114047	0.1115	8094008	0.8911
	4h specific	475588	0.4649	519128	0.0572
	24h specific	433407	0.4236	470360	0.0518
	Table S1-3. Annotation of small RNAs derived from the liver of M.amblycephala
	A: 0h
	Type	Number	Percent
	miRNA	8967663	0.7975
	rRNA	491242	0.0437
	tRNA	164451	0.0146
	repeat	27407	0.0024
	snRNA	751	0.0001
	snoRNA	1215	0.0001
	other	1591476	0.1415
	B: 4h
	Type	Number	Percent
	miRNA	7437425	0.8073
	rRNA	444661	0.0483
	tRNA	133663	0.0145
	repeat	19401	0.0021
	snRNA	842	0.0001
	snoRNA	1255	0.0001
	other	1175711	0.1276
	C: 24h
	Type	Number	Percent
	miRNA	6342311	0.7989
	rRNA	512125	0.0645
	tRNA	64523	0.0081
	repeat	29363	0.0037
	snRNA	624	0.0001
	snoRNA	1190	0.0001
	other	989021	0.1246
