# Supplementary material for: Identification and Characterization of MicroRNAs in the Liver of Blunt Snout Bream (Megalobrama amblycephala) Infected by Aeromonas hydrophila
Source: Int J Mol Sci. 2016 Nov 25;17(12):1972. doi: 10.3390/ijms17121972 (PMC5187772; doi:10.3390/ijms17121972)
Supplement: Supplementary file 1 [file ijms-17-01972-s001.zip › ijms-146956-Supplementary Materials/Table S2.xlsx]

## Sheet: Table S2
	Table S2. Profile of convesred miRNAs in the liver of M. amblycephala
Family	Name	Read counts in 0h library	Read counts in 4h library	Read counts in 24h library	length	Squence
let-7	let-7a	144256	99793	94905	22	ugagguaguagguuguauaguu
	let-7b	7801	6981	4690	22	ugagguaguagguugugugguu
	let-7c	7330	6732	5301	22	ugagguaguagguuguaugguu
	let-7d	1853	1541	1203	22	ugagguaguugguuguaugguu
	let-7e	125862	170094	105735	22	ugagguaguagauugaauaguu
	let-7f	44383	47728	35982	22	ugagguaguagauuguauaguu
	let-7g	30793	21758	19698	22	ugagguaguaguuuguauaguu
	let-7h	4349	4074	3550	22	ugagguaguaaguuguguuguu
	let-7i	25233	32042	29771	22	ugagguaguaguuugugcuguu
	let-7j	6162	7483	5982	22	ugagguaguuguuuguacaguu
miR-1	miR-1	3543	2221	1723	22	uggaauguaaagaaguauguau
	miR-206	547	151	111	22	uggaauguaaggaagugugugg
miR-10	miR-10a-5p	1041	1311	419	22	uacccuguagauccgaauuugu
	miR-10b	4731	11762	3217	23	uacccuguagaaccgaauuugug
	miR-10c	21220	34184	23418	22	uacccuguagauccggauuugu
	miR-10d-3p	306	413	261	22	cagauucgguuuuaggggagua
	miR-100	630796	605151	496321	22	aacccguagauccgaacuugug
	miR-125a	3712	3540	2907	22	ucccugagacccuuaaccugug
	miR-125b	22318	22766	18683	22	ucccugagacccuaacuuguga
	miR-125c	2621	1819	1743	22	ucccugagacccuaacucguga
	miR-99	53951	54611	36285	22	aacccguagauccgaucuugug
miR-101	miR-101a	65929	175935	100068	22	uacaguacugugauaacugaag
	miR-101b	15243	21886	16382	22	uacaguacuaugauaacugaag
miR-103	miR-103	1897	2690	2190	23	agcagcauuguacagggcuauga
	miR-107a	2678	3798	4254	23	agcagcauuguacagggcuauca
	miR-107b	2922	3878	3468	21	agcagcauuguacagggcuuu
miR-122	miR-122	4185500	1847241	1949028	22	uggagugugacaaugguguuug
miR-126	miR-126a-5p	141629	171509	143079	21	cauuauuacuuuugguacgcg
	miR-126b-5p	2964	3653	2511	21	cauuauuacuuuugguacgcg
miR-128	miR-128	18218	9708	10651	22	ucacagugaaccggucucuuuu
miR-129	miR-129-5p	102	30	20	22	cuuuuugcggucugggcuugcu
miR-130	miR-130a	138	91	110	22	cagugcaauguuaaaagggcau
	miR-130b	2793	1583	1742	22	cagugcaauaaugaaagggcau
	miR-130c	275	108	126	22	cagugcaauauuaaaagggcau
	miR-301a	33	43	33	22	cagugcaauaguauugucaaag
	miR-301b	20	21	22	22	cagugcaauaguauugucauug
	miR-301c	418	218	384	22	cagugcaauaguauugucauag
miR-132	miR-132-3p	105	39	30	22	uaacagucuacagccauggucg
	miR-132-5p	13	13	6	22	accguggcauuagauuguuacu
	miR-212	36	20	14	21	uaacagucuacagucauggcu
miR-133	miR-133a-5p	191	96	67	22	agcugguaaaauggaaccaaau
	miR-133b-5p	16	6	5	22	gcuggucaaauggaaccaaguc
miR-135	miR-135b	2438	3073	2623	22	uauggcuuuuuauuccuaucug
	miR-135c	13	8	7	22	uauggcuuucuauuccuaugug
miR-1388	miR-1388-5p	3694	5368	3418	22	aggacuguccaaccugagaaug
miR-139	miR-139	383	299	267	18	ucuacagugcaugugucu
miR-140	miR-140-5p	7307	16510	9600	22	cagugguuuuacccuaugguag
miR-8	miR-141	35490	12179	8287	22	uaacacugucugguaacgaugc
	miR-200a	28059	18348	12948	22	uaacacugucugguaacgaugu
	miR-200b	17027	10602	8925	22	uaauacugccugguaaugauga
	miR-200c	9687	3685	3267	22	uaauacugccugguaaugaugc
	miR-429a	870	596	454	22	uaauacugucugguaaugccgu
	miR-429b	173	56	26	22	uaauacugccugguaaugccau
miR-142	miR-142b-5p	258	283	154	22	cauaaaguagacagcacuacua
miR-143	miR-143	213361	257189	130810	21	ugagaugaagcacuguagcuc
miR-144	miR-144	2313	5265	3910	20	uacaguauagaugauguacu
miR-145	miR-145	6021	7348	3288	22	guccaguuuucccaggaauccc
miR-146	miR-146a	82070	102060	106451	23	ugagaacugaauuccauagaugg
	miR-146b	24393	9075	11728	22	ugagaacugaauuccaagggug
miR-148	miR-148	107536	305995	168563	22	ucagugcauuacagaacuuugu
	miR-152	16215	65870	35525	22	ucagugcaugacagaacuuugg
miR-150	miR-150	1903	1270	1051	22	ucucccaauccuuguaccagug
miR-153	miR-153a	6	16	9	22	uugcauagucacaaaagugauc
	miR-153b	12	0	2	22	uugcauagucacaaaaaugagc
	miR-153c	19	20	5	22	uugcauagucacaaaaaugauc
miR-155	miR-155	175	191	194	22	uuaaugcuaaucgugauagggg
miR-15	miR-15a-5p	444	917	621	22	uagcagcacagaaugguuugug
	miR-15b	126	267	162	22	uagcagcacaucaugguuugua
	miR-16a	726	923	719	22	uagcagcacguaaauauuggug
	miR-16b	5807	5993	4949	22	uagcagcacguaaauauuggag
	miR-16c	3108	2612	2526	22	uagcagcauguaaauauuggag
	miR-457a	291	563	349	22	aagcagcacaucaauauuggca
	miR-457b	743	1871	1233	22	aagcagcacauaaauacuggag
miR-17	miR-17a-5p	2808	3569	2720	22	caaagugcuuacagugcaggua
	miR-18a	39	48	33	22	uaaggugcaucuagugcagaua
	miR-18b-5p	8	25	15	22	uaaggugcauuuagugcagaua
	miR-18c	4790	3978	4351	22	uaaggugcaucuuguguaguua
	miR-20a-3p	11828	14375	11946	22	acugcagugugagcacuugaag
	miR-20a-5p	11825	14378	11939	23	uaaagugcuuauagugcagguag
	miR-20b	4682	6819	4813	23	caaagugcucacagugcagguag
	miR-93	879	749	805	22	aaaagugcuguuugugcaggua
miR-181	miR-181a-3p	24753	18175	14229	22	accaucgaccguugauuguacc
	miR-181a-5p	24753	18175	14229	23	aacauucaacgcugucggugagu
	miR-181b	2057	1802	1618	22	aacauucauugcugucgguggg
	miR-181c	120	122	88	22	cacauucauugcugucgguggg
miR-182	miR-182-3p	40	43	41	21	ugguucuagacuugccaacua
miR-183	miR-183	66	70	51	23	uauggcacugguagaauucacug
miR-184	miR-184	590	627	533	22	uggacggagaacugauaagggc
miR-187	miR-187	507	147	116	20	ucgugucuuguguugcagcc
miR-190	miR-190a	10	29	15	22	ugauauguuugauauauuaggu
miR-192	miR-192	550271	724173	503300	21	augaccuaugaauugacagcc
miR-193	miR-193a	9	8	6	22	aacuggccuacaaagucccagu
	miR-193b	20	9	10	22	aacuggcccgcaaagucccgcu
miR-194	miR-194a	28977	38881	24624	21	uguaacagcaacuccaugugg
miR-196	miR-196a	4	5	3	22	uagguaguuucauguuguuggg
	miR-196b	3	3	4	22	uagguaguuucaaguuguuggg
miR-199	miR-199-3p	57604	111092	65971	22	uacaguagucugcacauugguu
	miR-199-5p	57626	111129	65984	23	cccaguguucagacuaccuguuc
miR-19	miR-19a-5p	664	582	426	22	cuaguuuugcauaguugcacua
	miR-19b-3p	1746	1710	1328	23	ugugcaaauccaugcaaaacuga
	miR-19b-5p	1747	1711	1329	22	aguuuugcugguuugcauucag
	miR-19c	701	966	725	23	ugugcaaauccaugcaaaacucg
	miR-19d	423	509	293	23	ugugcaaacccaugcaaaacuga
miR-202	miR-202-5p	805	253	129	22	uuccuaugcauauaccucuuug
miR-203	miR-203a	1238	1434	1094	22	gugaaauguuuaggaccacuug
	miR-203b-5p	438	222	227	22	agugguucucaacaguucaaca
miR-204	miR-204	2086	1154	1022	22	uucccuuugucauccuaugccu
mir-205	miR-205	861	332	415	22	uccuucauuccaccggagucug
miR-21	miR-21	221724	144253	164521	23	uagcuuaucagacugguguuggc
miR-210	miR-210-5p	2499	2002	2342	22	agccacugacuaacgcacauug
miR-214	miR-214	703	646	444	21	acagcaggcacagacaggcag
miR-216	miR-216a	326	56	51	22	uaaucucagcuggcaacuguga
	miR-216b	8736	1854	1408	22	uaaucucugcaggcaacuguga
miR-217	miR-217	3351	1214	789	22	uacugcaucaggaacugauugg
miR-2187	miR-2187-5p	9	7	0	22	uuaauuaguauagccuguuuua
miR-2188	miR-2188-5p	1279	2052	1591	21	aagguccaaccucacaugucc
miR-218	miR-218a	7673	3802	3822	22	uugugcuugaucuaaccaugug
	miR-218b	410	216	220	22	uugugcuugaucuaaccaugca
miR-221	miR-221	11453	12081	14418	23	agcuacauugucugcuggguuuc
	miR-222a	3864	10077	7549	24	agcuacaucuggcuacugggucuc
miR-22	miR-22a	1110016	1382260	1188866	22	aagcugccagcugaagaacugu
	miR-22b	3862	5180	3792	22	aagcugccaguugaagagcugu
miR-23	miR-23a	2382	2035	1246	22	aucacauugccagggauuucca
	miR-23b	1267	1613	1085	22	aucacauugccagggauuacca
miR-24	miR-24	1981	1415	1040	22	uggcucaguucagcaggaacag
miR-25	miR-25	8227	10784	8044	22	cauugcacuugucucggucuga
	miR-92a	37810	34153	26231	22	uauugcacuugucccggccugu
	miR-92b	257	256	243	22	uauugcacucgucccggccucc
miR-26	miR-26a	81540	52689	49302	22	uucaaguaauccaggauaggcu
	miR-26b	9541	11936	7932	22	uucaaguaauccaggauagguu
miR-27	miR-27a	514	762	453	22	uucacaguggcuaaguuccgcu
	miR-27b	23077	28235	23316	22	uucacaguggcuaaguucugca
	miR-27c-3p	996	1028	588	21	uucacagugguuaaguucugc
	miR-27d	980	862	636	22	uucacaguggcuaaguucuuca
	miR-27e	2872	2643	2552	22	uucacaguggcuaaguucagug
miR-29	miR-29a	1064	2627	1673	22	uagcaccauuugaaaucgguua
	miR-29b	367	719	670	22	uagcaccauuugaaaucagugu
miR-30	miR-30a	513	402	371	22	uguaaacauucccgacuggaag
	miR-30b	756	1561	928	22	uguaaacauccuacacucagcu
	miR-30c	30411	32838	26856	22	uguaaacauccuacacucucag
	miR-30d	20732	23944	18478	22	uguaaacauccccgacuggaag
	miR-30e-3p	18725	25029	18502	22	cuuucagucggauguuugcagc
	miR-30e-5p	22265	23813	16318	22	uguaaacauccuugacuggaag
miR-31	miR-31	2217	45	49	21	ggcaagauguuggcauagcug
miR-338	miR-338	336	412	357	22	uccagcaucagugauuuuguug
miR-34a	miR-34a	102	287	141	22	uggcagugucuuagcugguugu
miR-363	miR-363	13158	13825	13967	22	aauugcacgguauccaucugua
miR-365	miR-365	129	162	95	22	uaaugccccuaaaaauccuuau
miR-375	miR-375	2907	890	761	22	uuuguucguucggcucgcguua
miR-454	miR-454a	91	181	150	22	uagugcaauauugcuaauaggg
	miR-454b	464	1275	620	22	uagugcaauauugcuuauaggg
miR-455	miR-455a	2168	2984	2737	22	uaugugcccuuggacuacaucg
	miR-455b	146	376	222	22	guaugugcccuuggacuacauu
miR-456	miR-456	2136	2435	2715	22	caggcugguuagaugguuguca
miR-458	miR-458	8435	1074	795	22	auagcucuuugaaugguacugc
miR-459	miR-459-5p	977	4	0	22	ucaguaacaaggauucauccug
miR-460	miR-460-5p	2291	1539	1473	22	ccugcauuguacacacugugcg
miR-462	miR-462	5491	3150	2636	22	uaacggaacccauaaugcagcu
miR-489	miR-489	59	28	18	23	agugacaucauauguacggcugc
miR-499	miR-499	304	81	27	22	uuaagacuugcagugauguuua
miR-7147	miR-7147	5	16	6	21	uguaccaugcugguagccagu
miR-722	miR-722	18074	22981	17856	24	uuuuuugcagaaacguuucagauu
miR-725	miR-725	194	216	131	22	uucagucauuguuucuaguagu
miR-728	miR-728	5	13	7	22	auacuaaguacacuacguuuuc
miR-737	miR-737	988	864	724	21	aaucaaaaccuaaagaaaaua
miR-7	miR-7a	899	576	347	23	uggaagacuagugauuuuguugu
	miR-7b	519	520	836	21	uggaagacuugugauuuuguu
miR-9	miR-9-3p	337	276	263	21	uaaagcuagauaaccgaaagu
	miR-9-5p	338	276	263	23	ucuuugguuaucuagcuguauga
miR-96	miR-96	18	13	11	23	uuuggcacuagcacauuuuugcu
	miR-2184	15	40	27	21	aacaguaagaguuuaugugcu
