# Supplementary material for: Identification and Characterization of MicroRNAs in the Liver of Blunt Snout Bream (Megalobrama amblycephala) Infected by Aeromonas hydrophila
Source: Int J Mol Sci. 2016 Nov 25;17(12):1972. doi: 10.3390/ijms17121972 (PMC5187772; doi:10.3390/ijms17121972)
Supplement: Supplementary file 1 [file ijms-17-01972-s001.zip › ijms-146956-Supplementary Materials/Table S3.xlsx]

## Sheet: Sheet1
Table S3. Profile of novel miRNAs in the liver of M. amblycephala
miRNA name	mature miRNA id	mature length	mature sequence	precursor sequence	toal read counts	read counts in 0 h	read counts in 4 h	read counts in 24 h
miR-novel 1	10_11910	22	ucagguuaauugggacacuuuu	ugaauuagggugaauucagguuaauugggacacuuuuugccauugugaugaccaaagaaaagucccaauuggccugaauucacccucuuucagaugauucaaaacugac	444	98	195	151
miR-novel 2	10_12415	18	ccugucugagggacgcuc	auucccucuucucaugaugaccugucugagggacgcuccgcgguccauuuaccggacuuaacagcgcccucggcgaggaggagcagaugugaauggcucggugggcag	153	48	39	66
miR-novel 3	10_12661	22	accauggcuguagacuguuacc	acaccugccccuuggcgaccauggcuguagacuguuaccacgugccaacgcuacaguaacaaucuaaagccacggucagcauggagacagcagaggaagggaugagagccug	36	15	12	9
miR-novel 4	11_12946	22	acgguacccauugacuuccaua	auucucagaucuacaaaaaaacgguacccauugacuuccauaguaagaaaaacaaacacuauagaagucaaugguuaccguuuuuuuuuuuuuuuugcuuucuucaaaaua	13	4	8	1
miR-novel 5	11_14088	24	guucugggcugcaguggacuaugu	ugguaucaguggugugcgccuguaauccaagcuacugggaggcugaggcuacagauugcuugagcgcaggguucugggcugcaguggacuauguuguuuggguguccgcacuaa	630	261	210	159
miR-novel 6	12_22277	20	gggccccauugacuuccaua	ugugaagaauguugguugcugggccccauugacuuccauagcauuuucuuuuuuccaacuauggaagucaaugcgucccagcaaccagcuuucgucaaaaaucuucuuuugu	22	6	8	8
miR-novel 7	12_22362	19	cugccgggaagggucaggg	uccgaggcggaacgcugggacaggauggcuccgaccccaaccuccgacgcaucgaccuccaccacaaacugccgggaagggucaggggcaaugaggaucggggcugaa	29	11	13	5
miR-novel 8	13_28085	22	guggaagucaaugaggaccagc	acacuaaagaagauauuuuuaagaagaacugguggcaccuguugacuuccauaguauccuuuucuuacaguggaagucaaugaggaccagcaaccagcagaaagaaacuc	17	6	3	8
miR-novel 9	13_28244	18	ccgcggugacucuggacg	guuuuggauguuguagagugggcacucauuugucgcugcuggaaggagguuuuuggcagcgcugauguaccgcggugacucuggacgccuccagcagccccugcacuc	12	3	6	3
miR-novel 10	13_28474	22	aagccugggguuugaacuucug	auugaagcgccugaccucccuucacaucaugaggucaagaguucacaucccggccuuaaccguuaaagccugggguuugaacuucugacccuccuacuguagagagggcug	216	53	97	66
miR-novel 11	13_28883	18	auccggcucgaaggacca	guugccaugguaacgaccagauccggcucgaaggaccaauuuuguagaggaguuagcugguucuuaggugaauuugaucgucgccauggagugccgguaagaacacgg	920	190	231	499
miR-novel 12	14_24160	20	cuggcugguuagaugguuga	guugguugaguaguugauuaguuaguugauugauugguugggugguugguugguuaauugguugguugacuggcugguuagaugguugacugguugauugguugguuag	42	16	14	12
miR-novel 13	14_24500	22	uucauugauuauaaugggagag	cgacggaacaaacuguaaugccuccauuauaaucaacuaagcuguggugcgcuugcuuuauggacagcuucauugauuauaaugggagagcguucuaguuuguugcgucc	11	4	2	5
miR-novel 14	15_15353	22	cagacuguccuuccuguccuca	gucuguguuugugucuacugacggaguugaagcgagagacagaggacaggcuggugugagccgucggccucagacuguccuuccuguccucaucaugucagacgugugucu	15	9	2	4
miR-novel 15	15_16615	22	accauggcuguagacuguuacc	uucugcccacuagcgaccauggcuguagacuguuaccaaaaauucuguuccuacaguaacaaucuaaugccacggucgccauggagacagcaggaggguuggcaguggaa	22	11	8	3
miR-novel 16	16_37452	21	uuuucucauugcacugcagug	aaaaugugcaguagagcugguuuucucauugcacugcagugaaacaucugaucuucauuguccuguuacuuacugcagcacaaucagaaaauuagcuuuagcagcgcaaa	35	10	10	15
miR-novel 17	16_37751	18	gccugucugagggacguu	caguggggcuuuucuggaucgccugucugagggacguuucgcgguccguuuaccggacuuaacggcgcccugggcagggggccugccggcuuuugacguuucugccuu	106	40	36	30
miR-novel 18	17_26889	21	gacagcacccauugacuucca	uuuuaaaaaauauuggaugacagcacccauugacuuccauuuguuuuccuacuauggaagucaaugggugccagcauucuuugaaauaucuucuuucuguucaaaaaaaga	22	10	4	8
miR-novel 19	17_27032	21	cagauaccgguucaggacgug	accaacccuggagacagacacacacagugauguguuucugugugagcauccugaaugguaucuuguacagauaccgguucaggacgugcagauccaggauugaccucgaccac	15	6	2	7
miR-novel 20	18_17677	18	agcucuucgcgguggauc	ugcugguacgucagcgauuguagugaugaguccauuagcgagagcuuugccugccugguuagcgcgggccagcucuucgcgguggaucauacgcacaaucagacucgg	1100	239	401	460
miR-novel 21	19_19480	22	acucugacccagaacgagaugg	ugugugauguuuuuccaggcacucugacccagaacgagauggucuucaagcgccuccaucucggcacugugucauacggaacggacacaauggaugagauccagagucaca	28	11	12	5
miR-novel 22	19_19486	22	uggaccccauugacuuccauag	uuuggaaaaaugcuuguuguuggaccccauugacuuccauagaaggaaaaaauggaagucaaugugucccagaaacuagcauuuuuuuuuaauaccuuauuuuuuuuauaaa	110	45	39	26
miR-novel 23	19_20575	22	uugcaggcuguucagcgagguu	gguuuauuacagaaccgucauugcaggcuguucagcgagguugagucuuugugacucuugccuuuccuguaaagucugcuagagagauuugaggugguuugaggccugcugg	35	13	11	11
miR-novel 24	2_41930	20	uggcucaguucagcaggaac	agcacuggguucaaccuccugugccuacugagcugauaacaguugauguauuuagcacuggcucaguucagcaggaaccggaguuaagccccuuaagaccaagggcgcuuc	1519	555	602	362
miR-novel 25	2_42922	18	accuaaagaccucugauc	caagcuacacagggguucaccucucucccuggacuugcaguagaggccucagggugcccccuggcccuccaccuaaagaccucugaucacagcaagcuacccagggguc	68	9	28	31
miR-novel 26	2_43605	21	gccggcacccauugacuucca	uugaagaaugcugguugccggcacccauugacuuccauauauuuuuuauauaggaaaauauuauuauggaagucaauggaugccagcaaccaggauucuucaaaacaucuc	15	9	2	4
miR-novel 27	20_29237	21	cggcucccagaaugcacugca	ugaaucucaacaacgaugauauucuucaugcugcagugcaugcugggagaauccuacaaaacucaugcacggcucccagaaugcacugcagcaauauaucagccuucaac	12	4	2	6
miR-novel 28	20_31191	23	auccaacguggacauccugugag	uaaacugacaguuaacauauccaacguggacauccugugagaugccucucauguggcucuguccguguggcguaugggagcguagcacuucaguguugugacguacagucc	122	39	37	46
miR-novel 29	21_7557	21	auaaaagucaauggugacuga	aaaagaagauauuuugaagaaaguuggaaaccuguaaccauugacuuccacaguagaaaaacaaaugauauaaaagucaauggugacugauuucuagcuuucuucaaaau	90	21	40	29
miR-novel 30	22_3600	22	uuggaccccauugacuuucauu	gcuucuauuucuguccaaagaaugaaagucaaugguguccaaagcagcauugauuggaccccauugacuuucauuguauugacauuccuacgcaaacugauucucaaca	23	9	6	8
miR-novel 31	22_4176	22	gcuuacggccauaucacccugu	aacgcuugacauccucuuucgcuuacggccauaucacccugugcaugugugauagugguacauuccaggaaguguuuggcugcaguuggugagagaggcucaccagau	16	6	3	7
miR-novel 32	22_5167	19	agcaggugcugucagcuuc	ggccugcuggacuuuaccuggugcgucuggagcaggugcugucagcuucgcccgcuucgcauugggagggccgacgucgagcacauuuucagccauugcgauucaagu	23	12	7	4
miR-novel 33	23_10401	20	uagcaccauuugaaaucggu	gaguggacuggguuuuucuagcaccauuugaaaucggucgugcugaaagguauggcgucgccuucauaugugcaggcagcagaccacuuuguagucccugaaaagacagg	546	110	269	167
miR-novel 34	23_10442	22	augaaagugaauggugacugag	uuuuuucuguguaacacaaaagauguuagccagucaguuccauucaccuuuauugcacuuuuuccacaaugaaagugaauggugacugaggcuuaugcuauuaucuuuugu	617	154	253	210
miR-novel 35	23_9217	22	uuggguguggcaauaguguuug	gucugauuugaggagucaagcgccugcauguccgcaaugucauuugucgacauuugucgggccggugagauuggguguggcaauaguguuuggguugggcagguuuguuagc	90	48	17	25
miR-novel 36	23_9830	21	ccuaccuagacagcauuucug	uuucaaaacccagugaggugccuaccuagacagcauuucugggcuuuaugaacauuauucaaaaaagcuaauguaggcauaugcugucuagguagagagcucaaaaggauuu	22	5	7	10
miR-novel 37	24_6517	18	cuggcggcggcgacucug	auugacucuggcaguucuggcggcggcgacucuggcaacggcgucgacacuggcagcggcguugacucugguagcggcgucgacucuggcagcggcauugacucuggc	95	23	42	30
miR-novel 38	25_2000	18	uuauauagacagcaggau	gcuuuaaagauuuauuauauuuauauagacagcaggaucucuucaggcauugauauugucucucugaauguugcuguuuaaauaaauauaaggaauuuggcaagcucc	15	1	10	4
miR-novel 39	3_50358	21	agagcccucugagcuaggacu	agaguucagcuggaggcaggagagcccucugagcuaggacugagucugcuucgcuguggcucagcccuugacaggaggccucacagaacgucguuguguuugauuugacc	17	5	8	4
miR-novel 40	3_51536	22	uauggaagucauugggugccau	gagcacuguauuuugaagaaugcugaaaagcuggcaccuauugacuucuguaguauaggaaaacaauuacuauggaagucauugggugccauccaccaacauuugucacaaua	30	6	16	8
miR-novel 41	4_47321	18	accaggugcuguaagcuu	augucaucugaacucggaaguaaagcagggucgggccugguuaguacuuggaugggagaccgccugggaaaaccaggugcuguaagcuuuucgaagugcuucauuugg	4488	1029	1419	2040
miR-novel 42	4_47543	18	accaggugcuguaagcuu	cgaucucaucugaacucggaaguaaagcagggucgggccugguuaguacuuggaugggagaccgccuggguauaccaggugcuguaagcuuuucgaaguccuucauuug	9682	2243	3061	4378
miR-novel 43	4_47650	19	gcuuacggccuuaccaccc	aacgcuugacagccucuuucgcuuacggccuuaccacccuggaaaugcccgaucucaucugaacucggaaguaaagcagggucgggccugguuaguacuuggaugggag	12	2	5	5
miR-novel 44	4_47900	24	gcuugcggccauaccacccugagg	ugcucuugacagccucucgcgcuugcggccauaccacccugagggcgcuagugaguagugugugucaggaagugugugacugcagugucaguguggugaggaaggcucaccac	13	4	3	6
miR-novel 45	4_49456	19	ccgccccgacuucgccgcu	guucaggccgucgggcuuuacagcgcccucccgccccgacuucgccgcuugcucuccggggccgcgggugaguguccuccgcgcccucucugcccucccucccuguggggg	19	4	5	10
miR-novel 46	5_52906	23	ugauuuccaauaauugagacagu	cauuuaagcugaaugcauugugauuuccaauaauugagacaguaauuucuaaaaagcugucuacauuaaugaaaagaacaauguagucagcuuagcauauucaaccauguac	22	11	3	8
miR-novel 47	5_53529	18	agcucuuagcgguggcuc	ugcugguacgucagcgauuguagcgaugaguccauuagcgagagcucugccugccugguuagcgcgggucagcucuuagcgguggcucauacgcacaaucagacucgg	1146	247	422	477
miR-novel 48	5_54630	23	cuauggaagucaauggggcucag	cuguugaauacaaaagaagauauauugaagaaugcugagacccacuggcuuaaauaguagaggaaaauacuauggaagucaauggggcucaguaaccagcaaguucuacaau	18	5	4	9
miR-novel 49	6_40371	22	ucauuuuugugacuaugcaacu	cagucacaucugucugugcucauuuuugugacuaugcaacuggaaccagacuacuagcugcaaaccacaaaaaugacacagacagcugugcaauaccucgcuaccgcgcuc	17	5	7	5
miR-novel 50	6_40626	22	augaaagugaauggcgacugag	ucaggcagaaugacagccucaauccauucauuuugaguauaugcaaaaauauauaaauaaauaaguugcaaugaaagugaauggcgacugaggcugucauucuccauagcg	28	8	8	12
miR-novel 51	6_41001	18	uggaguuugacaagggug	gcggagagaaccacgagcuggaguuugacaaggguguguuugaaguucuucucaguugaggugcacugguaaacaccgcugucagacagcuggagggagcgcaggagga	27	7	10	10
miR-novel 52	6_41274	23	ugcucaguggucaguguaggucc	ccugcaucagugcagcugaccugucgcuccuccugugcucaguggucaguguagguccugcagcgacagcagcuacauccggcuacugggucucugaugaccgacugcucaca	1933	268	803	862
miR-novel 53	7_58568	18	cggcugcggacccgggga	guccagccauguuguuguuucaacagaugcuuccaacacggguuggggggccgugugucgcgggcaugcggcugcggacccggggaagggugcccaguugcauugggg	33	14	6	13
miR-novel 54	8_31878	21	gcacccauugacuuccauagu	uuuugaaaaauguuuguugccggcacccauugacuuccauaguacuuauuuuacuacacuguaaaucaauaagugccggccauaagcauucuucaaacuaucuucuuuug	113	65	26	22
miR-novel 55	8_31903	21	uaguuugauucacagcacaag	aggaugaaaugauaucaguggagaccugcucugguguuguguguuaaacuguauuccuaaacaacaucuauaguuugauucacagcacaagaguuugcucucuguguuu	308	81	145	82
miR-novel 56	8_32203	21	ucaagguccgccgugaacacg	cacacggguuugucguuuuaagaccccucucuuggcauucaccgcgugccuuaauuguauggauauuaaaucaagguccgccgugaacacgcagaguggcgggccuguguc	31	12	5	14
miR-novel 57	8_32645	22	uggcuaccaucaacugucuggu	uaaccaagacaguugauaguggacacugacuuucuuuaguaguuuuuguccuacuagauaugaaagucaauggcuaccaucaacugucugguucccaacaguauuuacugc	26	10	5	11
miR-novel 58	9_34655	18	uggagugucacaguggug	gaagaggucaugacccgcuggauagaggaaauggccaguuagugggaggucaccccacaggagauuccuuuggagugucacaguggugucaccugcacugauucgcuac	163	53	58	52
miR-novel 59	9_35283	23	aucauuuuugugacuaugcaacu	gcacucacaccuaccaaugaucauuuuugugacuaugcaacuggacccagacuacuagcugcaaaucacaaaaaugacacugggaggugugcuacguccagggaccuacuga	470	154	176	140
miR-novel 60	9_36107	24	aucaggauguagcagcagcugagc	gccgagggaucccucaagugaucaggauguagcagcagcugagcguuaucuaaacuucaugcugggcugguuugcucauccaauauuuguagauggagauuauccagcggugcu	13	13	0	0
miR-novel 61	Zv9_scaffold3487_1220	22	gacuuggucuaagcuccucagu	auuaauaguuugggucccuugacuuggucuaagcuccucagugugaugauuaaaccugaggaguuuagagcaaguaaagggucuucaaccgacucgcccuuuaaaaccgaag	20	12	3	5
miR-novel 62	Zv9_scaffold3487_1225	22	uuacuugcucuaaacuccucag	gcgagucgguugaagacccuuuacuugcucuaaacuccucagguuuaaucaucacacugaggagcuuagaccaagucaagggacccaaacuauuaauuuuucugggucacau	210	97	54	59
