# Supplementary material for: Identification and Characterization of MicroRNAs in the Liver of Blunt Snout Bream (Megalobrama amblycephala) Infected by Aeromonas hydrophila
Source: Int J Mol Sci. 2016 Nov 25;17(12):1972. doi: 10.3390/ijms17121972 (PMC5187772; doi:10.3390/ijms17121972)
Supplement: Supplementary file 1 [file ijms-17-01972-s001.zip › ijms-146956-Supplementary Materials/Table S4.xlsx]

## Sheet: Sheet1
Table S4 Differentially expressed miRNAs in the liver of M. amblycephala at various time points post-infection with A. hydrophila
0 h VS 4 h						0 h VS 24 h						4 h VS 24 h
miRNA	0 h (rpkm)	4 h (rpkm)	Fold-change(log2 4 h/0 h)	FDR		miRNA	0 h (rpkm)	24 h (rpkm)	Fold-change(log2 24 h/0 h)	FDR		miRNA	4 h (rpkm)	24 h (rpkm)	Fold-change(log2 24 h/4 h)	FDR
miR-101a	345647	1.11141e+06	1.68502	0		miR-101a	345647	751291	1.12007	0		miR-10a-5p	8281.81	3145.77	-1.39653	0
miR-10b	23724.9	71072	1.58288	0		miR-107a	13429.6	30549.6	1.18574	0		miR-10b	71072	23102.5	-1.62123	0
miR-129-5p	534.757	189.515	-1.49657	0		miR-129-5p	534.757	150.156	-1.83242	0		miR-153c	126.343	37.539	-1.75089	0.0054465
miR-130c	1441.75	682.254	-1.07944	0		miR-132-3p	550.485	225.234	-1.28928	1.99228e-06		miR-301c	1377.14	2883	1.06589	0
miR-132-3p	550.485	246.37	-1.15988	3.73913e-06		miR-141	186064	62217.2	-1.58041	0		miR-499	511.691	202.711	-1.33585	5.77528e-06
miR-140-5p	38308.5	104296	1.44495	0		miR-144	13339	32291.1	1.27548	0		miR-novel 2	301.118	605.63	1.00811	0.000216686
miR-141	186064	76936.8	-1.27405	0		miR-148	563780	1.26554e+06	1.16655	0		miR-novel 11	1783.55	4578.93	1.36026	0
miR-144	13339	36585.9	1.45563	0		miR-152	85010.6	266715	1.64958	0		miR-novel 56	33.0899	110.115	1.73454	0.00920917
miR-146b	127886	57328.3	-1.15753	0		miR-15a-5p	2327.76	4662.35	1.00211	0
miR-148	563780	1.93302e+06	1.77765	0		miR-187	2923.86	957.996	-1.60978	0
miR-152	85010.6	416112	2.29126	0		miR-18b-5p	41.9417	112.617	1.42497	0.00730588
miR-153a	31.4563	101.075	1.684	0.00529547		miR-200c	50786.2	24528	-1.05001	0
miR-153b	62.9126	0	-29.2288	0.000637605		miR-202-5p	4220.38	968.507	-2.12354	0
miR-15a-5p	2327.76	5792.84	1.31533	0		miR-206	2867.76	833.367	-1.7829	0
miR-15b	660.582	1686.68	1.35238	0		miR-216a	1709.12	382.898	-2.15822	0
miR-187	2923.86	1021.49	-1.5172	0		miR-216b	45800.3	10571	-2.11525	0
miR-18b-5p	41.9417	157.929	1.91282	0.000271852		miR-217	17568.3	5923.66	-1.56842	0
miR-190a	52.4271	183.198	1.80502	0.000160808		miR-2184	82.3855	212.364	1.36607	0.00133442
miR-199-3p	302001	701787	1.21648	0		miR-2187-5p	47.1844	0	-28.8137	0.00783382
miR-199-5p	288981	671498	1.21641	0		miR-222a	18569.7	51953.4	1.48427	0
miR-200c	50786.2	23278.8	-1.12542	0		miR-29a	5578.25	12560.6	1.17102	0
miR-202-5p	4220.38	1598.24	-1.40089	0		miR-29b	1924.08	5030.23	1.38646	0
miR-205	4513.98	2097.3	-1.10587	0		miR-31	12176.6	385.401	-4.98161	0
miR-206	2867.76	953.893	-1.58803	0		miR-375	15240.6	5713.44	-1.41548	0
miR-216a	1709.12	353.762	-2.27241	0		miR-429b	906.989	195.203	-2.21611	0
miR-216b	45800.3	11712	-1.96737	0		miR-454a	477.087	1126.17	1.2391	0
miR-217	17568.3	7669.04	-1.19586	0		miR-455b	765.436	1666.73	1.12267	0
miR-2184	82.3855	264.719	1.684	2.54366e-05		miR-457b	3895.34	9257.13	1.24882	0
miR-222a	18569.7	58353.3	1.65186	0		miR-458	44222.3	5968.71	-2.88928	0
miR-29a	5578.25	16595.2	1.57288	0		miR-459-5p	5122.13	0	-35.576	0
miR-29b	1924.08	4542.05	1.23918	0		miR-489	295.871	129.265	-1.19464	0.000530535
miR-30b	3963.49	9861.1	1.31498	0		miR-499	1593.78	202.711	-2.97496	0
miR-31	12176.6	297.809	-5.35358	0		miR-7b	2850.54	6575.41	1.20585	0
miR-34a	534.757	1813.03	1.76145	0		miR-novel 1	513.786	1133.68	1.14177	0
miR-375	15240.6	5622.28	-1.43869	0		miR-novel 11	1217.47	4578.93	1.91112	0
miR-429b	906.989	353.762	-1.35831	0		miR-novel 20	1531.45	4221.06	1.4627	0
miR-454a	477.087	1143.41	1.26102	0		miR-novel 25	57.6698	284.462	2.30235	1.99228e-06
miR-454b	2432.62	8054.39	1.72727	0		miR-novel 33	634.368	1379.18	1.12042	0
miR-455b	765.436	2375.26	1.63373	0		miR-novel 41	6593.59	18719.5	1.5054	0
miR-457a	1525.63	3556.57	1.22108	0		miR-novel 42	14372.6	40173.4	1.48292	0
miR-457b	3895.34	11819.4	1.60134	0		miR-novel 47	1582.72	4377.05	1.46756	0
miR-458	44222.3	6784.64	-2.70443	0		miR-novel 52	1343.96	6190.35	2.20353	0
miR-459-5p	5122.13	25.2687	-7.66325	0		miR-novel 54	357.004	173.037	-1.04486	0.000859407
miR-499	1593.78	511.691	-1.63911	0		miR-novel 60	62.4757	0	-29.2187	0.0010459
miR-7147	27.4618	105.888	1.94704	0.00274778
miR-728	26.2136	82.1232	1.64747	0.0093224
miR-novel 1	513.786	1231.85	1.26159	0
miR-novel 10	277.864	612.765	1.14096	0
miR-novel 20	1531.45	3096.12	1.01556	0
miR-novel 25	57.6698	216.188	1.9064	0.00012811
miR-novel 29	115.34	264.719	1.19858	0.0006235
miR-novel 33	634.368	1869.25	1.55907	0
miR-novel 35	251.65	107.392	-1.22853	0.000624194
miR-novel 37	147.379	324.281	1.13772	0.000703192
miR-novel 38	6.4078	77.2099	3.59088	0.0019374
miR-novel 40	31.4563	101.075	1.684	0.00529547
miR-novel 47	1582.72	3258.26	1.0417	0
miR-novel 52	1343.96	4852.14	1.85213	0
miR-novel 54	357.004	172.068	-1.05296	0.000388697
miR-novel 55	444.882	959.608	1.10902	0
miR-novel 60	62.4757	0	-29.2187	0.000363429
