# Supplementary material for: Identification and Characterization of MicroRNAs in the Liver of Blunt Snout Bream (Megalobrama amblycephala) Infected by Aeromonas hydrophila
Source: Int J Mol Sci. 2016 Nov 25;17(12):1972. doi: 10.3390/ijms17121972 (PMC5187772; doi:10.3390/ijms17121972)
Supplement: Supplementary file 1 [file ijms-17-01972-s001.zip › ijms-146956-Supplementary Materials/Table S5.xlsx]

## Sheet: Sheet1
Table S5. The immune-related target genes of differentially expressed miRNAs in the liver of M. amblycephala at various time points post-infection with A. hydrophila
Target gene	Differentially expressed miRNA
interferon regulatory factor 1 (IRF1)	miR-222a
interferon regulatory factor 2 (IRF2)	miR-31 miR-novel-52
interferon regulatory factor 5 (IRF5)	miR-novel-37 miR-novel-48
interferon regulatory factor 2-binding protein 2-B (IRF2b2b)	miR-15a-5p miR-455b miR-novel-20 miR-novel-52
interleukin-1 receptor I (IL1R I)	miR-217 miR-222a
interleukin-1 receptor accessory protein-like 1-B (IL1RAPL1B)	miR-107a miR-129-5p miR-222a miR-novel-37 miR-novel-41 miR-novel-42
interleukin-1 receptor type II (IL1RTII)	miR-146b miR-18b-5p miR-199-5p miR-205 miR-222a miR-29b miR-7147 miR-novel-48
interleukin 2 receptor, beta (IL2Rβ)	miR-206 miR-375 miR-455b miR-novel-2 miR-novel-52
interleukin 6 receptor (IL6R)	miR-novel-2
interleukin-6 receptor subunit beta (IL6Rβ)	miR-146b miR-novel-37
interleukin-11(IL11)	miR-107a miR-216b miR-222a miR-7b miR-novel-37 miR-novel-52 miR-novel-60
interleukin 11 receptor, alpha (IL11Rα)	miR-novel-37 miR-novel-48 miR-novel-52
interleukin 15 (IL15)	miR-novel-48 miR-novel-52
interleukin enhancer binding factor 2 (ILF2)	miR-107a miR-148 miR-489 miR-499 miR-7147 miR-novel-1 miR-novel-40
interleukin enhancer binding factor 3a (ILF3a)	miR-130c miR-205 miR-216b miR-217 miR-222a miR-novel-2 miR-novel-10 miR-novel-37
	miR-novel-52 miR-novel-56 miR-novel-57
interleukin enhancer-binding factor 3 (ILF3)	miR-206 miR-34a miR-459-5p miR-novel-20 miR-novel-37 miR-novel-57
interleukin-1 receptor-associated kinase 1-binding protein 1 (IRAK1BP1)	miR-101a miR-novel-37
interleukin-1 receptor-associated kinase 4 (IRAK4)	miR-457b
interleukin-12 p35 chain (IL12 p35)	miR-489
interleukin-12 p40c subunit (IL12 P40c)	miR-107a miR-205 miR-489 miR-novel-52 miR-novel-60
interleukin-13 receptor subunit alpha-2 (IL13Rα-2)	miR-205 miR-206 miR-novel-1 miR-novel-48 miR-novel-60
interleukin-17 receptor B (IL17R B)	miR-217
interleukin-21 receptor (IL21R)	miR-107a miR-199-3p miR-34a miR-novel-55
interleukin-27 subunit beta (IL27β)	miR-205 miR-novel-10 miR-novel-57
tumor necrosis factor alpha-induced protein 2 (TNFAIP2)	miR-458 miR-489 miR-novel-20 miR-novel-37 miR-novel-52 miR-novel-60
tumor necrosis factor alpha-induced protein 3 (TNFAIP3)	miR-132-3p miR-199-3p miR-202-5p miR-222a miR-31 miR-7147 miR-novel-47
tumor necrosis factor-inducible gene 6 protein (TNFAIP6)	miR-187 miR-190a miR-novel-10
tumor necrosis factor alpha-induced protein 8-like protein 1 (TNFAIP8L1)	miR-132-3p miR-375 miR-34a
tumor necrosis factor alpha-induced protein 8-like protein 3 (TNFAIP8L3)	miR-222a miR-29b miR-205 miR-novel-52 miR-novel-57 miR-novel-60
tumor necrosis factor ligand superfamily member 11-like (TNFL11L)	miR-107a miR-187 miR-199-3p miR-202-5p miR-novel-10 miR-novel-48 miR-novel-57
tumor necrosis factor ligand superfamily member 13 (TNFL13)	miR-10b miR-152 miR-199-5p miR-216b miR-222a miR-31 miR-34a miR-novel-2 miR-novel-35 miR-novel-37 miR-novel-52
tumor necrosis factor ligand superfamily member 13B (TNFL13B)	miR-202-5p
tumor necrosis factor receptor superfamily member 5-like (TNFR5L)	miR-140-5p miR-199-5p miR-222a miR-31 miR-34a miR-novel-2 miR-novel-35 miR-novel-48 miR-novel-52
tumor necrosis factor receptor superfamily member 9 (TNFR9)	miR-15b miR-199-3p miR-222a miR-novel-25
tumor necrosis factor receptor superfamily member 11A (TNFR11A)	miR-10b miR-205 miR-novel-52 miR-novel-60
tumor necrosis factor receptor superfamily member 11B (TNFR11B)	miR-222a miR-375 miR-novel-10
tumor necrosis factor receptor superfamily member 14-like (TNFR14L)	miR-101a miR-222a miR-novel-20
tumor necrosis factor receptor superfamily, member 18 (TNFR18)	miR-34a
tumor necrosis factor receptor superfamily member 19 (TNFR19)	miR-15a-5p miR-199-3p
tumor necrosis factor receptor superfamily member 21 (TNFR21)	miR-132-3p miR-199-5p
tumor necrosis factor receptor superfamily, member a (TNFRa)	miR-novel-41 miR-novel-42
tumor suppressor p53-binding protein 1 (TP53BP1)	miR-15a-5p miR-187 miR-30b miR-31 miR-455b miR-novel-47 miR-novel-57
TNF receptor associated factor 1 (TRAF1)	miR-31
TNF receptor associated factor 2 (TRAF2)	miR-222a miR-31 miR-459-5p miR-novel-52
TNF receptor-associated factor 3 (TRAF3)	miR-219 miR-novel-60
TNF receptor-associated factor 6 b (TRAF6b)	miR-18b-5p
TNF receptor-associated protein 1 (TRAP1)	miR-30d miR-34a miR-novel-52
TNF-related apoptosis inducing ligand (TRAIL)	miR-141 miR-222a miR-375 miR-489 miR-novel-52
C1q and tumor necrosis factor related protein 9 (CTRP9)	miR-10b miR-129-5p
Janus kinase 1 (JAK1)	miR-7b
Janus kinase 2a (JAK2a)	miR-222a miR-novel-52
janus kinase 3 (JAK3)	miR-205 miR-222a miR-34a miR-novel-52 miR-novel-60
MHC class I antigen	miR-15a-5p miR-199-5p miR-217 miR-222a miR-34a miR-489 miR-novel-10 miR-novel-37
CC chemokine 1 (CC1)	miR-129-5 pmiR-222a miR-2184 miR-novel-10
chemokine C-X-C motif receptor 3 (CXCR3)	miR-107a miR-140-5p miR-222a miR-novel-52
C-C motif chemokine 4 precursor (CCL4)	miR-novel-60
chemokine receptor 6a (CCR6a)	miR-15a-5p miR-199-3p miR-novel-1 miR-novel-52
C-C chemokine receptor type 7 (CCR7)	miR-34a miR-454b
chemokine receptor 7b (CCR7b)	miR-222a miR-novel-60
C-C motif chemokine 8 precursor (CC8p)	miR-31 miR-205
complement component 1, q subcomponent-like 4 like (C1ql4l)	miR-140-5p miR-206 miR-222a
complement component C8 gamma chain (C8g)	miR-101a miR-375
complement C1q subcomponent subunit C (C1qG)	miR-457b miR-novel-60
complement C1q subcomponent subunit A (C1qA)	miR-146b miR-222a miR-novel-2 miR-novel-37
complement factor H like 4 (CFHL4)	miR-novel-52
complement component C9 (C9)	miR-146b miR-222a miR-novel-37
complement factor I (CFI)	miR-205 miR-206 miR-222a miR-novel-10miR-novel-52
complement B/C2-A2 (BFC2-A2)	miR-novel-52
complement factor B/C2-A3 (BFC2-A3)	miR-202-5p
complement component 6 (C6)	miR-31 miR-107a
complement factor H (CFH)	miR-199-5p miR-489
complement C3-H1 (C3H1)	miR-218b miR-222a miR-34a miR-novel-10miR-novel-52
complement C3 (C3)	miR-199-5p miR-205 miR-222a miR-31 miR-34a miR-457a miR-489 miR-7147 miR-novel-2 miR-novel-35 miR-novel-52
complement component (C5)	miR-199-5p miR-205 miR-222a miR-34a
complement C4 (C4)	miR-130c miR-29b miR-34a miR-novel-2
natural killer cell enhancing factor (NKEF)	miR-205 miR-34a miR-novel-54
60 kDa heat shock protein (Hsp60)	miR-132-3p miR-141 miR-199-5p miR-205 miR-novel-10
heat shock cognate 70 (Hsp70)	miR-205 miR-222a miR-30b miR-34a miR-457b miR-7147 miR-novel-35 miR-novel-37
heat shock protein 90 (Hsp90)	miR-31 miR-novel-52
signal transducer and activator of transcription 3 (STAT3)	miR-146b
signal transducer and activator of transcription 5.2 (STAT5.2)	miR-novel-52 miR-novel-60
toll-like receptor 5b (TLR5b)	miR-217
toll-like receptor 7 (TLR7)	miR-457a miR-novel-37miR-novel-52
toll-like receptor 18 (TLR18)	miR-222a miR-novel-40 miR-novel-52
toll-like receptor 19 (TLR19)	miR-455b
toll-like receptor 20a (TLR20a)	miR-205 miR-222a
