# Supplementary material for: Identification and Characterization of MicroRNAs in the Liver of Blunt Snout Bream (Megalobrama amblycephala) Infected by Aeromonas hydrophila
Source: Int J Mol Sci. 2016 Nov 25;17(12):1972. doi: 10.3390/ijms17121972 (PMC5187772; doi:10.3390/ijms17121972)
Supplement: Supplementary file 1 [file ijms-17-01972-s001.zip › ijms-146956-Supplementary Materials/Table S6.xlsx]

## Sheet: 0h vs 4h
Table S6-1 Gene ontology annotation for target genes of differentially expressed miRNAs in the liver of M. amblycephala at 4 h post-infection with A. hydrophila
Gene Ontology term	Cluter_frequency	Genome_frequency	P-value
Cellular Component
lamellipodium (GO:0030027)	90 out of 12034 0.747881003822503%	90 out of 12855 0.700116686114352%	0.00257714
early endosome (GO:0005769)	59 out of 12034 0.490277546950307%	59 out of 12855 0.458965383119409%	0.0201828
endoplasmic reticulum membrane (GO:0005789)	201 out of 12034 1.67026757520359%	208 out of 12855 1.61804745235317%	0.0404351
mitochondrial outer membrane (GO:0005741)	48 out of 12034 0.398869868705335%	48 out of 12855 0.373395565927655%	0.0418421
protein complex (GO:0043234)	96 out of 12034 0.79773973741067%	98 out of 12855 0.762349280435628%	0.0457121
neuron projection (GO:0043005)	71 out of 12034 0.589995014126641%	72 out of 12855 0.560093348891482%	0.0506167
peroxisome (GO:0005777)	43 out of 12034 0.357320924048529%	43 out of 12855 0.334500194476857%	0.05827
proteinaceous extracellular matrix (GO:0005578)	109 out of 12034 0.905766993518365%	112 out of 12855 0.871256320497861%	0.0669423
endoplasmic reticulum (GO:0005783)	255 out of 12034 2.11899617749709%	266 out of 12855 2.06923376118242%	0.0760454
extracellular vesicular exosome (GO:0070062)	37 out of 12034 0.307462190460362%	37 out of 12855 0.2878257487359%	0.0866892
kinesin complex (GO:0005871)	37 out of 12034 0.307462190460362%	37 out of 12855 0.2878257487359%	0.0866892
nuclear membrane (GO:0031965)	60 out of 12034 0.498587335881669%	61 out of 12855 0.474523531699728%	0.091605
cytosol (GO:0005829)	498 out of 12034 4.13827488781785%	524 out of 12855 4.07623492804356%	0.0988072
plasma membrane part (GO:0044459)	35 out of 12034 0.29084261259764%	35 out of 12855 0.272267600155581%	0.0989586
cytoplasmic vesicle (GO:0031410)	35 out of 12034 0.29084261259764%	35 out of 12855 0.272267600155581%	0.0989586
postsynaptic density (GO:0014069)	34 out of 12034 0.282532823666279%	34 out of 12855 0.264488525865422%	0.105729
membrane raft (GO:0045121)	34 out of 12034 0.282532823666279%	34 out of 12855 0.264488525865422%	0.105729
cell cortex (GO:0005938)	77 out of 12034 0.639853747714808%	79 out of 12855 0.614546868922598%	0.112051
mediator complex (GO:0016592)	33 out of 12034 0.274223034734918%	33 out of 12855 0.256709451575263%	0.112962
ribonucleoprotein complex (GO:0030529)	76 out of 12034 0.631543958783447%	78 out of 12855 0.606767794632439%	0.117235
intermediate filament (GO:0005882)	55 out of 12034 0.457038391224863%	56 out of 12855 0.43562816024893%	0.119134
cell junction (GO:0030054)	201 out of 12034 1.67026757520359%	210 out of 12855 1.63360560093349%	0.129897
microtubule (GO:0005874)	165 out of 12034 1.37111517367459%	172 out of 12855 1.33800077790743%	0.134019
lysosome (GO:0005764)	71 out of 12034 0.589995014126641%	73 out of 12855 0.567872423181641%	0.146482
chromosome (GO:0005694)	49 out of 12034 0.407179657636696%	50 out of 12855 0.388953714507974%	0.162177
ruffle membrane (GO:0032587)	27 out of 12034 0.224364301146751%	27 out of 12855 0.210035005834306%	0.168002
focal adhesion (GO:0005925)	47 out of 12034 0.390560079773974%	48 out of 12855 0.373395565927655%	0.179401
nuclear chromatin (GO:0000790)	46 out of 12034 0.382250290842613%	47 out of 12855 0.365616491637495%	0.188614
dendritic spine (GO:0043197)	25 out of 12034 0.207744723284029%	25 out of 12855 0.194476857253987%	0.191759
myofibril (GO:0030016)	25 out of 12034 0.207744723284029%	25 out of 12855 0.194476857253987%	0.191759
cell surface (GO:0009986)	118 out of 12034 0.980555093900615%	123 out of 12855 0.956826137689615%	0.194465
synaptic vesicle (GO:0008021)	63 out of 12034 0.523516702675752%	65 out of 12855 0.505639828860366%	0.206476
cilium (GO:0005929)	43 out of 12034 0.357320924048529%	44 out of 12855 0.342279268767017%	0.218831
clathrin adaptor complex (GO:0030131)	23 out of 12034 0.191125145421306%	23 out of 12855 0.178918708673668%	0.218871
microvillus (GO:0005902)	23 out of 12034 0.191125145421306%	23 out of 12855 0.178918708673668%	0.218871
cytoplasmic vesicle membrane (GO:0030659)	23 out of 12034 0.191125145421306%	23 out of 12855 0.178918708673668%	0.218871
voltage-gated potassium channel complex (GO:0008076)	61 out of 12034 0.50689712481303%	63 out of 12855 0.490081680280047%	0.224351
protein phosphatase type 2A complex (GO:0000159)	22 out of 12034 0.182815356489945%	22 out of 12855 0.171139634383508%	0.233831
neuron part (GO:0097458)	22 out of 12034 0.182815356489945%	22 out of 12855 0.171139634383508%	0.233831
eukaryotic 43S preinitiation complex (GO:0016282)	22 out of 12034 0.182815356489945%	22 out of 12855 0.171139634383508%	0.233831
cytoplasmic membrane-bounded vesicle (GO:0016023)	41 out of 12034 0.340701346185807%	42 out of 12855 0.326721120186698%	0.241266
endoplasmic reticulum-Golgi intermediate compartment (GO:0005793)	21 out of 12034 0.174505567558584%	21 out of 12855 0.163360560093349%	0.249811
eukaryotic translation initiation factor 3 complex (GO:0005852)	21 out of 12034 0.174505567558584%	21 out of 12855 0.163360560093349%	0.249811
eukaryotic 48S preinitiation complex (GO:0033290)	21 out of 12034 0.174505567558584%	21 out of 12855 0.163360560093349%	0.249811
cytoplasmic mRNA processing body (GO:0000932)	39 out of 12034 0.324081768323085%	40 out of 12855 0.311162971606379%	0.265664
endosome membrane (GO:0010008)	39 out of 12034 0.324081768323085%	40 out of 12855 0.311162971606379%	0.265664
chloride channel complex (GO:0034707)	20 out of 12034 0.166195778627223%	20 out of 12855 0.155581485803189%	0.266883
intracellular part (GO:0044424)	221 out of 12034 1.83646335383081%	233 out of 12855 1.81252430960716%	0.267282
transcription factor complex (GO:0005667)	202 out of 12034 1.67857736413495%	213 out of 12855 1.65694282380397%	0.285027
secretory granule (GO:0030141)	19 out of 12034 0.157885989695862%	19 out of 12855 0.14780241151303%	0.285119
postsynaptic membrane (GO:0045211)	121 out of 12034 1.0054844606947%	127 out of 12855 0.987942434850253%	0.290482
intracellular membrane-bounded organelle (GO:0043231)	231 out of 12034 1.91956124314442%	244 out of 12855 1.89809412679891%	0.300053
nuclear pore (GO:0005643)	18 out of 12034 0.149576200764501%	18 out of 12855 0.14002333722287%	0.3046
nuclear lumen (GO:0031981)	18 out of 12034 0.149576200764501%	18 out of 12855 0.14002333722287%	0.3046
late endosome (GO:0005770)	36 out of 12034 0.299152401529001%	37 out of 12855 0.2878257487359%	0.306172
dynein complex (GO:0030286)	17 out of 12034 0.141266411833139%	17 out of 12855 0.132244262932711%	0.32541
chromosome, telomeric region (GO:0000781)	17 out of 12034 0.141266411833139%	17 out of 12855 0.132244262932711%	0.32541
Z disc (GO:0030018)	51 out of 12034 0.423799235499418%	53 out of 12855 0.412290937378452%	0.333244
voltage-gated calcium channel complex (GO:0005891)	34 out of 12034 0.282532823666279%	35 out of 12855 0.272267600155581%	0.335923
cell part (GO:0044464)	178 out of 12034 1.47914242978228%	188 out of 12855 1.46246596654998%	0.337997
filamentous actin (GO:0031941)	16 out of 12034 0.132956622901778%	16 out of 12855 0.124465188642552%	0.34764
dendritic shaft (GO:0043198)	16 out of 12034 0.132956622901778%	16 out of 12855 0.124465188642552%	0.34764
cortical cytoskeleton (GO:0030863)	16 out of 12034 0.132956622901778%	16 out of 12855 0.124465188642552%	0.34764
catenin complex (GO:0016342)	16 out of 12034 0.132956622901778%	16 out of 12855 0.124465188642552%	0.34764
organelle membrane (GO:0031090)	33 out of 12034 0.274223034734918%	34 out of 12855 0.264488525865422%	0.351652
endomembrane system (GO:0012505)	32 out of 12034 0.265913245803557%	33 out of 12855 0.256709451575263%	0.36796
intermediate filament cytoskeleton (GO:0045111)	15 out of 12034 0.124646833970417%	15 out of 12855 0.116686114352392%	0.371387
extracellular region part (GO:0044421)	15 out of 12034 0.124646833970417%	15 out of 12855 0.116686114352392%	0.371387
lateral plasma membrane (GO:0016328)	15 out of 12034 0.124646833970417%	15 out of 12855 0.116686114352392%	0.371387
Golgi apparatus (GO:0005794)	339 out of 12034 2.81701844773143%	360 out of 12855 2.80046674445741%	0.382525
basolateral plasma membrane (GO:0016323)	63 out of 12034 0.523516702675752%	66 out of 12855 0.513418903150525%	0.384624
cell projection (GO:0042995)	63 out of 12034 0.523516702675752%	66 out of 12855 0.513418903150525%	0.384624
extracellular space (GO:0005615)	278 out of 12034 2.3101213229184%	295 out of 12855 2.29482691559704%	0.385002
ruffle (GO:0001726)	47 out of 12034 0.390560079773974%	49 out of 12855 0.381174640217814%	0.386378
beta-catenin destruction complex (GO:0030877)	14 out of 12034 0.116337045039056%	14 out of 12855 0.108907040062233%	0.396754
ciliary rootlet (GO:0035253)	14 out of 12034 0.116337045039056%	14 out of 12855 0.108907040062233%	0.396754
coated pit (GO:0005905)	14 out of 12034 0.116337045039056%	14 out of 12855 0.108907040062233%	0.396754
recycling endosome (GO:0055037)	14 out of 12034 0.116337045039056%	14 out of 12855 0.108907040062233%	0.396754
cell-cell adherens junction (GO:0005913)	14 out of 12034 0.116337045039056%	14 out of 12855 0.108907040062233%	0.396754
condensed chromosome (GO:0000793)	14 out of 12034 0.116337045039056%	14 out of 12855 0.108907040062233%	0.396754
T-tubule (GO:0030315)	14 out of 12034 0.116337045039056%	14 out of 12855 0.108907040062233%	0.396754
cytoskeletal part (GO:0044430)	29 out of 12034 0.240983879009473%	30 out of 12855 0.233372228704784%	0.420405
integral component of mitochondrial outer membrane (GO:0031307)	13 out of 12034 0.108027256107695%	13 out of 12855 0.101127965772073%	0.423851
proteasome accessory complex (GO:0022624)	13 out of 12034 0.108027256107695%	13 out of 12855 0.101127965772073%	0.423851
proteasome complex (GO:0000502)	13 out of 12034 0.108027256107695%	13 out of 12855 0.101127965772073%	0.423851
MCM complex (GO:0042555)	13 out of 12034 0.108027256107695%	13 out of 12855 0.101127965772073%	0.423851
proteasome core complex (GO:0005839)	13 out of 12034 0.108027256107695%	13 out of 12855 0.101127965772073%	0.423851
desmosome (GO:0030057)	13 out of 12034 0.108027256107695%	13 out of 12855 0.101127965772073%	0.423851
endoplasmic reticulum-Golgi intermediate compartment membrane (GO:0033116)	13 out of 12034 0.108027256107695%	13 out of 12855 0.101127965772073%	0.423851
gap junction (GO:0005921)	13 out of 12034 0.108027256107695%	13 out of 12855 0.101127965772073%	0.423851
dendrite (GO:0030425)	74 out of 12034 0.614924380920725%	78 out of 12855 0.606767794632439%	0.437502
anchored component of plasma membrane (GO:0046658)	12 out of 12034 0.0997174671763337%	12 out of 12855 0.0933488914819137%	0.452796
juxtaparanode region of axon (GO:0044224)	12 out of 12034 0.0997174671763337%	12 out of 12855 0.0933488914819137%	0.452796
zonula adherens (GO:0005915)	12 out of 12034 0.0997174671763337%	12 out of 12855 0.0933488914819137%	0.452796
cytoskeleton (GO:0005856)	162 out of 12034 1.34618580688051%	172 out of 12855 1.33800077790743%	0.457012
endocytic vesicle (GO:0030139)	27 out of 12034 0.224364301146751%	28 out of 12855 0.217814080124465%	0.458312
collagen (GO:0005581)	72 out of 12034 0.598304803058002%	76 out of 12855 0.59120964605212%	0.460973
filopodium (GO:0030175)	41 out of 12034 0.340701346185807%	43 out of 12855 0.334500194476857%	0.476113
ubiquitin ligase complex (GO:0000151)	26 out of 12034 0.21605451221539%	27 out of 12855 0.210035005834306%	0.478136
integrin complex (GO:0008305)	26 out of 12034 0.21605451221539%	27 out of 12855 0.210035005834306%	0.478136
peroxisomal membrane (GO:0005778)	26 out of 12034 0.21605451221539%	27 out of 12855 0.210035005834306%	0.478136
CCR4-NOT complex (GO:0030014)	11 out of 12034 0.0914076782449726%	11 out of 12855 0.0855698171917542%	0.483716
ESC/E(Z) complex (GO:0035098)	11 out of 12034 0.0914076782449726%	11 out of 12855 0.0855698171917542%	0.483716
myosin filament (GO:0032982)	11 out of 12034 0.0914076782449726%	11 out of 12855 0.0855698171917542%	0.483716
heterotrimeric G-protein complex (GO:0005834)	70 out of 12034 0.58168522519528%	74 out of 12855 0.575651497471801%	0.485009
intracellular (GO:0005622)	569 out of 12034 4.72826990194449%	607 out of 12855 4.7218980941268%	0.490857
membrane (GO:0016020)	933 out of 12034 7.75303307295995%	996 out of 12855 7.74795799299883%	0.500667
acrosomal vesicle (GO:0001669)	10 out of 12034 0.0830978893136114%	10 out of 12855 0.0777907429015947%	0.516744
eukaryotic translation initiation factor 2B complex (GO:0005851)	10 out of 12034 0.0830978893136114%	10 out of 12855 0.0777907429015947%	0.516744
proteasome core complex, alpha-subunit complex (GO:0019773)	10 out of 12034 0.0830978893136114%	10 out of 12855 0.0777907429015947%	0.516744
nonmotile primary cilium (GO:0031513)	10 out of 12034 0.0830978893136114%	10 out of 12855 0.0777907429015947%	0.516744
cullin-RING ubiquitin ligase complex (GO:0031461)	10 out of 12034 0.0830978893136114%	10 out of 12855 0.0777907429015947%	0.516744
RISC complex (GO:0016442)	10 out of 12034 0.0830978893136114%	10 out of 12855 0.0777907429015947%	0.516744
chromosomal part (GO:0044427)	10 out of 12034 0.0830978893136114%	10 out of 12855 0.0777907429015947%	0.516744
cell periphery (GO:0071944)	24 out of 12034 0.199434934352667%	25 out of 12855 0.194476857253987%	0.519474
acetylcholine-gated channel complex (GO:0005892)	24 out of 12034 0.199434934352667%	25 out of 12855 0.194476857253987%	0.519474
microtubule cytoskeleton (GO:0015630)	52 out of 12034 0.432109024430779%	55 out of 12855 0.427849085958771%	0.530062
trans-Golgi network (GO:0005802)	52 out of 12034 0.432109024430779%	55 out of 12855 0.427849085958771%	0.530062
chromatin (GO:0000785)	52 out of 12034 0.432109024430779%	55 out of 12855 0.427849085958771%	0.530062
Cul3-RING ubiquitin ligase complex (GO:0031463)	23 out of 12034 0.191125145421306%	24 out of 12855 0.186697782963827%	0.540952
mitochondrial nucleoid (GO:0042645)	23 out of 12034 0.191125145421306%	24 out of 12855 0.186697782963827%	0.540952
tight junction (GO:0005923)	79 out of 12034 0.65647332557753%	84 out of 12855 0.653442240373396%	0.549993
synaptonemal complex (GO:0000795)	9 out of 12034 0.0747881003822503%	9 out of 12855 0.0700116686114352%	0.552024
uropod (GO:0001931)	9 out of 12034 0.0747881003822503%	9 out of 12855 0.0700116686114352%	0.552024
Arp2/3 protein complex (GO:0005885)	9 out of 12034 0.0747881003822503%	9 out of 12855 0.0700116686114352%	0.552024
apical junction complex (GO:0043296)	9 out of 12034 0.0747881003822503%	9 out of 12855 0.0700116686114352%	0.552024
I band (GO:0031674)	9 out of 12034 0.0747881003822503%	9 out of 12855 0.0700116686114352%	0.552024
extrinsic component of plasma membrane (GO:0019897)	9 out of 12034 0.0747881003822503%	9 out of 12855 0.0700116686114352%	0.552024
HOPS complex (GO:0030897)	9 out of 12034 0.0747881003822503%	9 out of 12855 0.0700116686114352%	0.552024
histone acetyltransferase complex (GO:0000123)	9 out of 12034 0.0747881003822503%	9 out of 12855 0.0700116686114352%	0.552024
Ino80 complex (GO:0031011)	9 out of 12034 0.0747881003822503%	9 out of 12855 0.0700116686114352%	0.552024
cAMP-dependent protein kinase complex (GO:0005952)	9 out of 12034 0.0747881003822503%	9 out of 12855 0.0700116686114352%	0.552024
melanosome membrane (GO:0033162)	9 out of 12034 0.0747881003822503%	9 out of 12855 0.0700116686114352%	0.552024
mitochondrial envelope (GO:0005740)	9 out of 12034 0.0747881003822503%	9 out of 12855 0.0700116686114352%	0.552024
actomyosin (GO:0042641)	9 out of 12034 0.0747881003822503%	9 out of 12855 0.0700116686114352%	0.552024
phagocytic cup (GO:0001891)	9 out of 12034 0.0747881003822503%	9 out of 12855 0.0700116686114352%	0.552024
brush border (GO:0005903)	9 out of 12034 0.0747881003822503%	9 out of 12855 0.0700116686114352%	0.552024
integrator complex (GO:0032039)	9 out of 12034 0.0747881003822503%	9 out of 12855 0.0700116686114352%	0.552024
main axon (GO:0044304)	9 out of 12034 0.0747881003822503%	9 out of 12855 0.0700116686114352%	0.552024
connexon complex (GO:0005922)	36 out of 12034 0.299152401529001%	38 out of 12855 0.29560482302606%	0.558909
endoplasmic reticulum lumen (GO:0005788)	36 out of 12034 0.299152401529001%	38 out of 12855 0.29560482302606%	0.558909
early endosome membrane (GO:0031901)	22 out of 12034 0.182815356489945%	23 out of 12855 0.178918708673668%	0.562939
cytoplasmic stress granule (GO:0010494)	22 out of 12034 0.182815356489945%	23 out of 12855 0.178918708673668%	0.562939
integral component of plasma membrane (GO:0005887)	234 out of 12034 1.94449060993851%	250 out of 12855 1.94476857253987%	0.56953
myosin complex (GO:0016459)	63 out of 12034 0.523516702675752%	67 out of 12855 0.521197977440685%	0.572635
Golgi cisterna membrane (GO:0032580)	35 out of 12034 0.29084261259764%	37 out of 12855 0.2878257487359%	0.576159
virion (GO:0019012)	35 out of 12034 0.29084261259764%	37 out of 12855 0.2878257487359%	0.576159
mitochondrial membrane (GO:0031966)	21 out of 12034 0.174505567558584%	22 out of 12855 0.171139634383508%	0.585404
autophagic vacuole (GO:0005776)	8 out of 12034 0.0664783114508891%	8 out of 12855 0.0622325943212758%	0.58971
M band (GO:0031430)	8 out of 12034 0.0664783114508891%	8 out of 12855 0.0622325943212758%	0.58971
eukaryotic translation elongation factor 1 complex (GO:0005853)	8 out of 12034 0.0664783114508891%	8 out of 12855 0.0622325943212758%	0.58971
WASH complex (GO:0071203)	8 out of 12034 0.0664783114508891%	8 out of 12855 0.0622325943212758%	0.58971
perikaryon (GO:0043204)	8 out of 12034 0.0664783114508891%	8 out of 12855 0.0622325943212758%	0.58971
exosome (RNase complex) (GO:0000178)	8 out of 12034 0.0664783114508891%	8 out of 12855 0.0622325943212758%	0.58971
axolemma (GO:0030673)	8 out of 12034 0.0664783114508891%	8 out of 12855 0.0622325943212758%	0.58971
vacuolar proton-transporting V-type ATPase, V0 domain (GO:0000220)	8 out of 12034 0.0664783114508891%	8 out of 12855 0.0622325943212758%	0.58971
ciliary basal body (GO:0036064)	8 out of 12034 0.0664783114508891%	8 out of 12855 0.0622325943212758%	0.58971
NuA4 histone acetyltransferase complex (GO:0035267)	8 out of 12034 0.0664783114508891%	8 out of 12855 0.0622325943212758%	0.58971
Cul4A-RING ubiquitin ligase complex (GO:0031464)	8 out of 12034 0.0664783114508891%	8 out of 12855 0.0622325943212758%	0.58971
smooth endoplasmic reticulum (GO:0005790)	8 out of 12034 0.0664783114508891%	8 out of 12855 0.0622325943212758%	0.58971
NuRD complex (GO:0016581)	8 out of 12034 0.0664783114508891%	8 out of 12855 0.0622325943212758%	0.58971
nucleoplasm part (GO:0044451)	8 out of 12034 0.0664783114508891%	8 out of 12855 0.0622325943212758%	0.58971
Golgi transport complex (GO:0017119)	8 out of 12034 0.0664783114508891%	8 out of 12855 0.0622325943212758%	0.58971
nuclear pore outer ring (GO:0031080)	8 out of 12034 0.0664783114508891%	8 out of 12855 0.0622325943212758%	0.58971
nuclear envelope (GO:0005635)	34 out of 12034 0.282532823666279%	36 out of 12855 0.280046674445741%	0.59359
intracellular organelle part (GO:0044446)	75 out of 12034 0.623234169852086%	80 out of 12855 0.622325943212758%	0.596185
extracellular matrix (GO:0031012)	74 out of 12034 0.614924380920725%	79 out of 12855 0.614546868922598%	0.607796
caveola (GO:0005901)	20 out of 12034 0.166195778627223%	21 out of 12855 0.163360560093349%	0.608309
centriole (GO:0005814)	20 out of 12034 0.166195778627223%	21 out of 12855 0.163360560093349%	0.608309
phagocytic vesicle (GO:0045335)	33 out of 12034 0.274223034734918%	35 out of 12855 0.272267600155581%	0.611174
lysosomal membrane (GO:0005765)	46 out of 12034 0.382250290842613%	49 out of 12855 0.381174640217814%	0.617336
synaptobrevin 2-SNAP-25-syntaxin-1a complex (GO:0070044)	7 out of 12034 0.058168522519528%	7 out of 12855 0.0544535200311163%	0.629966
membrane attack complex (GO:0005579)	7 out of 12034 0.058168522519528%	7 out of 12855 0.0544535200311163%	0.629966
CCAAT-binding factor complex (GO:0016602)	7 out of 12034 0.058168522519528%	7 out of 12855 0.0544535200311163%	0.629966
site of double-strand break (GO:0035861)	7 out of 12034 0.058168522519528%	7 out of 12855 0.0544535200311163%	0.629966
aggresome (GO:0016235)	7 out of 12034 0.058168522519528%	7 out of 12855 0.0544535200311163%	0.629966
podosome (GO:0002102)	7 out of 12034 0.058168522519528%	7 out of 12855 0.0544535200311163%	0.629966
protein-DNA complex (GO:0032993)	7 out of 12034 0.058168522519528%	7 out of 12855 0.0544535200311163%	0.629966
COPII vesicle coat (GO:0030127)	7 out of 12034 0.058168522519528%	7 out of 12855 0.0544535200311163%	0.629966
peroxisomal matrix (GO:0005782)	7 out of 12034 0.058168522519528%	7 out of 12855 0.0544535200311163%	0.629966
pericentriolar material (GO:0000242)	7 out of 12034 0.058168522519528%	7 out of 12855 0.0544535200311163%	0.629966
keratin filament (GO:0045095)	7 out of 12034 0.058168522519528%	7 out of 12855 0.0544535200311163%	0.629966
platelet alpha granule (GO:0031091)	7 out of 12034 0.058168522519528%	7 out of 12855 0.0544535200311163%	0.629966
Cdc73/Paf1 complex (GO:0016593)	7 out of 12034 0.058168522519528%	7 out of 12855 0.0544535200311163%	0.629966
autophagic vacuole membrane (GO:0000421)	7 out of 12034 0.058168522519528%	7 out of 12855 0.0544535200311163%	0.629966
small ribosomal subunit (GO:0015935)	7 out of 12034 0.058168522519528%	7 out of 12855 0.0544535200311163%	0.629966
cyclin-dependent protein kinase holoenzyme complex (GO:0000307)	7 out of 12034 0.058168522519528%	7 out of 12855 0.0544535200311163%	0.629966
trans-Golgi network transport vesicle (GO:0030140)	7 out of 12034 0.058168522519528%	7 out of 12855 0.0544535200311163%	0.629966
nuclear chromosome, telomeric region (GO:0000784)	7 out of 12034 0.058168522519528%	7 out of 12855 0.0544535200311163%	0.629966
intrinsic component of the cytoplasmic side of the plasma membrane (GO:0031235)	7 out of 12034 0.058168522519528%	7 out of 12855 0.0544535200311163%	0.629966
HAUS complex (GO:0070652)	7 out of 12034 0.058168522519528%	7 out of 12855 0.0544535200311163%	0.629966
SMAD protein complex (GO:0071141)	7 out of 12034 0.058168522519528%	7 out of 12855 0.0544535200311163%	0.629966
sarcoglycan complex (GO:0016012)	7 out of 12034 0.058168522519528%	7 out of 12855 0.0544535200311163%	0.629966
SCF ubiquitin ligase complex (GO:0019005)	19 out of 12034 0.157885989695862%	20 out of 12855 0.155581485803189%	0.631611
external side of plasma membrane (GO:0009897)	45 out of 12034 0.373940501911251%	48 out of 12855 0.373395565927655%	0.63213
cleavage furrow (GO:0032154)	44 out of 12034 0.36563071297989%	47 out of 12855 0.365616491637495%	0.646943
apical plasma membrane (GO:0016324)	70 out of 12034 0.58168522519528%	75 out of 12855 0.58343057176196%	0.654202
stereocilium (GO:0032420)	18 out of 12034 0.149576200764501%	19 out of 12855 0.14780241151303%	0.655256
sarcolemma (GO:0042383)	18 out of 12034 0.149576200764501%	19 out of 12855 0.14780241151303%	0.655256
catalytic step 2 spliceosome (GO:0071013)	56 out of 12034 0.465348180156224%	60 out of 12855 0.466744457409568%	0.662905
PML body (GO:0016605)	30 out of 12034 0.249293667940834%	32 out of 12855 0.248930377285103%	0.664551
clathrin-coated endocytic vesicle (GO:0045334)	6 out of 12034 0.0498587335881669%	6 out of 12855 0.0466744457409568%	0.672966
nuclear origin of replication recognition complex (GO:0005664)	6 out of 12034 0.0498587335881669%	6 out of 12855 0.0466744457409568%	0.672966
brush border membrane (GO:0031526)	6 out of 12034 0.0498587335881669%	6 out of 12855 0.0466744457409568%	0.672966
CRD-mediated mRNA stability complex (GO:0070937)	6 out of 12034 0.0498587335881669%	6 out of 12855 0.0466744457409568%	0.672966
holo TFIIH complex (GO:0005675)	6 out of 12034 0.0498587335881669%	6 out of 12855 0.0466744457409568%	0.672966
U4/U6 x U5 tri-snRNP complex (GO:0046540)	6 out of 12034 0.0498587335881669%	6 out of 12855 0.0466744457409568%	0.672966
Smc5-Smc6 complex (GO:0030915)	6 out of 12034 0.0498587335881669%	6 out of 12855 0.0466744457409568%	0.672966
lamin filament (GO:0005638)	6 out of 12034 0.0498587335881669%	6 out of 12855 0.0466744457409568%	0.672966
kinesin II complex (GO:0016939)	6 out of 12034 0.0498587335881669%	6 out of 12855 0.0466744457409568%	0.672966
mitochondrial pyruvate dehydrogenase complex (GO:0005967)	6 out of 12034 0.0498587335881669%	6 out of 12855 0.0466744457409568%	0.672966
intrinsic component of plasma membrane (GO:0031226)	6 out of 12034 0.0498587335881669%	6 out of 12855 0.0466744457409568%	0.672966
STAGA complex (GO:0030914)	6 out of 12034 0.0498587335881669%	6 out of 12855 0.0466744457409568%	0.672966
mitochondrial ribosome (GO:0005761)	6 out of 12034 0.0498587335881669%	6 out of 12855 0.0466744457409568%	0.672966
excitatory synapse (GO:0060076)	6 out of 12034 0.0498587335881669%	6 out of 12855 0.0466744457409568%	0.672966
WINAC complex (GO:0071778)	6 out of 12034 0.0498587335881669%	6 out of 12855 0.0466744457409568%	0.672966
laminin-1 complex (GO:0005606)	6 out of 12034 0.0498587335881669%	6 out of 12855 0.0466744457409568%	0.672966
DNA-directed RNA polymerase II, holoenzyme (GO:0016591)	6 out of 12034 0.0498587335881669%	6 out of 12855 0.0466744457409568%	0.672966
pre-autophagosomal structure membrane (GO:0034045)	6 out of 12034 0.0498587335881669%	6 out of 12855 0.0466744457409568%	0.672966
mRNA cleavage and polyadenylation specificity factor complex (GO:0005847)	6 out of 12034 0.0498587335881669%	6 out of 12855 0.0466744457409568%	0.672966
stereocilium bundle tip (GO:0032426)	6 out of 12034 0.0498587335881669%	6 out of 12855 0.0466744457409568%	0.672966
small-subunit processome (GO:0032040)	6 out of 12034 0.0498587335881669%	6 out of 12855 0.0466744457409568%	0.672966
intraciliary transport particle A (GO:0030991)	6 out of 12034 0.0498587335881669%	6 out of 12855 0.0466744457409568%	0.672966
basal part of cell (GO:0045178)	6 out of 12034 0.0498587335881669%	6 out of 12855 0.0466744457409568%	0.672966
Golgi-associated vesicle (GO:0005798)	6 out of 12034 0.0498587335881669%	6 out of 12855 0.0466744457409568%	0.672966
organelle part (GO:0044422)	6 out of 12034 0.0498587335881669%	6 out of 12855 0.0466744457409568%	0.672966
mitochondrial large ribosomal subunit (GO:0005762)	6 out of 12034 0.0498587335881669%	6 out of 12855 0.0466744457409568%	0.672966
polar microtubule (GO:0005827)	6 out of 12034 0.0498587335881669%	6 out of 12855 0.0466744457409568%	0.672966
BBSome (GO:0034464)	6 out of 12034 0.0498587335881669%	6 out of 12855 0.0466744457409568%	0.672966
filopodium membrane (GO:0031527)	6 out of 12034 0.0498587335881669%	6 out of 12855 0.0466744457409568%	0.672966
cell projection part (GO:0044463)	6 out of 12034 0.0498587335881669%	6 out of 12855 0.0466744457409568%	0.672966
FHF complex (GO:0070695)	6 out of 12034 0.0498587335881669%	6 out of 12855 0.0466744457409568%	0.672966
Cul4B-RING ubiquitin ligase complex (GO:0031465)	6 out of 12034 0.0498587335881669%	6 out of 12855 0.0466744457409568%	0.672966
PTW/PP1 phosphatase complex (GO:0072357)	6 out of 12034 0.0498587335881669%	6 out of 12855 0.0466744457409568%	0.672966
6-phosphofructokinase complex (GO:0005945)	6 out of 12034 0.0498587335881669%	6 out of 12855 0.0466744457409568%	0.672966
microfibril (GO:0001527)	6 out of 12034 0.0498587335881669%	6 out of 12855 0.0466744457409568%	0.672966
centriolar satellite (GO:0034451)	6 out of 12034 0.0498587335881669%	6 out of 12855 0.0466744457409568%	0.672966
kinetochore (GO:0000776)	42 out of 12034 0.349011135117168%	45 out of 12855 0.350058343057176%	0.676547
sarcoplasmic reticulum (GO:0016529)	17 out of 12034 0.141266411833139%	18 out of 12855 0.14002333722287%	0.679184
perinuclear region of cytoplasm (GO:0048471)	189 out of 12034 1.57055010802726%	203 out of 12855 1.57915208090237%	0.683209
mitochondrial inner membrane (GO:0005743)	200 out of 12034 1.66195778627223%	215 out of 12855 1.67250097238429%	0.700943
cell-cell junction (GO:0005911)	53 out of 12034 0.440418813362141%	57 out of 12855 0.44340723453909%	0.701281
Cajal body (GO:0015030)	16 out of 12034 0.132956622901778%	17 out of 12855 0.132244262932711%	0.703322
nuclear part (GO:0044428)	16 out of 12034 0.132956622901778%	17 out of 12855 0.132244262932711%	0.703322
polysome (GO:0005844)	16 out of 12034 0.132956622901778%	17 out of 12855 0.132244262932711%	0.703322
vesicle (GO:0031982)	16 out of 12034 0.132956622901778%	17 out of 12855 0.132244262932711%	0.703322
melanosome (GO:0042470)	16 out of 12034 0.132956622901778%	17 out of 12855 0.132244262932711%	0.703322
cytoplasmic part (GO:0044444)	145 out of 12034 1.20491939504737%	156 out of 12855 1.21353558926488%	0.705729
actin cytoskeleton (GO:0015629)	78 out of 12034 0.648163536646169%	84 out of 12855 0.653442240373396%	0.710869
actomyosin contractile ring (GO:0005826)	5 out of 12034 0.0415489446568057%	5 out of 12855 0.0388953714507974%	0.718897
endoplasmic reticulum exit site (GO:0070971)	5 out of 12034 0.0415489446568057%	5 out of 12855 0.0388953714507974%	0.718897
activin responsive factor complex (GO:0032444)	5 out of 12034 0.0415489446568057%	5 out of 12855 0.0388953714507974%	0.718897
CIA complex (GO:0097361)	5 out of 12034 0.0415489446568057%	5 out of 12855 0.0388953714507974%	0.718897
Ragulator complex (GO:0071986)	5 out of 12034 0.0415489446568057%	5 out of 12855 0.0388953714507974%	0.718897
GPI-anchor transamidase complex (GO:0042765)	5 out of 12034 0.0415489446568057%	5 out of 12855 0.0388953714507974%	0.718897
invadopodium (GO:0071437)	5 out of 12034 0.0415489446568057%	5 out of 12855 0.0388953714507974%	0.718897
CD40 receptor complex (GO:0035631)	5 out of 12034 0.0415489446568057%	5 out of 12855 0.0388953714507974%	0.718897
ESCRT I complex (GO:0000813)	5 out of 12034 0.0415489446568057%	5 out of 12855 0.0388953714507974%	0.718897
transcription elongation factor complex (GO:0008023)	5 out of 12034 0.0415489446568057%	5 out of 12855 0.0388953714507974%	0.718897
nuclear outer membrane (GO:0005640)	5 out of 12034 0.0415489446568057%	5 out of 12855 0.0388953714507974%	0.718897
Cul4-RING ubiquitin ligase complex (GO:0080008)	5 out of 12034 0.0415489446568057%	5 out of 12855 0.0388953714507974%	0.718897
core TFIIH complex (GO:0000439)	5 out of 12034 0.0415489446568057%	5 out of 12855 0.0388953714507974%	0.718897
integral component of mitochondrial membrane (GO:0032592)	5 out of 12034 0.0415489446568057%	5 out of 12855 0.0388953714507974%	0.718897
U4/U6 snRNP (GO:0071001)	5 out of 12034 0.0415489446568057%	5 out of 12855 0.0388953714507974%	0.718897
phosphopyruvate hydratase complex (GO:0000015)	5 out of 12034 0.0415489446568057%	5 out of 12855 0.0388953714507974%	0.718897
fibrinogen complex (GO:0005577)	5 out of 12034 0.0415489446568057%	5 out of 12855 0.0388953714507974%	0.718897
micro-ribonucleoprotein complex (GO:0035068)	5 out of 12034 0.0415489446568057%	5 out of 12855 0.0388953714507974%	0.718897
spectrin (GO:0008091)	5 out of 12034 0.0415489446568057%	5 out of 12855 0.0388953714507974%	0.718897
inclusion body (GO:0016234)	5 out of 12034 0.0415489446568057%	5 out of 12855 0.0388953714507974%	0.718897
sarcoplasmic reticulum lumen (GO:0033018)	5 out of 12034 0.0415489446568057%	5 out of 12855 0.0388953714507974%	0.718897
kainate selective glutamate receptor complex (GO:0032983)	5 out of 12034 0.0415489446568057%	5 out of 12855 0.0388953714507974%	0.718897
integral component of organelle membrane (GO:0031301)	5 out of 12034 0.0415489446568057%	5 out of 12855 0.0388953714507974%	0.718897
nuclear replication fork (GO:0043596)	5 out of 12034 0.0415489446568057%	5 out of 12855 0.0388953714507974%	0.718897
cell projection membrane (GO:0031253)	5 out of 12034 0.0415489446568057%	5 out of 12855 0.0388953714507974%	0.718897
pore complex (GO:0046930)	5 out of 12034 0.0415489446568057%	5 out of 12855 0.0388953714507974%	0.718897
myelin sheath abaxonal region (GO:0035748)	5 out of 12034 0.0415489446568057%	5 out of 12855 0.0388953714507974%	0.718897
spindle pole centrosome (GO:0031616)	5 out of 12034 0.0415489446568057%	5 out of 12855 0.0388953714507974%	0.718897
rough endoplasmic reticulum (GO:0005791)	5 out of 12034 0.0415489446568057%	5 out of 12855 0.0388953714507974%	0.718897
HULC complex (GO:0033503)	5 out of 12034 0.0415489446568057%	5 out of 12855 0.0388953714507974%	0.718897
plasma lipoprotein particle (GO:0034358)	5 out of 12034 0.0415489446568057%	5 out of 12855 0.0388953714507974%	0.718897
dynactin complex (GO:0005869)	5 out of 12034 0.0415489446568057%	5 out of 12855 0.0388953714507974%	0.718897
pole plasm (GO:0045495)	5 out of 12034 0.0415489446568057%	5 out of 12855 0.0388953714507974%	0.718897
costamere (GO:0043034)	5 out of 12034 0.0415489446568057%	5 out of 12855 0.0388953714507974%	0.718897
chromatoid body (GO:0033391)	5 out of 12034 0.0415489446568057%	5 out of 12855 0.0388953714507974%	0.718897
retromer complex (GO:0030904)	5 out of 12034 0.0415489446568057%	5 out of 12855 0.0388953714507974%	0.718897
dendrite terminus (GO:0044292)	5 out of 12034 0.0415489446568057%	5 out of 12855 0.0388953714507974%	0.718897
exon-exon junction complex (GO:0035145)	5 out of 12034 0.0415489446568057%	5 out of 12855 0.0388953714507974%	0.718897
cyclin-dependent protein kinase 5 holoenzyme complex (GO:0016533)	5 out of 12034 0.0415489446568057%	5 out of 12855 0.0388953714507974%	0.718897
cyclin-dependent protein kinase activating kinase holoenzyme complex (GO:0019907)	5 out of 12034 0.0415489446568057%	5 out of 12855 0.0388953714507974%	0.718897
intercellular bridge (GO:0045171)	5 out of 12034 0.0415489446568057%	5 out of 12855 0.0388953714507974%	0.718897
synapse part (GO:0044456)	5 out of 12034 0.0415489446568057%	5 out of 12855 0.0388953714507974%	0.718897
glycerol-3-phosphate dehydrogenase complex (GO:0009331)	5 out of 12034 0.0415489446568057%	5 out of 12855 0.0388953714507974%	0.718897
integral component of Golgi membrane (GO:0030173)	39 out of 12034 0.324081768323085%	42 out of 12855 0.326721120186698%	0.720549
neuronal cell body (GO:0043025)	77 out of 12034 0.639853747714808%	83 out of 12855 0.645663166083236%	0.721052
Golgi stack (GO:0005795)	15 out of 12034 0.124646833970417%	16 out of 12855 0.124465188642552%	0.727589
lipid particle (GO:0005811)	15 out of 12034 0.124646833970417%	16 out of 12855 0.124465188642552%	0.727589
nuclear inner membrane (GO:0005637)	15 out of 12034 0.124646833970417%	16 out of 12855 0.124465188642552%	0.727589
centrosome (GO:0005813)	168 out of 12034 1.39604454046867%	181 out of 12855 1.40801244651886%	0.733042
apical part of cell (GO:0045177)	38 out of 12034 0.315771979391723%	41 out of 12855 0.318942045896538%	0.73501
basement membrane (GO:0005604)	37 out of 12034 0.307462190460362%	40 out of 12855 0.311162971606379%	0.749327
Golgi membrane (GO:0000139)	139 out of 12034 1.1550606614592%	150 out of 12855 1.16686114352392%	0.74955
hemoglobin complex (GO:0005833)	14 out of 12034 0.116337045039056%	15 out of 12855 0.116686114352392%	0.751889
immunological synapse (GO:0001772)	14 out of 12034 0.116337045039056%	15 out of 12855 0.116686114352392%	0.751889
photoreceptor connecting cilium (GO:0032391)	14 out of 12034 0.116337045039056%	15 out of 12855 0.116686114352392%	0.751889
nuclear speck (GO:0016607)	61 out of 12034 0.50689712481303%	66 out of 12855 0.513418903150525%	0.755405
Golgi trans cisterna (GO:0000138)	4 out of 12034 0.0332391557254446%	4 out of 12855 0.0311162971606379%	0.767959
pre-autophagosomal structure (GO:0000407)	4 out of 12034 0.0332391557254446%	4 out of 12855 0.0311162971606379%	0.767959
nuclear meiotic cohesin complex (GO:0034991)	4 out of 12034 0.0332391557254446%	4 out of 12855 0.0311162971606379%	0.767959
DNA-directed RNA polymerase III complex (GO:0005666)	4 out of 12034 0.0332391557254446%	4 out of 12855 0.0311162971606379%	0.767959
spermatoproteasome complex (GO:1990111)	4 out of 12034 0.0332391557254446%	4 out of 12855 0.0311162971606379%	0.767959
condensed chromosome outer kinetochore (GO:0000940)	4 out of 12034 0.0332391557254446%	4 out of 12855 0.0311162971606379%	0.767959
Ndc80 complex (GO:0031262)	4 out of 12034 0.0332391557254446%	4 out of 12855 0.0311162971606379%	0.767959
proteasome regulatory particle, base subcomplex (GO:0008540)	4 out of 12034 0.0332391557254446%	4 out of 12855 0.0311162971606379%	0.767959
BRCA1-A complex (GO:0070531)	4 out of 12034 0.0332391557254446%	4 out of 12855 0.0311162971606379%	0.767959
Cul5-RING ubiquitin ligase complex (GO:0031466)	4 out of 12034 0.0332391557254446%	4 out of 12855 0.0311162971606379%	0.767959
GINS complex (GO:0000811)	4 out of 12034 0.0332391557254446%	4 out of 12855 0.0311162971606379%	0.767959
mitochondrial respiratory chain complex II (GO:0005749)	4 out of 12034 0.0332391557254446%	4 out of 12855 0.0311162971606379%	0.767959
cuticular plate (GO:0032437)	4 out of 12034 0.0332391557254446%	4 out of 12855 0.0311162971606379%	0.767959
Elongator holoenzyme complex (GO:0033588)	4 out of 12034 0.0332391557254446%	4 out of 12855 0.0311162971606379%	0.767959
U4 snRNP (GO:0005687)	4 out of 12034 0.0332391557254446%	4 out of 12855 0.0311162971606379%	0.767959
vacuolar membrane (GO:0005774)	4 out of 12034 0.0332391557254446%	4 out of 12855 0.0311162971606379%	0.767959
A band (GO:0031672)	4 out of 12034 0.0332391557254446%	4 out of 12855 0.0311162971606379%	0.767959
actin cap (GO:0030478)	4 out of 12034 0.0332391557254446%	4 out of 12855 0.0311162971606379%	0.767959
F-actin capping protein complex (GO:0008290)	4 out of 12034 0.0332391557254446%	4 out of 12855 0.0311162971606379%	0.767959
chromosome passenger complex (GO:0032133)	4 out of 12034 0.0332391557254446%	4 out of 12855 0.0311162971606379%	0.767959
AP-2 adaptor complex (GO:0030122)	4 out of 12034 0.0332391557254446%	4 out of 12855 0.0311162971606379%	0.767959
transcription export complex (GO:0000346)	4 out of 12034 0.0332391557254446%	4 out of 12855 0.0311162971606379%	0.767959
lipopolysaccharide receptor complex (GO:0046696)	4 out of 12034 0.0332391557254446%	4 out of 12855 0.0311162971606379%	0.767959
glycogen granule (GO:0042587)	4 out of 12034 0.0332391557254446%	4 out of 12855 0.0311162971606379%	0.767959
nucleoid (GO:0009295)	4 out of 12034 0.0332391557254446%	4 out of 12855 0.0311162971606379%	0.767959
cell body (GO:0044297)	4 out of 12034 0.0332391557254446%	4 out of 12855 0.0311162971606379%	0.767959
proton-transporting ATP synthase complex, catalytic core F(1) (GO:0045261)	4 out of 12034 0.0332391557254446%	4 out of 12855 0.0311162971606379%	0.767959
PeBoW complex (GO:0070545)	4 out of 12034 0.0332391557254446%	4 out of 12855 0.0311162971606379%	0.767959
U5 snRNP (GO:0005682)	4 out of 12034 0.0332391557254446%	4 out of 12855 0.0311162971606379%	0.767959
Set1C/COMPASS complex (GO:0048188)	4 out of 12034 0.0332391557254446%	4 out of 12855 0.0311162971606379%	0.767959
male pronucleus (GO:0001940)	4 out of 12034 0.0332391557254446%	4 out of 12855 0.0311162971606379%	0.767959
membrane-enclosed lumen (GO:0031974)	4 out of 12034 0.0332391557254446%	4 out of 12855 0.0311162971606379%	0.767959
lateral element (GO:0000800)	4 out of 12034 0.0332391557254446%	4 out of 12855 0.0311162971606379%	0.767959
Golgi-associated vesicle membrane (GO:0030660)	4 out of 12034 0.0332391557254446%	4 out of 12855 0.0311162971606379%	0.767959
sex chromatin (GO:0001739)	4 out of 12034 0.0332391557254446%	4 out of 12855 0.0311162971606379%	0.767959
telomerase holoenzyme complex (GO:0005697)	4 out of 12034 0.0332391557254446%	4 out of 12855 0.0311162971606379%	0.767959
replication fork protection complex (GO:0031298)	4 out of 12034 0.0332391557254446%	4 out of 12855 0.0311162971606379%	0.767959
lamellipodium membrane (GO:0031258)	4 out of 12034 0.0332391557254446%	4 out of 12855 0.0311162971606379%	0.767959
Ku70:Ku80 complex (GO:0043564)	4 out of 12034 0.0332391557254446%	4 out of 12855 0.0311162971606379%	0.767959
1-phosphatidylinositol-4-phosphate 3-kinase, class IA complex (GO:0005943)	4 out of 12034 0.0332391557254446%	4 out of 12855 0.0311162971606379%	0.767959
integral component of lumenal side of endoplasmic reticulum membrane (GO:0071556)	4 out of 12034 0.0332391557254446%	4 out of 12855 0.0311162971606379%	0.767959
male germ cell nucleus (GO:0001673)	4 out of 12034 0.0332391557254446%	4 out of 12855 0.0311162971606379%	0.767959
pronucleus (GO:0045120)	4 out of 12034 0.0332391557254446%	4 out of 12855 0.0311162971606379%	0.767959
integral component of cytoplasmic side of endoplasmic reticulum membrane (GO:0071458)	4 out of 12034 0.0332391557254446%	4 out of 12855 0.0311162971606379%	0.767959
centromeric heterochromatin (GO:0005721)	4 out of 12034 0.0332391557254446%	4 out of 12855 0.0311162971606379%	0.767959
nonhomologous end joining complex (GO:0070419)	4 out of 12034 0.0332391557254446%	4 out of 12855 0.0311162971606379%	0.767959
CAF-1 complex (GO:0033186)	4 out of 12034 0.0332391557254446%	4 out of 12855 0.0311162971606379%	0.767959
THO complex part of transcription export complex (GO:0000445)	4 out of 12034 0.0332391557254446%	4 out of 12855 0.0311162971606379%	0.767959
NELF complex (GO:0032021)	4 out of 12034 0.0332391557254446%	4 out of 12855 0.0311162971606379%	0.767959
TORC2 complex (GO:0031932)	4 out of 12034 0.0332391557254446%	4 out of 12855 0.0311162971606379%	0.767959
NURF complex (GO:0016589)	4 out of 12034 0.0332391557254446%	4 out of 12855 0.0311162971606379%	0.767959
IkappaB kinase complex (GO:0008385)	4 out of 12034 0.0332391557254446%	4 out of 12855 0.0311162971606379%	0.767959
histone methyltransferase complex (GO:0035097)	4 out of 12034 0.0332391557254446%	4 out of 12855 0.0311162971606379%	0.767959
filopodium tip (GO:0032433)	4 out of 12034 0.0332391557254446%	4 out of 12855 0.0311162971606379%	0.767959
Schmidt-Lanterman incisure (GO:0043220)	4 out of 12034 0.0332391557254446%	4 out of 12855 0.0311162971606379%	0.767959
FACT complex (GO:0035101)	4 out of 12034 0.0332391557254446%	4 out of 12855 0.0311162971606379%	0.767959
AP-3 adaptor complex (GO:0030123)	4 out of 12034 0.0332391557254446%	4 out of 12855 0.0311162971606379%	0.767959
ionotropic glutamate receptor complex (GO:0008328)	4 out of 12034 0.0332391557254446%	4 out of 12855 0.0311162971606379%	0.767959
cytoplasmic side of plasma membrane (GO:0009898)	24 out of 12034 0.199434934352667%	26 out of 12855 0.202255931544146%	0.770815
extrinsic component of membrane (GO:0019898)	24 out of 12034 0.199434934352667%	26 out of 12855 0.202255931544146%	0.770815
mRNA cap binding complex (GO:0005845)	13 out of 12034 0.108027256107695%	14 out of 12855 0.108907040062233%	0.776114
histone deacetylase complex (GO:0000118)	13 out of 12034 0.108027256107695%	14 out of 12855 0.108907040062233%	0.776114
SWI/SNF complex (GO:0016514)	13 out of 12034 0.108027256107695%	14 out of 12855 0.108907040062233%	0.776114
mitochondrial matrix (GO:0005759)	45 out of 12034 0.373940501911251%	49 out of 12855 0.381174640217814%	0.798555
axonemal dynein complex (GO:0005858)	12 out of 12034 0.0997174671763337%	13 out of 12855 0.101127965772073%	0.800141
ciliary membrane (GO:0060170)	12 out of 12034 0.0997174671763337%	13 out of 12855 0.101127965772073%	0.800141
clathrin-coated vesicle (GO:0030136)	12 out of 12034 0.0997174671763337%	13 out of 12855 0.101127965772073%	0.800141
cytoplasmic dynein complex (GO:0005868)	12 out of 12034 0.0997174671763337%	13 out of 12855 0.101127965772073%	0.800141
intercalated disc (GO:0014704)	12 out of 12034 0.0997174671763337%	13 out of 12855 0.101127965772073%	0.800141
nuclear matrix (GO:0016363)	33 out of 12034 0.274223034734918%	36 out of 12855 0.280046674445741%	0.804601
presynaptic membrane (GO:0042734)	22 out of 12034 0.182815356489945%	24 out of 12855 0.186697782963827%	0.804795
endosome (GO:0005768)	56 out of 12034 0.465348180156224%	61 out of 12855 0.474523531699728%	0.8073
intracellular organelle (GO:0043229)	68 out of 12034 0.565065647332558%	74 out of 12855 0.575651497471801%	0.807475
anchored component of external side of plasma membrane (GO:0031362)	3 out of 12034 0.0249293667940834%	3 out of 12855 0.0233372228704784%	0.820365
extrinsic component of mitochondrial inner membrane (GO:0031314)	3 out of 12034 0.0249293667940834%	3 out of 12855 0.0233372228704784%	0.820365
vacuolar proton-transporting V-type ATPase complex (GO:0016471)	3 out of 12034 0.0249293667940834%	3 out of 12855 0.0233372228704784%	0.820365
eukaryotic translation initiation factor 2 complex (GO:0005850)	3 out of 12034 0.0249293667940834%	3 out of 12855 0.0233372228704784%	0.820365
PRC1 complex (GO:0035102)	3 out of 12034 0.0249293667940834%	3 out of 12855 0.0233372228704784%	0.820365
Cdc48p-Npl4p-Ufd1p AAA ATPase complex (GO:0034098)	3 out of 12034 0.0249293667940834%	3 out of 12855 0.0233372228704784%	0.820365
mitochondrial endopeptidase Clp complex (GO:0009841)	3 out of 12034 0.0249293667940834%	3 out of 12855 0.0233372228704784%	0.820365
paranode region of axon (GO:0033270)	3 out of 12034 0.0249293667940834%	3 out of 12855 0.0233372228704784%	0.820365
Barr body (GO:0001740)	3 out of 12034 0.0249293667940834%	3 out of 12855 0.0233372228704784%	0.820365
Hedgehog signaling complex (GO:0035301)	3 out of 12034 0.0249293667940834%	3 out of 12855 0.0233372228704784%	0.820365
SAGA complex (GO:0000124)	3 out of 12034 0.0249293667940834%	3 out of 12855 0.0233372228704784%	0.820365
dendrite membrane (GO:0032590)	3 out of 12034 0.0249293667940834%	3 out of 12855 0.0233372228704784%	0.820365
Golgi medial cisterna (GO:0005797)	3 out of 12034 0.0249293667940834%	3 out of 12855 0.0233372228704784%	0.820365
GARP complex (GO:0000938)	3 out of 12034 0.0249293667940834%	3 out of 12855 0.0233372228704784%	0.820365
rough endoplasmic reticulum membrane (GO:0030867)	3 out of 12034 0.0249293667940834%	3 out of 12855 0.0233372228704784%	0.820365
COPI-coated vesicle (GO:0030137)	3 out of 12034 0.0249293667940834%	3 out of 12855 0.0233372228704784%	0.820365
intrinsic component of membrane (GO:0031224)	3 out of 12034 0.0249293667940834%	3 out of 12855 0.0233372228704784%	0.820365
Fanconi anaemia nuclear complex (GO:0043240)	3 out of 12034 0.0249293667940834%	3 out of 12855 0.0233372228704784%	0.820365
cell (GO:0005623)	3 out of 12034 0.0249293667940834%	3 out of 12855 0.0233372228704784%	0.820365
chromaffin granule membrane (GO:0042584)	3 out of 12034 0.0249293667940834%	3 out of 12855 0.0233372228704784%	0.820365
sarcoplasm (GO:0016528)	3 out of 12034 0.0249293667940834%	3 out of 12855 0.0233372228704784%	0.820365
myelin sheath adaxonal region (GO:0035749)	3 out of 12034 0.0249293667940834%	3 out of 12855 0.0233372228704784%	0.820365
neurofilament (GO:0005883)	3 out of 12034 0.0249293667940834%	3 out of 12855 0.0233372228704784%	0.820365
mitochondrial small ribosomal subunit (GO:0005763)	3 out of 12034 0.0249293667940834%	3 out of 12855 0.0233372228704784%	0.820365
junctional membrane complex (GO:0030314)	3 out of 12034 0.0249293667940834%	3 out of 12855 0.0233372228704784%	0.820365
chromocenter (GO:0010369)	3 out of 12034 0.0249293667940834%	3 out of 12855 0.0233372228704784%	0.820365
DNA-directed RNA polymerase I complex (GO:0005736)	3 out of 12034 0.0249293667940834%	3 out of 12855 0.0233372228704784%	0.820365
U6 snRNP (GO:0005688)	3 out of 12034 0.0249293667940834%	3 out of 12855 0.0233372228704784%	0.820365
LUBAC complex (GO:0071797)	3 out of 12034 0.0249293667940834%	3 out of 12855 0.0233372228704784%	0.820365
cytoplasmic exosome (RNase complex) (GO:0000177)	3 out of 12034 0.0249293667940834%	3 out of 12855 0.0233372228704784%	0.820365
BMP receptor complex (GO:0070724)	3 out of 12034 0.0249293667940834%	3 out of 12855 0.0233372228704784%	0.820365
condensin complex (GO:0000796)	3 out of 12034 0.0249293667940834%	3 out of 12855 0.0233372228704784%	0.820365
nuclear envelope lumen (GO:0005641)	3 out of 12034 0.0249293667940834%	3 out of 12855 0.0233372228704784%	0.820365
stereocilium membrane (GO:0060171)	3 out of 12034 0.0249293667940834%	3 out of 12855 0.0233372228704784%	0.820365
extracellular matrix part (GO:0044420)	3 out of 12034 0.0249293667940834%	3 out of 12855 0.0233372228704784%	0.820365
calcineurin complex (GO:0005955)	3 out of 12034 0.0249293667940834%	3 out of 12855 0.0233372228704784%	0.820365
mitochondrial proton-transporting ATP synthase complex (GO:0005753)	3 out of 12034 0.0249293667940834%	3 out of 12855 0.0233372228704784%	0.820365
gamma-tubulin complex (GO:0000930)	3 out of 12034 0.0249293667940834%	3 out of 12855 0.0233372228704784%	0.820365
Cul2-RING ubiquitin ligase complex (GO:0031462)	3 out of 12034 0.0249293667940834%	3 out of 12855 0.0233372228704784%	0.820365
nuclear cap binding complex (GO:0005846)	3 out of 12034 0.0249293667940834%	3 out of 12855 0.0233372228704784%	0.820365
nuclear exosome (RNase complex) (GO:0000176)	3 out of 12034 0.0249293667940834%	3 out of 12855 0.0233372228704784%	0.820365
dystrophin-associated glycoprotein complex (GO:0016010)	3 out of 12034 0.0249293667940834%	3 out of 12855 0.0233372228704784%	0.820365
type III intermediate filament (GO:0045098)	3 out of 12034 0.0249293667940834%	3 out of 12855 0.0233372228704784%	0.820365
BAF-type complex (GO:0090544)	3 out of 12034 0.0249293667940834%	3 out of 12855 0.0233372228704784%	0.820365
origin recognition complex (GO:0000808)	3 out of 12034 0.0249293667940834%	3 out of 12855 0.0233372228704784%	0.820365
secretory granule membrane (GO:0030667)	3 out of 12034 0.0249293667940834%	3 out of 12855 0.0233372228704784%	0.820365
intercellular canaliculus (GO:0046581)	3 out of 12034 0.0249293667940834%	3 out of 12855 0.0233372228704784%	0.820365
BRISC complex (GO:0070552)	3 out of 12034 0.0249293667940834%	3 out of 12855 0.0233372228704784%	0.820365
pi-body (GO:0071546)	3 out of 12034 0.0249293667940834%	3 out of 12855 0.0233372228704784%	0.820365
high-density lipoprotein particle (GO:0034364)	3 out of 12034 0.0249293667940834%	3 out of 12855 0.0233372228704784%	0.820365
Sec61 translocon complex (GO:0005784)	3 out of 12034 0.0249293667940834%	3 out of 12855 0.0233372228704784%	0.820365
Prp19 complex (GO:0000974)	3 out of 12034 0.0249293667940834%	3 out of 12855 0.0233372228704784%	0.820365
striated muscle thin filament (GO:0005865)	3 out of 12034 0.0249293667940834%	3 out of 12855 0.0233372228704784%	0.820365
gamma DNA polymerase complex (GO:0005760)	3 out of 12034 0.0249293667940834%	3 out of 12855 0.0233372228704784%	0.820365
endoplasmic reticulum part (GO:0044432)	3 out of 12034 0.0249293667940834%	3 out of 12855 0.0233372228704784%	0.820365
slit diaphragm (GO:0036057)	3 out of 12034 0.0249293667940834%	3 out of 12855 0.0233372228704784%	0.820365
Nem1-Spo7 phosphatase complex (GO:0071595)	3 out of 12034 0.0249293667940834%	3 out of 12855 0.0233372228704784%	0.820365
smooth muscle contractile fiber (GO:0030485)	3 out of 12034 0.0249293667940834%	3 out of 12855 0.0233372228704784%	0.820365
ER to Golgi transport vesicle (GO:0030134)	3 out of 12034 0.0249293667940834%	3 out of 12855 0.0233372228704784%	0.820365
organelle (GO:0043226)	3 out of 12034 0.0249293667940834%	3 out of 12855 0.0233372228704784%	0.820365
muscle myosin complex (GO:0005859)	3 out of 12034 0.0249293667940834%	3 out of 12855 0.0233372228704784%	0.820365
vacuole (GO:0005773)	3 out of 12034 0.0249293667940834%	3 out of 12855 0.0233372228704784%	0.820365
TSC1-TSC2 complex (GO:0033596)	3 out of 12034 0.0249293667940834%	3 out of 12855 0.0233372228704784%	0.820365
protein phosphatase 4 complex (GO:0030289)	3 out of 12034 0.0249293667940834%	3 out of 12855 0.0233372228704784%	0.820365
TAP complex (GO:0042825)	3 out of 12034 0.0249293667940834%	3 out of 12855 0.0233372228704784%	0.820365
synaptobrevin 2-SNAP-25-syntaxin-1a-complexin I complex (GO:0070032)	3 out of 12034 0.0249293667940834%	3 out of 12855 0.0233372228704784%	0.820365
zymogen granule membrane (GO:0042589)	3 out of 12034 0.0249293667940834%	3 out of 12855 0.0233372228704784%	0.820365
neuromuscular junction (GO:0031594)	21 out of 12034 0.174505567558584%	23 out of 12855 0.178918708673668%	0.821283
integral component of peroxisomal membrane (GO:0005779)	11 out of 12034 0.0914076782449726%	12 out of 12855 0.0933488914819137%	0.823831
condensed nuclear chromosome (GO:0000794)	11 out of 12034 0.0914076782449726%	12 out of 12855 0.0933488914819137%	0.823831
fascia adherens (GO:0005916)	11 out of 12034 0.0914076782449726%	12 out of 12855 0.0933488914819137%	0.823831
replication fork (GO:0005657)	11 out of 12034 0.0914076782449726%	12 out of 12855 0.0933488914819137%	0.823831
cortical actin cytoskeleton (GO:0030864)	11 out of 12034 0.0914076782449726%	12 out of 12855 0.0933488914819137%	0.823831
ER membrane protein complex (GO:0072546)	11 out of 12034 0.0914076782449726%	12 out of 12855 0.0933488914819137%	0.823831
plasma membrane (GO:0005886)	1255 out of 12034 10.4287851088582%	1349 out of 12855 10.4939712174251%	0.837159
microtubule organizing center (GO:0005815)	20 out of 12034 0.166195778627223%	22 out of 12855 0.171139634383508%	0.837364
primary cilium (GO:0072372)	10 out of 12034 0.0830978893136114%	11 out of 12855 0.0855698171917542%	0.847026
cis-Golgi network (GO:0005801)	10 out of 12034 0.0830978893136114%	11 out of 12855 0.0855698171917542%	0.847026
npBAF complex (GO:0071564)	10 out of 12034 0.0830978893136114%	11 out of 12855 0.0855698171917542%	0.847026
exocyst (GO:0000145)	10 out of 12034 0.0830978893136114%	11 out of 12855 0.0855698171917542%	0.847026
vesicle membrane (GO:0012506)	10 out of 12034 0.0830978893136114%	11 out of 12855 0.0855698171917542%	0.847026
proton-transporting V-type ATPase, V1 domain (GO:0033180)	10 out of 12034 0.0830978893136114%	11 out of 12855 0.0855698171917542%	0.847026
transcriptional repressor complex (GO:0017053)	28 out of 12034 0.232674090078112%	31 out of 12855 0.241151302994944%	0.867149
anchored component of membrane (GO:0031225)	18 out of 12034 0.149576200764501%	20 out of 12855 0.155581485803189%	0.868065
alpha-amino-3-hydroxy-5-methyl-4-isoxazolepropionic acid selective glutamate receptor complex (GO:0032281)	18 out of 12034 0.149576200764501%	20 out of 12855 0.155581485803189%	0.868065
heterochromatin (GO:0000792)	9 out of 12034 0.0747881003822503%	10 out of 12855 0.0777907429015947%	0.869548
sarcoplasmic reticulum membrane (GO:0033017)	9 out of 12034 0.0747881003822503%	10 out of 12855 0.0777907429015947%	0.869548
large ribosomal subunit (GO:0015934)	9 out of 12034 0.0747881003822503%	10 out of 12855 0.0777907429015947%	0.869548
nBAF complex (GO:0071565)	9 out of 12034 0.0747881003822503%	10 out of 12855 0.0777907429015947%	0.869548
membrane-bounded organelle (GO:0043227)	9 out of 12034 0.0747881003822503%	10 out of 12855 0.0777907429015947%	0.869548
phosphatidylinositol 3-kinase complex (GO:0005942)	9 out of 12034 0.0747881003822503%	10 out of 12855 0.0777907429015947%	0.869548
mitochondrion (GO:0005739)	589 out of 12034 4.89446568057171%	636 out of 12855 4.94749124854142%	0.87266
annulate lamellae (GO:0005642)	2 out of 12034 0.0166195778627223%	2 out of 12855 0.0155581485803189%	0.876342
BAT3 complex (GO:0071818)	2 out of 12034 0.0166195778627223%	2 out of 12855 0.0155581485803189%	0.876342
SAGA-type complex (GO:0070461)	2 out of 12034 0.0166195778627223%	2 out of 12855 0.0155581485803189%	0.876342
insulin receptor complex (GO:0005899)	2 out of 12034 0.0166195778627223%	2 out of 12855 0.0155581485803189%	0.876342
interstitial matrix (GO:0005614)	2 out of 12034 0.0166195778627223%	2 out of 12855 0.0155581485803189%	0.876342
supraspliceosomal complex (GO:0044530)	2 out of 12034 0.0166195778627223%	2 out of 12855 0.0155581485803189%	0.876342
PCAF complex (GO:0000125)	2 out of 12034 0.0166195778627223%	2 out of 12855 0.0155581485803189%	0.876342
mitochondrial crista (GO:0030061)	2 out of 12034 0.0166195778627223%	2 out of 12855 0.0155581485803189%	0.876342
fibril (GO:0043205)	2 out of 12034 0.0166195778627223%	2 out of 12855 0.0155581485803189%	0.876342
synaptic cleft (GO:0043083)	2 out of 12034 0.0166195778627223%	2 out of 12855 0.0155581485803189%	0.876342
ATP-binding cassette (ABC) transporter complex (GO:0043190)	2 out of 12034 0.0166195778627223%	2 out of 12855 0.0155581485803189%	0.876342
apical cortex (GO:0045179)	2 out of 12034 0.0166195778627223%	2 out of 12855 0.0155581485803189%	0.876342
pseudopodium (GO:0031143)	2 out of 12034 0.0166195778627223%	2 out of 12855 0.0155581485803189%	0.876342
H zone (GO:0031673)	2 out of 12034 0.0166195778627223%	2 out of 12855 0.0155581485803189%	0.876342
MutLalpha complex (GO:0032389)	2 out of 12034 0.0166195778627223%	2 out of 12855 0.0155581485803189%	0.876342
neurofilament cytoskeleton (GO:0060053)	2 out of 12034 0.0166195778627223%	2 out of 12855 0.0155581485803189%	0.876342
clathrin coat (GO:0030118)	2 out of 12034 0.0166195778627223%	2 out of 12855 0.0155581485803189%	0.876342
Ski complex (GO:0055087)	2 out of 12034 0.0166195778627223%	2 out of 12855 0.0155581485803189%	0.876342
PAN complex (GO:0031251)	2 out of 12034 0.0166195778627223%	2 out of 12855 0.0155581485803189%	0.876342
cleavage body (GO:0071920)	2 out of 12034 0.0166195778627223%	2 out of 12855 0.0155581485803189%	0.876342
checkpoint clamp complex (GO:0030896)	2 out of 12034 0.0166195778627223%	2 out of 12855 0.0155581485803189%	0.876342
extrinsic component of Golgi membrane (GO:0090498)	2 out of 12034 0.0166195778627223%	2 out of 12855 0.0155581485803189%	0.876342
parallel fiber (GO:1990032)	2 out of 12034 0.0166195778627223%	2 out of 12855 0.0155581485803189%	0.876342
MPP7-DLG1-LIN7 complex (GO:0097025)	2 out of 12034 0.0166195778627223%	2 out of 12855 0.0155581485803189%	0.876342
Weibel-Palade body (GO:0033093)	2 out of 12034 0.0166195778627223%	2 out of 12855 0.0155581485803189%	0.876342
clathrin-coated endocytic vesicle membrane (GO:0030669)	2 out of 12034 0.0166195778627223%	2 out of 12855 0.0155581485803189%	0.876342
muscle tendon junction (GO:0005927)	2 out of 12034 0.0166195778627223%	2 out of 12855 0.0155581485803189%	0.876342
endoplasmic reticulum chaperone complex (GO:0034663)	2 out of 12034 0.0166195778627223%	2 out of 12855 0.0155581485803189%	0.876342
gamma-secretase complex (GO:0070765)	2 out of 12034 0.0166195778627223%	2 out of 12855 0.0155581485803189%	0.876342
cytoplasmic cyclin-dependent protein kinase holoenzyme complex (GO:0000308)	2 out of 12034 0.0166195778627223%	2 out of 12855 0.0155581485803189%	0.876342
MutSalpha complex (GO:0032301)	2 out of 12034 0.0166195778627223%	2 out of 12855 0.0155581485803189%	0.876342
alpha9-beta1 integrin-ADAM8 complex (GO:0071133)	2 out of 12034 0.0166195778627223%	2 out of 12855 0.0155581485803189%	0.876342
axon part (GO:0033267)	2 out of 12034 0.0166195778627223%	2 out of 12855 0.0155581485803189%	0.876342
neuronal ribonucleoprotein granule (GO:0071598)	2 out of 12034 0.0166195778627223%	2 out of 12855 0.0155581485803189%	0.876342
basal lamina (GO:0005605)	2 out of 12034 0.0166195778627223%	2 out of 12855 0.0155581485803189%	0.876342
gamma-tubulin ring complex (GO:0008274)	2 out of 12034 0.0166195778627223%	2 out of 12855 0.0155581485803189%	0.876342
nuclear ubiquitin ligase complex (GO:0000152)	2 out of 12034 0.0166195778627223%	2 out of 12855 0.0155581485803189%	0.876342
neuronal cell body membrane (GO:0032809)	2 out of 12034 0.0166195778627223%	2 out of 12855 0.0155581485803189%	0.876342
smooth endoplasmic reticulum membrane (GO:0030868)	2 out of 12034 0.0166195778627223%	2 out of 12855 0.0155581485803189%	0.876342
AMP-activated protein kinase complex (GO:0031588)	2 out of 12034 0.0166195778627223%	2 out of 12855 0.0155581485803189%	0.876342
myosin I complex (GO:0045160)	2 out of 12034 0.0166195778627223%	2 out of 12855 0.0155581485803189%	0.876342
spectrin-associated cytoskeleton (GO:0014731)	2 out of 12034 0.0166195778627223%	2 out of 12855 0.0155581485803189%	0.876342
exocytic vesicle (GO:0070382)	2 out of 12034 0.0166195778627223%	2 out of 12855 0.0155581485803189%	0.876342
centralspindlin complex (GO:0097149)	2 out of 12034 0.0166195778627223%	2 out of 12855 0.0155581485803189%	0.876342
U2-type spliceosomal complex (GO:0005684)	2 out of 12034 0.0166195778627223%	2 out of 12855 0.0155581485803189%	0.876342
ER to Golgi transport vesicle membrane (GO:0012507)	2 out of 12034 0.0166195778627223%	2 out of 12855 0.0155581485803189%	0.876342
integral component of cell outer membrane (GO:0045203)	2 out of 12034 0.0166195778627223%	2 out of 12855 0.0155581485803189%	0.876342
inhibin-betaglycan-ActRII complex (GO:0034673)	2 out of 12034 0.0166195778627223%	2 out of 12855 0.0155581485803189%	0.876342
bleb (GO:0032059)	2 out of 12034 0.0166195778627223%	2 out of 12855 0.0155581485803189%	0.876342
ion channel complex (GO:0034702)	2 out of 12034 0.0166195778627223%	2 out of 12855 0.0155581485803189%	0.876342
mRNA cleavage factor complex (GO:0005849)	2 out of 12034 0.0166195778627223%	2 out of 12855 0.0155581485803189%	0.876342
protein farnesyltransferase complex (GO:0005965)	2 out of 12034 0.0166195778627223%	2 out of 12855 0.0155581485803189%	0.876342
cortical microtubule cytoskeleton (GO:0030981)	2 out of 12034 0.0166195778627223%	2 out of 12855 0.0155581485803189%	0.876342
cerebellar mossy fiber (GO:0044300)	2 out of 12034 0.0166195778627223%	2 out of 12855 0.0155581485803189%	0.876342
90S preribosome (GO:0030686)	2 out of 12034 0.0166195778627223%	2 out of 12855 0.0155581485803189%	0.876342
small nucleolar ribonucleoprotein complex (GO:0005732)	2 out of 12034 0.0166195778627223%	2 out of 12855 0.0155581485803189%	0.876342
multivesicular body (GO:0005771)	2 out of 12034 0.0166195778627223%	2 out of 12855 0.0155581485803189%	0.876342
contractile ring (GO:0070938)	2 out of 12034 0.0166195778627223%	2 out of 12855 0.0155581485803189%	0.876342
early phagosome (GO:0032009)	2 out of 12034 0.0166195778627223%	2 out of 12855 0.0155581485803189%	0.876342
vacuolar part (GO:0044437)	2 out of 12034 0.0166195778627223%	2 out of 12855 0.0155581485803189%	0.876342
transcription factor TFIIF complex (GO:0005674)	2 out of 12034 0.0166195778627223%	2 out of 12855 0.0155581485803189%	0.876342
membrane-bounded vesicle (GO:0031988)	2 out of 12034 0.0166195778627223%	2 out of 12855 0.0155581485803189%	0.876342
new growing cell tip (GO:0035841)	2 out of 12034 0.0166195778627223%	2 out of 12855 0.0155581485803189%	0.876342
T cell receptor complex (GO:0042101)	2 out of 12034 0.0166195778627223%	2 out of 12855 0.0155581485803189%	0.876342
pyruvate dehydrogenase complex (GO:0045254)	2 out of 12034 0.0166195778627223%	2 out of 12855 0.0155581485803189%	0.876342
axon initial segment (GO:0043194)	2 out of 12034 0.0166195778627223%	2 out of 12855 0.0155581485803189%	0.876342
mitochondrial fatty acid beta-oxidation multienzyme complex (GO:0016507)	2 out of 12034 0.0166195778627223%	2 out of 12855 0.0155581485803189%	0.876342
DSIF complex (GO:0032044)	2 out of 12034 0.0166195778627223%	2 out of 12855 0.0155581485803189%	0.876342
SREBP-SCAP-Insig complex (GO:0032937)	2 out of 12034 0.0166195778627223%	2 out of 12855 0.0155581485803189%	0.876342
ribonuclease H2 complex (GO:0032299)	2 out of 12034 0.0166195778627223%	2 out of 12855 0.0155581485803189%	0.876342
integral component of nuclear inner membrane (GO:0005639)	2 out of 12034 0.0166195778627223%	2 out of 12855 0.0155581485803189%	0.876342
glutamate-cysteine ligase complex (GO:0017109)	2 out of 12034 0.0166195778627223%	2 out of 12855 0.0155581485803189%	0.876342
cell-substrate adherens junction (GO:0005924)	2 out of 12034 0.0166195778627223%	2 out of 12855 0.0155581485803189%	0.876342
nuclear outer membrane-endoplasmic reticulum membrane network (GO:0042175)	2 out of 12034 0.0166195778627223%	2 out of 12855 0.0155581485803189%	0.876342
DNA topoisomerase complex (ATP-hydrolyzing) (GO:0009330)	2 out of 12034 0.0166195778627223%	2 out of 12855 0.0155581485803189%	0.876342
dendritic spine membrane (GO:0032591)	2 out of 12034 0.0166195778627223%	2 out of 12855 0.0155581485803189%	0.876342
meiotic cohesin complex (GO:0030893)	2 out of 12034 0.0166195778627223%	2 out of 12855 0.0155581485803189%	0.876342
viral capsid (GO:0019028)	2 out of 12034 0.0166195778627223%	2 out of 12855 0.0155581485803189%	0.876342
ELL-EAF complex (GO:0032783)	2 out of 12034 0.0166195778627223%	2 out of 12855 0.0155581485803189%	0.876342
preribosome, large subunit precursor (GO:0030687)	2 out of 12034 0.0166195778627223%	2 out of 12855 0.0155581485803189%	0.876342
tRNA-intron endonuclease complex (GO:0000214)	2 out of 12034 0.0166195778627223%	2 out of 12855 0.0155581485803189%	0.876342
axonal growth cone (GO:0044295)	2 out of 12034 0.0166195778627223%	2 out of 12855 0.0155581485803189%	0.876342
proton-transporting two-sector ATPase complex, catalytic domain (GO:0033178)	2 out of 12034 0.0166195778627223%	2 out of 12855 0.0155581485803189%	0.876342
beta-catenin-TCF7L2 complex (GO:0070369)	2 out of 12034 0.0166195778627223%	2 out of 12855 0.0155581485803189%	0.876342
microvillus membrane (GO:0031528)	2 out of 12034 0.0166195778627223%	2 out of 12855 0.0155581485803189%	0.876342
RSF complex (GO:0031213)	2 out of 12034 0.0166195778627223%	2 out of 12855 0.0155581485803189%	0.876342
ATP-sensitive potassium channel complex (GO:0008282)	2 out of 12034 0.0166195778627223%	2 out of 12855 0.0155581485803189%	0.876342
CERF complex (GO:0090537)	2 out of 12034 0.0166195778627223%	2 out of 12855 0.0155581485803189%	0.876342
nuclear inclusion body (GO:0042405)	2 out of 12034 0.0166195778627223%	2 out of 12855 0.0155581485803189%	0.876342
mitochondrial alpha-ketoglutarate dehydrogenase complex (GO:0005947)	2 out of 12034 0.0166195778627223%	2 out of 12855 0.0155581485803189%	0.876342
mitochondrial sorting and assembly machinery complex (GO:0001401)	2 out of 12034 0.0166195778627223%	2 out of 12855 0.0155581485803189%	0.876342
MCM8-MCM9 complex (GO:0097362)	2 out of 12034 0.0166195778627223%	2 out of 12855 0.0155581485803189%	0.876342
node of Ranvier (GO:0033268)	2 out of 12034 0.0166195778627223%	2 out of 12855 0.0155581485803189%	0.876342
actin filament bundle (GO:0032432)	2 out of 12034 0.0166195778627223%	2 out of 12855 0.0155581485803189%	0.876342
Mre11 complex (GO:0030870)	2 out of 12034 0.0166195778627223%	2 out of 12855 0.0155581485803189%	0.876342
multivesicular body membrane (GO:0032585)	2 out of 12034 0.0166195778627223%	2 out of 12855 0.0155581485803189%	0.876342
climbing fiber (GO:0044301)	2 out of 12034 0.0166195778627223%	2 out of 12855 0.0155581485803189%	0.876342
axon hillock (GO:0043203)	2 out of 12034 0.0166195778627223%	2 out of 12855 0.0155581485803189%	0.876342
chromatin silencing complex (GO:0005677)	2 out of 12034 0.0166195778627223%	2 out of 12855 0.0155581485803189%	0.876342
mitochondrial cloud (GO:0032019)	2 out of 12034 0.0166195778627223%	2 out of 12855 0.0155581485803189%	0.876342
gamma-catenin-TCF7L2 complex (GO:0071665)	2 out of 12034 0.0166195778627223%	2 out of 12855 0.0155581485803189%	0.876342
mitochondrial part (GO:0044429)	2 out of 12034 0.0166195778627223%	2 out of 12855 0.0155581485803189%	0.876342
axoneme (GO:0005930)	2 out of 12034 0.0166195778627223%	2 out of 12855 0.0155581485803189%	0.876342
zeta DNA polymerase complex (GO:0016035)	2 out of 12034 0.0166195778627223%	2 out of 12855 0.0155581485803189%	0.876342
Scrib-APC-beta-catenin complex (GO:0034750)	2 out of 12034 0.0166195778627223%	2 out of 12855 0.0155581485803189%	0.876342
recycling endosome membrane (GO:0055038)	27 out of 12034 0.224364301146751%	30 out of 12855 0.233372228704784%	0.878514
adherens junction (GO:0005912)	17 out of 12034 0.141266411833139%	19 out of 12855 0.14780241151303%	0.882569
cell leading edge (GO:0031252)	17 out of 12034 0.141266411833139%	19 out of 12855 0.14780241151303%	0.882569
synapse (GO:0045202)	92 out of 12034 0.764500581685225%	101 out of 12855 0.785686503306107%	0.889582
clathrin coat of coated pit (GO:0030132)	8 out of 12034 0.0664783114508891%	9 out of 12855 0.0700116686114352%	0.891199
Ada2/Gcn5/Ada3 transcription activator complex (GO:0005671)	8 out of 12034 0.0664783114508891%	9 out of 12855 0.0700116686114352%	0.891199
trans-Golgi network membrane (GO:0032588)	8 out of 12034 0.0664783114508891%	9 out of 12855 0.0700116686114352%	0.891199
COPI vesicle coat (GO:0030126)	8 out of 12034 0.0664783114508891%	9 out of 12855 0.0700116686114352%	0.891199
chaperonin-containing T-complex (GO:0005832)	8 out of 12034 0.0664783114508891%	9 out of 12855 0.0700116686114352%	0.891199
COP9 signalosome (GO:0008180)	16 out of 12034 0.132956622901778%	18 out of 12855 0.14002333722287%	0.896429
nucleoplasm (GO:0005654)	100 out of 12034 0.830978893136114%	110 out of 12855 0.855698171917542%	0.907651
anaphase-promoting complex (GO:0005680)	15 out of 12034 0.124646833970417%	17 out of 12855 0.132244262932711%	0.909588
zona pellucida receptor complex (GO:0002199)	7 out of 12034 0.058168522519528%	8 out of 12855 0.0622325943212758%	0.911754
integral component of synaptic vesicle membrane (GO:0030285)	7 out of 12034 0.058168522519528%	8 out of 12855 0.0622325943212758%	0.911754
MHC class II protein complex (GO:0042613)	7 out of 12034 0.058168522519528%	8 out of 12855 0.0622325943212758%	0.911754
TCTN-B9D complex (GO:0036038)	7 out of 12034 0.058168522519528%	8 out of 12855 0.0622325943212758%	0.911754
motile cilium (GO:0031514)	7 out of 12034 0.058168522519528%	8 out of 12855 0.0622325943212758%	0.911754
motile primary cilium (GO:0031512)	7 out of 12034 0.058168522519528%	8 out of 12855 0.0622325943212758%	0.911754
nuclear chromosome (GO:0000228)	7 out of 12034 0.058168522519528%	8 out of 12855 0.0622325943212758%	0.911754
basal plasma membrane (GO:0009925)	7 out of 12034 0.058168522519528%	8 out of 12855 0.0622325943212758%	0.911754
terminal bouton (GO:0043195)	7 out of 12034 0.058168522519528%	8 out of 12855 0.0622325943212758%	0.911754
spindle (GO:0005819)	54 out of 12034 0.448728602293502%	60 out of 12855 0.466744457409568%	0.913434
growth cone (GO:0030426)	33 out of 12034 0.274223034734918%	37 out of 12855 0.2878257487359%	0.915687
chromosome, centromeric region (GO:0000775)	23 out of 12034 0.191125145421306%	26 out of 12855 0.202255931544146%	0.919348
calcium- and calmodulin-dependent protein kinase complex (GO:0005954)	6 out of 12034 0.0498587335881669%	7 out of 12855 0.0544535200311163%	0.930965
apicolateral plasma membrane (GO:0016327)	6 out of 12034 0.0498587335881669%	7 out of 12855 0.0544535200311163%	0.930965
XY body (GO:0001741)	6 out of 12034 0.0498587335881669%	7 out of 12855 0.0544535200311163%	0.930965
myosin II complex (GO:0016460)	6 out of 12034 0.0498587335881669%	7 out of 12855 0.0544535200311163%	0.930965
ciliary transition zone (GO:0035869)	6 out of 12034 0.0498587335881669%	7 out of 12855 0.0544535200311163%	0.930965
nuclear euchromatin (GO:0005719)	6 out of 12034 0.0498587335881669%	7 out of 12855 0.0544535200311163%	0.930965
proton-transporting V-type ATPase, V0 domain (GO:0033179)	6 out of 12034 0.0498587335881669%	7 out of 12855 0.0544535200311163%	0.930965
clathrin coat of trans-Golgi network vesicle (GO:0030130)	6 out of 12034 0.0498587335881669%	7 out of 12855 0.0544535200311163%	0.930965
sodium:potassium-exchanging ATPase complex (GO:0005890)	6 out of 12034 0.0498587335881669%	7 out of 12855 0.0544535200311163%	0.930965
macromolecular complex (GO:0032991)	6 out of 12034 0.0498587335881669%	7 out of 12855 0.0544535200311163%	0.930965
MLL5-L complex (GO:0070688)	6 out of 12034 0.0498587335881669%	7 out of 12855 0.0544535200311163%	0.930965
myelin sheath (GO:0043209)	6 out of 12034 0.0498587335881669%	7 out of 12855 0.0544535200311163%	0.930965
integral component of mitochondrial inner membrane (GO:0031305)	6 out of 12034 0.0498587335881669%	7 out of 12855 0.0544535200311163%	0.930965
photoreceptor inner segment (GO:0001917)	13 out of 12034 0.108027256107695%	15 out of 12855 0.116686114352392%	0.933577
interleukin-5 receptor complex (GO:0005895)	1 out of 12034 0.00830978893136114%	1 out of 12855 0.00777907429015947%	0.936134
mitochondrial respiratory chain complex III (GO:0005750)	1 out of 12034 0.00830978893136114%	1 out of 12855 0.00777907429015947%	0.936134
preribosome, small subunit precursor (GO:0030688)	1 out of 12034 0.00830978893136114%	1 out of 12855 0.00777907429015947%	0.936134
vitelline envelope (GO:0060388)	1 out of 12034 0.00830978893136114%	1 out of 12855 0.00777907429015947%	0.936134
signal recognition particle (GO:0048500)	1 out of 12034 0.00830978893136114%	1 out of 12855 0.00777907429015947%	0.936134
DBIRD complex (GO:0044609)	1 out of 12034 0.00830978893136114%	1 out of 12855 0.00777907429015947%	0.936134
DNA polymerase III complex (GO:0009360)	1 out of 12034 0.00830978893136114%	1 out of 12855 0.00777907429015947%	0.936134
sperm mitochondrial sheath (GO:0097226)	1 out of 12034 0.00830978893136114%	1 out of 12855 0.00777907429015947%	0.936134
B cell receptor complex (GO:0019815)	1 out of 12034 0.00830978893136114%	1 out of 12855 0.00777907429015947%	0.936134
extracellular membrane-bounded organelle (GO:0065010)	1 out of 12034 0.00830978893136114%	1 out of 12855 0.00777907429015947%	0.936134
primosome complex (GO:1990077)	1 out of 12034 0.00830978893136114%	1 out of 12855 0.00777907429015947%	0.936134
nucleotide-excision repair complex (GO:0000109)	1 out of 12034 0.00830978893136114%	1 out of 12855 0.00777907429015947%	0.936134
axonemal microtubule (GO:0005879)	1 out of 12034 0.00830978893136114%	1 out of 12855 0.00777907429015947%	0.936134
host cell presynaptic membrane (GO:0044231)	1 out of 12034 0.00830978893136114%	1 out of 12855 0.00777907429015947%	0.936134
MutSbeta complex (GO:0032302)	1 out of 12034 0.00830978893136114%	1 out of 12855 0.00777907429015947%	0.936134
protein-lipid complex (GO:0032994)	1 out of 12034 0.00830978893136114%	1 out of 12855 0.00777907429015947%	0.936134
RNA polymerase I transcription factor complex (GO:0000120)	1 out of 12034 0.00830978893136114%	1 out of 12855 0.00777907429015947%	0.936134
condensed nuclear chromosome outer kinetochore (GO:0000942)	1 out of 12034 0.00830978893136114%	1 out of 12855 0.00777907429015947%	0.936134
Golgi cisterna (GO:0031985)	1 out of 12034 0.00830978893136114%	1 out of 12855 0.00777907429015947%	0.936134
Golgi apparatus part (GO:0044431)	1 out of 12034 0.00830978893136114%	1 out of 12855 0.00777907429015947%	0.936134
collagen type II (GO:0005585)	1 out of 12034 0.00830978893136114%	1 out of 12855 0.00777907429015947%	0.936134
nucleotide-excision repair factor 1 complex (GO:0000110)	1 out of 12034 0.00830978893136114%	1 out of 12855 0.00777907429015947%	0.936134
vacuolar lumen (GO:0005775)	1 out of 12034 0.00830978893136114%	1 out of 12855 0.00777907429015947%	0.936134
inhibitory synapse (GO:0060077)	1 out of 12034 0.00830978893136114%	1 out of 12855 0.00777907429015947%	0.936134
ribonucleoside-diphosphate reductase complex (GO:0005971)	1 out of 12034 0.00830978893136114%	1 out of 12855 0.00777907429015947%	0.936134
manchette (GO:0002177)	1 out of 12034 0.00830978893136114%	1 out of 12855 0.00777907429015947%	0.936134
tRNA (m1A) methyltransferase complex (GO:0031515)	1 out of 12034 0.00830978893136114%	1 out of 12855 0.00777907429015947%	0.936134
perineuronal net (GO:0072534)	1 out of 12034 0.00830978893136114%	1 out of 12855 0.00777907429015947%	0.936134
UBC13-UEV1A complex (GO:0035370)	1 out of 12034 0.00830978893136114%	1 out of 12855 0.00777907429015947%	0.936134
nuclear proteasome complex (GO:0031595)	1 out of 12034 0.00830978893136114%	1 out of 12855 0.00777907429015947%	0.936134
Slx1-Slx4 complex (GO:0033557)	1 out of 12034 0.00830978893136114%	1 out of 12855 0.00777907429015947%	0.936134
tricarboxylic acid cycle enzyme complex (GO:0045239)	1 out of 12034 0.00830978893136114%	1 out of 12855 0.00777907429015947%	0.936134
hyaluranon cable (GO:0036117)	1 out of 12034 0.00830978893136114%	1 out of 12855 0.00777907429015947%	0.936134
meiotic spindle (GO:0072687)	1 out of 12034 0.00830978893136114%	1 out of 12855 0.00777907429015947%	0.936134
delta DNA polymerase complex (GO:0043625)	1 out of 12034 0.00830978893136114%	1 out of 12855 0.00777907429015947%	0.936134
ectoplasm (GO:0043265)	1 out of 12034 0.00830978893136114%	1 out of 12855 0.00777907429015947%	0.936134
host cell viral assembly compartment (GO:0072517)	1 out of 12034 0.00830978893136114%	1 out of 12855 0.00777907429015947%	0.936134
COPI-coated vesicle membrane (GO:0030663)	1 out of 12034 0.00830978893136114%	1 out of 12855 0.00777907429015947%	0.936134
cytoplasmic ubiquitin ligase complex (GO:0000153)	1 out of 12034 0.00830978893136114%	1 out of 12855 0.00777907429015947%	0.936134
peroxisomal part (GO:0044439)	1 out of 12034 0.00830978893136114%	1 out of 12855 0.00777907429015947%	0.936134
polycystin complex (GO:0002133)	1 out of 12034 0.00830978893136114%	1 out of 12855 0.00777907429015947%	0.936134
1-phosphatidylinositol-4-phosphate 3-kinase, class IB complex (GO:0005944)	1 out of 12034 0.00830978893136114%	1 out of 12855 0.00777907429015947%	0.936134
citrate lyase complex (GO:0009346)	1 out of 12034 0.00830978893136114%	1 out of 12855 0.00777907429015947%	0.936134
TORC1 complex (GO:0031931)	1 out of 12034 0.00830978893136114%	1 out of 12855 0.00777907429015947%	0.936134
VCB complex (GO:0030891)	1 out of 12034 0.00830978893136114%	1 out of 12855 0.00777907429015947%	0.936134
dendrite cytoplasm (GO:0032839)	1 out of 12034 0.00830978893136114%	1 out of 12855 0.00777907429015947%	0.936134
pre-snoRNP complex (GO:0070761)	1 out of 12034 0.00830978893136114%	1 out of 12855 0.00777907429015947%	0.936134
cytosolic proteasome complex (GO:0031597)	1 out of 12034 0.00830978893136114%	1 out of 12855 0.00777907429015947%	0.936134
TFIIK complex (GO:0070985)	1 out of 12034 0.00830978893136114%	1 out of 12855 0.00777907429015947%	0.936134
condensed chromosome inner kinetochore (GO:0000939)	1 out of 12034 0.00830978893136114%	1 out of 12855 0.00777907429015947%	0.936134
asymmetric synapse (GO:0032279)	1 out of 12034 0.00830978893136114%	1 out of 12855 0.00777907429015947%	0.936134
Tle3-Aes complex (GO:0070722)	1 out of 12034 0.00830978893136114%	1 out of 12855 0.00777907429015947%	0.936134
ribonucleoprotein granule (GO:0035770)	1 out of 12034 0.00830978893136114%	1 out of 12855 0.00777907429015947%	0.936134
mitochondrial degradosome (GO:0045025)	1 out of 12034 0.00830978893136114%	1 out of 12855 0.00777907429015947%	0.936134
cell-cell contact zone (GO:0044291)	1 out of 12034 0.00830978893136114%	1 out of 12855 0.00777907429015947%	0.936134
clathrin-coated vesicle membrane (GO:0030665)	1 out of 12034 0.00830978893136114%	1 out of 12855 0.00777907429015947%	0.936134
cone cell pedicle (GO:0044316)	1 out of 12034 0.00830978893136114%	1 out of 12855 0.00777907429015947%	0.936134
growth cone membrane (GO:0032584)	1 out of 12034 0.00830978893136114%	1 out of 12855 0.00777907429015947%	0.936134
alpha DNA polymerase:primase complex (GO:0005658)	1 out of 12034 0.00830978893136114%	1 out of 12855 0.00777907429015947%	0.936134
transcription factor TFIIIC complex (GO:0000127)	1 out of 12034 0.00830978893136114%	1 out of 12855 0.00777907429015947%	0.936134
low-density lipoprotein particle (GO:0034362)	1 out of 12034 0.00830978893136114%	1 out of 12855 0.00777907429015947%	0.936134
laminin complex (GO:0043256)	1 out of 12034 0.00830978893136114%	1 out of 12855 0.00777907429015947%	0.936134
apolipoprotein B mRNA editing enzyme complex (GO:0030895)	1 out of 12034 0.00830978893136114%	1 out of 12855 0.00777907429015947%	0.936134
endothelial microparticle (GO:0072563)	1 out of 12034 0.00830978893136114%	1 out of 12855 0.00777907429015947%	0.936134
stereocilium bundle (GO:0032421)	1 out of 12034 0.00830978893136114%	1 out of 12855 0.00777907429015947%	0.936134
half bridge of spindle pole body (GO:0005825)	1 out of 12034 0.00830978893136114%	1 out of 12855 0.00777907429015947%	0.936134
interphotoreceptor matrix (GO:0033165)	1 out of 12034 0.00830978893136114%	1 out of 12855 0.00777907429015947%	0.936134
N-methyl-D-aspartate selective glutamate receptor complex (GO:0017146)	1 out of 12034 0.00830978893136114%	1 out of 12855 0.00777907429015947%	0.936134
nuclear chromosome part (GO:0044454)	1 out of 12034 0.00830978893136114%	1 out of 12855 0.00777907429015947%	0.936134
MHC class I peptide loading complex (GO:0042824)	1 out of 12034 0.00830978893136114%	1 out of 12855 0.00777907429015947%	0.936134
aminoacyl-tRNA synthetase multienzyme complex (GO:0017101)	1 out of 12034 0.00830978893136114%	1 out of 12855 0.00777907429015947%	0.936134
nuclear pre-replicative complex (GO:0005656)	1 out of 12034 0.00830978893136114%	1 out of 12855 0.00777907429015947%	0.936134
astrocyte projection (GO:0097449)	1 out of 12034 0.00830978893136114%	1 out of 12855 0.00777907429015947%	0.936134
ribonuclease MRP complex (GO:0000172)	1 out of 12034 0.00830978893136114%	1 out of 12855 0.00777907429015947%	0.936134
glycocalyx (GO:0030112)	1 out of 12034 0.00830978893136114%	1 out of 12855 0.00777907429015947%	0.936134
acrosomal matrix (GO:0043159)	1 out of 12034 0.00830978893136114%	1 out of 12855 0.00777907429015947%	0.936134
cell body fiber (GO:0070852)	1 out of 12034 0.00830978893136114%	1 out of 12855 0.00777907429015947%	0.936134
ESCRT III complex (GO:0000815)	1 out of 12034 0.00830978893136114%	1 out of 12855 0.00777907429015947%	0.936134
sperm annulus (GO:0097227)	1 out of 12034 0.00830978893136114%	1 out of 12855 0.00777907429015947%	0.936134
SMAD3-SMAD4 protein complex (GO:0071146)	1 out of 12034 0.00830978893136114%	1 out of 12855 0.00777907429015947%	0.936134
chiasma (GO:0005712)	1 out of 12034 0.00830978893136114%	1 out of 12855 0.00777907429015947%	0.936134
polysomal ribosome (GO:0042788)	1 out of 12034 0.00830978893136114%	1 out of 12855 0.00777907429015947%	0.936134
growing cell tip (GO:0035838)	1 out of 12034 0.00830978893136114%	1 out of 12855 0.00777907429015947%	0.936134
FANCM-MHF complex (GO:0071821)	1 out of 12034 0.00830978893136114%	1 out of 12855 0.00777907429015947%	0.936134
activin receptor complex (GO:0048179)	1 out of 12034 0.00830978893136114%	1 out of 12855 0.00777907429015947%	0.936134
ULK1-ATG13-FIP200 complex (GO:0070969)	1 out of 12034 0.00830978893136114%	1 out of 12855 0.00777907429015947%	0.936134
Shu complex (GO:0097196)	1 out of 12034 0.00830978893136114%	1 out of 12855 0.00777907429015947%	0.936134
katanin complex (GO:0008352)	1 out of 12034 0.00830978893136114%	1 out of 12855 0.00777907429015947%	0.936134
Rb-E2F complex (GO:0035189)	1 out of 12034 0.00830978893136114%	1 out of 12855 0.00777907429015947%	0.936134
PCNA complex (GO:0043626)	1 out of 12034 0.00830978893136114%	1 out of 12855 0.00777907429015947%	0.936134
contractile fiber part (GO:0044449)	1 out of 12034 0.00830978893136114%	1 out of 12855 0.00777907429015947%	0.936134
DNA replication factor A complex (GO:0005662)	1 out of 12034 0.00830978893136114%	1 out of 12855 0.00777907429015947%	0.936134
coated vesicle (GO:0030135)	1 out of 12034 0.00830978893136114%	1 out of 12855 0.00777907429015947%	0.936134
basal cortex (GO:0045180)	1 out of 12034 0.00830978893136114%	1 out of 12855 0.00777907429015947%	0.936134
chylomicron (GO:0042627)	1 out of 12034 0.00830978893136114%	1 out of 12855 0.00777907429015947%	0.936134
cell division site part (GO:0032155)	1 out of 12034 0.00830978893136114%	1 out of 12855 0.00777907429015947%	0.936134
MutLbeta complex (GO:0032390)	1 out of 12034 0.00830978893136114%	1 out of 12855 0.00777907429015947%	0.936134
spot adherens junction (GO:0005914)	1 out of 12034 0.00830978893136114%	1 out of 12855 0.00777907429015947%	0.936134
PR-DUB complex (GO:0035517)	1 out of 12034 0.00830978893136114%	1 out of 12855 0.00777907429015947%	0.936134
X chromosome (GO:0000805)	1 out of 12034 0.00830978893136114%	1 out of 12855 0.00777907429015947%	0.936134
germ cell nucleus (GO:0043073)	1 out of 12034 0.00830978893136114%	1 out of 12855 0.00777907429015947%	0.936134
Rab-protein geranylgeranyltransferase complex (GO:0005968)	1 out of 12034 0.00830978893136114%	1 out of 12855 0.00777907429015947%	0.936134
flotillin complex (GO:0016600)	1 out of 12034 0.00830978893136114%	1 out of 12855 0.00777907429015947%	0.936134
nuclear condensin complex (GO:0000799)	1 out of 12034 0.00830978893136114%	1 out of 12855 0.00777907429015947%	0.936134
vacuolar proton-transporting V-type ATPase, V1 domain (GO:0000221)	1 out of 12034 0.00830978893136114%	1 out of 12855 0.00777907429015947%	0.936134
oxoglutarate dehydrogenase complex (GO:0045252)	1 out of 12034 0.00830978893136114%	1 out of 12855 0.00777907429015947%	0.936134
nucleolus organizer region (GO:0005731)	1 out of 12034 0.00830978893136114%	1 out of 12855 0.00777907429015947%	0.936134
Y chromosome (GO:0000806)	1 out of 12034 0.00830978893136114%	1 out of 12855 0.00777907429015947%	0.936134
platelet dense granule membrane (GO:0031088)	1 out of 12034 0.00830978893136114%	1 out of 12855 0.00777907429015947%	0.936134
protein kinase CK2 complex (GO:0005956)	1 out of 12034 0.00830978893136114%	1 out of 12855 0.00777907429015947%	0.936134
specific granule (GO:0042581)	1 out of 12034 0.00830978893136114%	1 out of 12855 0.00777907429015947%	0.936134
intraciliary transport particle B (GO:0030992)	1 out of 12034 0.00830978893136114%	1 out of 12855 0.00777907429015947%	0.936134
cell pole (GO:0060187)	1 out of 12034 0.00830978893136114%	1 out of 12855 0.00777907429015947%	0.936134
protein phosphatase type 1 complex (GO:0000164)	1 out of 12034 0.00830978893136114%	1 out of 12855 0.00777907429015947%	0.936134
PCNA-p21 complex (GO:0070557)	1 out of 12034 0.00830978893136114%	1 out of 12855 0.00777907429015947%	0.936134
lytic vacuole (GO:0000323)	1 out of 12034 0.00830978893136114%	1 out of 12855 0.00777907429015947%	0.936134
MMXD complex (GO:0071817)	1 out of 12034 0.00830978893136114%	1 out of 12855 0.00777907429015947%	0.936134
piP-body (GO:0071547)	1 out of 12034 0.00830978893136114%	1 out of 12855 0.00777907429015947%	0.936134
yolk (GO:0060417)	1 out of 12034 0.00830978893136114%	1 out of 12855 0.00777907429015947%	0.936134
telomeric heterochromatin (GO:0031933)	1 out of 12034 0.00830978893136114%	1 out of 12855 0.00777907429015947%	0.936134
eukaryotic 80S initiation complex (GO:0033291)	1 out of 12034 0.00830978893136114%	1 out of 12855 0.00777907429015947%	0.936134
proteasome regulatory particle, lid subcomplex (GO:0008541)	1 out of 12034 0.00830978893136114%	1 out of 12855 0.00777907429015947%	0.936134
nucleolar ribonuclease P complex (GO:0005655)	1 out of 12034 0.00830978893136114%	1 out of 12855 0.00777907429015947%	0.936134
laminin-10 complex (GO:0043259)	1 out of 12034 0.00830978893136114%	1 out of 12855 0.00777907429015947%	0.936134
transcription factor TFIIE complex (GO:0005673)	1 out of 12034 0.00830978893136114%	1 out of 12855 0.00777907429015947%	0.936134
box H/ACA snoRNP complex (GO:0031429)	1 out of 12034 0.00830978893136114%	1 out of 12855 0.00777907429015947%	0.936134
sperm flagellum (GO:0036126)	1 out of 12034 0.00830978893136114%	1 out of 12855 0.00777907429015947%	0.936134
insulin-like growth factor binding protein complex (GO:0016942)	1 out of 12034 0.00830978893136114%	1 out of 12855 0.00777907429015947%	0.936134
azurophil granule (GO:0042582)	1 out of 12034 0.00830978893136114%	1 out of 12855 0.00777907429015947%	0.936134
condensed chromosome, centromeric region (GO:0000779)	1 out of 12034 0.00830978893136114%	1 out of 12855 0.00777907429015947%	0.936134
nuclear telomeric heterochromatin (GO:0005724)	1 out of 12034 0.00830978893136114%	1 out of 12855 0.00777907429015947%	0.936134
DNA-dependent protein kinase-DNA ligase 4 complex (GO:0005958)	1 out of 12034 0.00830978893136114%	1 out of 12855 0.00777907429015947%	0.936134
senescence-associated heterochromatin focus (GO:0035985)	1 out of 12034 0.00830978893136114%	1 out of 12855 0.00777907429015947%	0.936134
core-binding factor complex (GO:0016513)	1 out of 12034 0.00830978893136114%	1 out of 12855 0.00777907429015947%	0.936134
succinate dehydrogenase complex (GO:0045281)	1 out of 12034 0.00830978893136114%	1 out of 12855 0.00777907429015947%	0.936134
calcium ion-transporting ATPase complex (GO:0090534)	1 out of 12034 0.00830978893136114%	1 out of 12855 0.00777907429015947%	0.936134
lateral loop (GO:0043219)	1 out of 12034 0.00830978893136114%	1 out of 12855 0.00777907429015947%	0.936134
preribosome (GO:0030684)	1 out of 12034 0.00830978893136114%	1 out of 12855 0.00777907429015947%	0.936134
CHRAC (GO:0008623)	1 out of 12034 0.00830978893136114%	1 out of 12855 0.00777907429015947%	0.936134
histone pre-mRNA 3'end processing complex (GO:0071204)	1 out of 12034 0.00830978893136114%	1 out of 12855 0.00777907429015947%	0.936134
DNA ligase IV complex (GO:0032807)	1 out of 12034 0.00830978893136114%	1 out of 12855 0.00777907429015947%	0.936134
cytoplasmic membrane-bounded vesicle lumen (GO:0060205)	1 out of 12034 0.00830978893136114%	1 out of 12855 0.00777907429015947%	0.936134
nuclear pore nuclear basket (GO:0044615)	1 out of 12034 0.00830978893136114%	1 out of 12855 0.00777907429015947%	0.936134
cell tip (GO:0051286)	1 out of 12034 0.00830978893136114%	1 out of 12855 0.00777907429015947%	0.936134
4-aminobutyrate transaminase complex (GO:0032144)	1 out of 12034 0.00830978893136114%	1 out of 12855 0.00777907429015947%	0.936134
endoplasmic reticulum Sec complex (GO:0031205)	1 out of 12034 0.00830978893136114%	1 out of 12855 0.00777907429015947%	0.936134
H4/H2A histone acetyltransferase complex (GO:0043189)	1 out of 12034 0.00830978893136114%	1 out of 12855 0.00777907429015947%	0.936134
box H/ACA RNP complex (GO:0072588)	1 out of 12034 0.00830978893136114%	1 out of 12855 0.00777907429015947%	0.936134
fibrillar center (GO:0001650)	1 out of 12034 0.00830978893136114%	1 out of 12855 0.00777907429015947%	0.936134
dendritic spine head (GO:0044327)	1 out of 12034 0.00830978893136114%	1 out of 12855 0.00777907429015947%	0.936134
clathrin coat of endocytic vesicle (GO:0030128)	1 out of 12034 0.00830978893136114%	1 out of 12855 0.00777907429015947%	0.936134
cytoplasmic microtubule (GO:0005881)	21 out of 12034 0.174505567558584%	24 out of 12855 0.186697782963827%	0.936705
photoreceptor outer segment (GO:0001750)	30 out of 12034 0.249293667940834%	34 out of 12855 0.264488525865422%	0.937218
integral component of endoplasmic reticulum membrane (GO:0030176)	39 out of 12034 0.324081768323085%	44 out of 12855 0.342279268767017%	0.940682
spindle microtubule (GO:0005876)	29 out of 12034 0.240983879009473%	33 out of 12855 0.256709451575263%	0.943617
BLOC-1 complex (GO:0031083)	12 out of 12034 0.0997174671763337%	14 out of 12855 0.108907040062233%	0.944305
transcription factor TFIID complex (GO:0005669)	12 out of 12034 0.0997174671763337%	14 out of 12855 0.108907040062233%	0.944305
glycosylphosphatidylinositol-N-acetylglucosaminyltransferase (GPI-GnT) complex (GO:0000506)	5 out of 12034 0.0415489446568057%	6 out of 12855 0.0466744457409568%	0.948552
serine C-palmitoyltransferase complex (GO:0017059)	5 out of 12034 0.0415489446568057%	6 out of 12855 0.0466744457409568%	0.948552
euchromatin (GO:0000791)	5 out of 12034 0.0415489446568057%	6 out of 12855 0.0466744457409568%	0.948552
transcriptionally active chromatin (GO:0035327)	5 out of 12034 0.0415489446568057%	6 out of 12855 0.0466744457409568%	0.948552
female pronucleus (GO:0001939)	5 out of 12034 0.0415489446568057%	6 out of 12855 0.0466744457409568%	0.948552
intracellular non-membrane-bounded organelle (GO:0043232)	28 out of 12034 0.232674090078112%	32 out of 12855 0.248930377285103%	0.949622
synaptic vesicle membrane (GO:0030672)	19 out of 12034 0.157885989695862%	22 out of 12855 0.171139634383508%	0.951862
mitochondrial respiratory chain complex I (GO:0005747)	11 out of 12034 0.0914076782449726%	13 out of 12855 0.101127965772073%	0.954125
PcG protein complex (GO:0031519)	11 out of 12034 0.0914076782449726%	13 out of 12855 0.101127965772073%	0.954125
spindle pole (GO:0000922)	36 out of 12034 0.299152401529001%	41 out of 12855 0.318942045896538%	0.9557
nucleolus (GO:0005730)	246 out of 12034 2.04420807711484%	270 out of 12855 2.10035005834306%	0.960654
extrinsic component of cytoplasmic side of plasma membrane (GO:0031234)	10 out of 12034 0.0830978893136114%	12 out of 12855 0.0933488914819137%	0.963
receptor complex (GO:0043235)	10 out of 12034 0.0830978893136114%	12 out of 12855 0.0933488914819137%	0.963
signal recognition particle, endoplasmic reticulum targeting (GO:0005786)	4 out of 12034 0.0332391557254446%	5 out of 12855 0.0388953714507974%	0.964206
Piccolo NuA4 histone acetyltransferase complex (GO:0032777)	4 out of 12034 0.0332391557254446%	5 out of 12855 0.0388953714507974%	0.964206
DNA replication factor C complex (GO:0005663)	4 out of 12034 0.0332391557254446%	5 out of 12855 0.0388953714507974%	0.964206
paraspeckles (GO:0042382)	4 out of 12034 0.0332391557254446%	5 out of 12855 0.0388953714507974%	0.964206
tRNA-splicing ligase complex (GO:0072669)	4 out of 12034 0.0332391557254446%	5 out of 12855 0.0388953714507974%	0.964206
intrinsic component of endoplasmic reticulum membrane (GO:0031227)	4 out of 12034 0.0332391557254446%	5 out of 12855 0.0388953714507974%	0.964206
DNA-directed RNA polymerase II, core complex (GO:0005665)	9 out of 12034 0.0747881003822503%	11 out of 12855 0.0855698171917542%	0.970899
mitochondrial intermembrane space (GO:0005758)	23 out of 12034 0.191125145421306%	27 out of 12855 0.210035005834306%	0.973804
perinuclear endoplasmic reticulum (GO:0097038)	3 out of 12034 0.0249293667940834%	4 out of 12855 0.0311162971606379%	0.977582
synaptic membrane (GO:0097060)	3 out of 12034 0.0249293667940834%	4 out of 12855 0.0311162971606379%	0.977582
insulin-responsive compartment (GO:0032593)	3 out of 12034 0.0249293667940834%	4 out of 12855 0.0311162971606379%	0.977582
contractile fiber (GO:0043292)	3 out of 12034 0.0249293667940834%	4 out of 12855 0.0311162971606379%	0.977582
SMC loading complex (GO:0032116)	3 out of 12034 0.0249293667940834%	4 out of 12855 0.0311162971606379%	0.977582
proton-transporting ATP synthase complex, coupling factor F(o) (GO:0045263)	3 out of 12034 0.0249293667940834%	4 out of 12855 0.0311162971606379%	0.977582
transcription factor TFIIA complex (GO:0005672)	3 out of 12034 0.0249293667940834%	4 out of 12855 0.0311162971606379%	0.977582
transport vesicle membrane (GO:0030658)	3 out of 12034 0.0249293667940834%	4 out of 12855 0.0311162971606379%	0.977582
epsilon DNA polymerase complex (GO:0008622)	3 out of 12034 0.0249293667940834%	4 out of 12855 0.0311162971606379%	0.977582
MOZ/MORF histone acetyltransferase complex (GO:0070776)	3 out of 12034 0.0249293667940834%	4 out of 12855 0.0311162971606379%	0.977582
Golgi lumen (GO:0005796)	3 out of 12034 0.0249293667940834%	4 out of 12855 0.0311162971606379%	0.977582
TRAPP complex (GO:0030008)	3 out of 12034 0.0249293667940834%	4 out of 12855 0.0311162971606379%	0.977582
neuron projection membrane (GO:0032589)	8 out of 12034 0.0664783114508891%	10 out of 12855 0.0777907429015947%	0.977801
mitotic spindle (GO:0072686)	8 out of 12034 0.0664783114508891%	10 out of 12855 0.0777907429015947%	0.977801
SNARE complex (GO:0031201)	8 out of 12034 0.0664783114508891%	10 out of 12855 0.0777907429015947%	0.977801
transcription factor TFTC complex (GO:0033276)	8 out of 12034 0.0664783114508891%	10 out of 12855 0.0777907429015947%	0.977801
voltage-gated sodium channel complex (GO:0001518)	14 out of 12034 0.116337045039056%	17 out of 12855 0.132244262932711%	0.979859
axon (GO:0030424)	75 out of 12034 0.623234169852086%	85 out of 12855 0.661221314663555%	0.980984
nuclear body (GO:0016604)	7 out of 12034 0.058168522519528%	9 out of 12855 0.0700116686114352%	0.983698
membrane part (GO:0044425)	54 out of 12034 0.448728602293502%	62 out of 12855 0.482302605989887%	0.983708
actin filament (GO:0005884)	19 out of 12034 0.157885989695862%	23 out of 12855 0.178918708673668%	0.986529
late endosome membrane (GO:0031902)	19 out of 12034 0.157885989695862%	23 out of 12855 0.178918708673668%	0.986529
MLL1 complex (GO:0071339)	12 out of 12034 0.0997174671763337%	15 out of 12855 0.116686114352392%	0.987214
transport vesicle (GO:0030133)	12 out of 12034 0.0997174671763337%	15 out of 12855 0.116686114352392%	0.987214
nucleosome (GO:0000786)	131 out of 12034 1.08858235000831%	147 out of 12855 1.14352392065344%	0.987447
positive transcription elongation factor complex b (GO:0008024)	2 out of 12034 0.0166195778627223%	3 out of 12855 0.0233372228704784%	0.988297
guanyl-nucleotide exchange factor complex (GO:0032045)	2 out of 12034 0.0166195778627223%	3 out of 12855 0.0233372228704784%	0.988297
proteasome activator complex (GO:0008537)	2 out of 12034 0.0166195778627223%	3 out of 12855 0.0233372228704784%	0.988297
small nuclear ribonucleoprotein complex (GO:0030532)	2 out of 12034 0.0166195778627223%	3 out of 12855 0.0233372228704784%	0.988297
SPOTS complex (GO:0035339)	2 out of 12034 0.0166195778627223%	3 out of 12855 0.0233372228704784%	0.988297
phosphorylase kinase complex (GO:0005964)	2 out of 12034 0.0166195778627223%	3 out of 12855 0.0233372228704784%	0.988297
MSL complex (GO:0072487)	2 out of 12034 0.0166195778627223%	3 out of 12855 0.0233372228704784%	0.988297
organelle envelope (GO:0031967)	2 out of 12034 0.0166195778627223%	3 out of 12855 0.0233372228704784%	0.988297
nuclear periphery (GO:0034399)	2 out of 12034 0.0166195778627223%	3 out of 12855 0.0233372228704784%	0.988297
glutamyl-tRNA(Gln) amidotransferase complex (GO:0030956)	2 out of 12034 0.0166195778627223%	3 out of 12855 0.0233372228704784%	0.988297
signal peptidase complex (GO:0005787)	2 out of 12034 0.0166195778627223%	3 out of 12855 0.0233372228704784%	0.988297
acrosomal membrane (GO:0002080)	2 out of 12034 0.0166195778627223%	3 out of 12855 0.0233372228704784%	0.988297
glycine cleavage complex (GO:0005960)	2 out of 12034 0.0166195778627223%	3 out of 12855 0.0233372228704784%	0.988297
microtubule plus-end (GO:0035371)	2 out of 12034 0.0166195778627223%	3 out of 12855 0.0233372228704784%	0.988297
collagen type V (GO:0005588)	2 out of 12034 0.0166195778627223%	3 out of 12855 0.0233372228704784%	0.988297
membrane coat (GO:0030117)	6 out of 12034 0.0498587335881669%	8 out of 12855 0.0622325943212758%	0.988597
spliceosomal complex (GO:0005681)	32 out of 12034 0.265913245803557%	38 out of 12855 0.29560482302606%	0.990644
septin complex (GO:0031105)	17 out of 12034 0.141266411833139%	21 out of 12855 0.163360560093349%	0.990946
condensed chromosome kinetochore (GO:0000777)	17 out of 12034 0.141266411833139%	21 out of 12855 0.163360560093349%	0.990946
axon terminus (GO:0043679)	10 out of 12034 0.0830978893136114%	13 out of 12855 0.101127965772073%	0.992583
viral envelope (GO:0019031)	10 out of 12034 0.0830978893136114%	13 out of 12855 0.101127965772073%	0.992583
stress fiber (GO:0001725)	22 out of 12034 0.182815356489945%	27 out of 12855 0.210035005834306%	0.993805
sarcomere (GO:0030017)	15 out of 12034 0.124646833970417%	19 out of 12855 0.14780241151303%	0.994247
cytosolic large ribosomal subunit (GO:0022625)	21 out of 12034 0.174505567558584%	26 out of 12855 0.202255931544146%	0.994912
troponin complex (GO:0005861)	21 out of 12034 0.174505567558584%	26 out of 12855 0.202255931544146%	0.994912
Sin3 complex (GO:0016580)	4 out of 12034 0.0332391557254446%	6 out of 12855 0.0466744457409568%	0.995514
nuclear heterochromatin (GO:0005720)	4 out of 12034 0.0332391557254446%	6 out of 12855 0.0466744457409568%	0.995514
mitochondrial inner membrane presequence translocase complex (GO:0005744)	4 out of 12034 0.0332391557254446%	6 out of 12855 0.0466744457409568%	0.995514
phagocytic vesicle membrane (GO:0030670)	1 out of 12034 0.00830978893136114%	2 out of 12855 0.0155581485803189%	0.995926
MAML1-RBP-Jkappa- ICN1 complex (GO:0002193)	1 out of 12034 0.00830978893136114%	2 out of 12855 0.0155581485803189%	0.995926
spindle pole body (GO:0005816)	1 out of 12034 0.00830978893136114%	2 out of 12855 0.0155581485803189%	0.995926
UBC13-MMS2 complex (GO:0031372)	1 out of 12034 0.00830978893136114%	2 out of 12855 0.0155581485803189%	0.995926
macropinocytic cup (GO:0070685)	1 out of 12034 0.00830978893136114%	2 out of 12855 0.0155581485803189%	0.995926
extrinsic component of endosome membrane (GO:0031313)	1 out of 12034 0.00830978893136114%	2 out of 12855 0.0155581485803189%	0.995926
endocytic vesicle membrane (GO:0030666)	1 out of 12034 0.00830978893136114%	2 out of 12855 0.0155581485803189%	0.995926
molybdopterin synthase complex (GO:0019008)	1 out of 12034 0.00830978893136114%	2 out of 12855 0.0155581485803189%	0.995926
signal recognition particle receptor complex (GO:0005785)	1 out of 12034 0.00830978893136114%	2 out of 12855 0.0155581485803189%	0.995926
mitochondrial inner membrane peptidase complex (GO:0042720)	1 out of 12034 0.00830978893136114%	2 out of 12855 0.0155581485803189%	0.995926
mitochondrial intermembrane space protein transporter complex (GO:0042719)	1 out of 12034 0.00830978893136114%	2 out of 12855 0.0155581485803189%	0.995926
Swi5-Sfr1 complex (GO:0032798)	1 out of 12034 0.00830978893136114%	2 out of 12855 0.0155581485803189%	0.995926
Grb2-EGFR complex (GO:0070436)	1 out of 12034 0.00830978893136114%	2 out of 12855 0.0155581485803189%	0.995926
tubulin complex (GO:0045298)	1 out of 12034 0.00830978893136114%	2 out of 12855 0.0155581485803189%	0.995926
dolichol-phosphate-mannose synthase complex (GO:0033185)	1 out of 12034 0.00830978893136114%	2 out of 12855 0.0155581485803189%	0.995926
photoreceptor outer segment membrane (GO:0042622)	1 out of 12034 0.00830978893136114%	2 out of 12855 0.0155581485803189%	0.995926
astral microtubule (GO:0000235)	1 out of 12034 0.00830978893136114%	2 out of 12855 0.0155581485803189%	0.995926
spindle midzone (GO:0051233)	8 out of 12034 0.0664783114508891%	11 out of 12855 0.0855698171917542%	0.996207
SOSS complex (GO:0070876)	3 out of 12034 0.0249293667940834%	5 out of 12855 0.0388953714507974%	0.997645
U7 snRNP (GO:0005683)	3 out of 12034 0.0249293667940834%	5 out of 12855 0.0388953714507974%	0.997645
neuron projection terminus (GO:0044306)	3 out of 12034 0.0249293667940834%	5 out of 12855 0.0388953714507974%	0.997645
oligosaccharyltransferase complex (GO:0008250)	6 out of 12034 0.0498587335881669%	9 out of 12855 0.0700116686114352%	0.998394
presynaptic active zone (GO:0048786)	6 out of 12034 0.0498587335881669%	9 out of 12855 0.0700116686114352%	0.998394
U12-type spliceosomal complex (GO:0005689)	10 out of 12034 0.0830978893136114%	14 out of 12855 0.108907040062233%	0.998707
mitochondrial outer membrane translocase complex (GO:0005742)	2 out of 12034 0.0166195778627223%	4 out of 12855 0.0311162971606379%	0.999011
mitochondrial respiratory chain (GO:0005746)	2 out of 12034 0.0166195778627223%	4 out of 12855 0.0311162971606379%	0.999011
prefoldin complex (GO:0016272)	5 out of 12034 0.0415489446568057%	8 out of 12855 0.0622325943212758%	0.999061
calcium channel complex (GO:0034704)	9 out of 12034 0.0747881003822503%	13 out of 12855 0.101127965772073%	0.999123
mitochondrial proton-transporting ATP synthase complex, coupling factor F(o) (GO:0000276)	4 out of 12034 0.0332391557254446%	7 out of 12855 0.0544535200311163%	0.999505
extracellular region (GO:0005576)	434 out of 12034 3.60644839621074%	483 out of 12855 3.75729288214702%	0.999524
ribosome (GO:0005840)	75 out of 12034 0.623234169852086%	89 out of 12855 0.692337611824193%	0.999527
P granule (GO:0043186)	7 out of 12034 0.058168522519528%	11 out of 12855 0.0855698171917542%	0.999649
mitochondrial respiratory chain complex IV (GO:0005751)	1 out of 12034 0.00830978893136114%	3 out of 12855 0.0233372228704784%	0.99974
microtubule associated complex (GO:0005875)	5 out of 12034 0.0415489446568057%	9 out of 12855 0.0700116686114352%	0.999893
midbody (GO:0030496)	61 out of 12034 0.50689712481303%	75 out of 12855 0.58343057176196%	0.999935
respiratory chain (GO:0070469)	8 out of 12034 0.0664783114508891%	14 out of 12855 0.108907040062233%	0.99999
cytosolic small ribosomal subunit (GO:0022627)	20 out of 12034 0.166195778627223%	29 out of 12855 0.225593154414625%	0.999993
cytoplasm (GO:0005737)	1633 out of 12034 13.5698853249127%	1809 out of 12855 14.0723453908985%	1
integral component of membrane (GO:0016021)	1622 out of 12034 13.4784776466678%	3172 out of 12855 24.6752236483858%	201 - Frequency value 'n22' must not be negative.
nucleus (GO:0005634)	1630 out of 12034 13.5449559581187%	2615 out of 12855 20.342279268767%	201 - Frequency value 'n22' must not be negative.
Molecular Function
ATP binding (GO:0005524)	1577 out of 14850 10.6195286195286%	1621 out of 15985 10.1407569596497%	4.13722e-16
protein serine/threonine kinase activity (GO:0004674)	464 out of 14850 3.12457912457912%	480 out of 15985 3.00281513919299%	0.000263654
protein binding (GO:0005515)	413 out of 14850 2.78114478114478%	427 out of 15985 2.6712543009071%	0.00047712
phospholipid binding (GO:0005543)	294 out of 14850 1.97979797979798%	302 out of 15985 1.88927119174226%	0.000546818
magnesium ion binding (GO:0000287)	153 out of 14850 1.03030303030303%	155 out of 15985 0.969659055364404%	0.000874882
zinc ion binding (GO:0008270)	1235 out of 14850 8.31649831649832%	1301 out of 15985 8.13888020018768%	0.00121817
sequence-specific DNA binding (GO:0043565)	577 out of 14850 3.88552188552189%	602 out of 15985 3.76603065373788%	0.00148904
nucleotide binding (GO:0000166)	472 out of 14850 3.17845117845118%	491 out of 15985 3.0716296527995%	0.00163575
steroid hormone receptor activity (GO:0003707)	74 out of 14850 0.498316498316498%	74 out of 15985 0.462934000625586%	0.00424029
iron ion binding (GO:0005506)	187 out of 14850 1.25925925925926%	192 out of 15985 1.2011260556772%	0.00549403
sequence-specific DNA binding transcription factor activity (GO:0003700)	614 out of 14850 4.13468013468013%	646 out of 15985 4.0412887081639%	0.0149309
ligase activity (GO:0016874)	56 out of 14850 0.377104377104377%	56 out of 15985 0.350328432905849%	0.0160534
ubiquitin thiolesterase activity (GO:0004221)	53 out of 14850 0.356902356902357%	53 out of 15985 0.331560838285893%	0.0200384
serine-type endopeptidase activity (GO:0004252)	178 out of 14850 1.1986531986532%	184 out of 15985 1.15107913669065%	0.0207875
heme binding (GO:0020037)	157 out of 14850 1.05723905723906%	162 out of 15985 1.01345010947764%	0.0233266
oxidoreductase activity (GO:0016491)	151 out of 14850 1.01683501683502%	156 out of 15985 0.975914920237723%	0.0306649
Rab GTPase activator activity (GO:0005097)	46 out of 14850 0.30976430976431%	46 out of 15985 0.287769784172662%	0.033611
microtubule motor activity (GO:0003777)	70 out of 14850 0.471380471380471%	71 out of 15985 0.44416640600563%	0.0341601
transcription regulatory region DNA binding (GO:0044212)	88 out of 14850 0.592592592592593%	90 out of 15985 0.563027838598686%	0.0409507
structural constituent of cytoskeleton (GO:0005200)	43 out of 14850 0.28956228956229%	43 out of 15985 0.269002189552706%	0.0419484
chromatin binding (GO:0003682)	212 out of 14850 1.42760942760943%	221 out of 15985 1.38254613700344%	0.0434966
NAD binding (GO:0051287)	40 out of 14850 0.269360269360269%	40 out of 15985 0.250234594932749%	0.0523516
cysteine-type endopeptidase activity (GO:0004197)	40 out of 14850 0.269360269360269%	40 out of 15985 0.250234594932749%	0.0523516
scavenger receptor activity (GO:0005044)	40 out of 14850 0.269360269360269%	40 out of 15985 0.250234594932749%	0.0523516
motor activity (GO:0003774)	62 out of 14850 0.417508417508417%	63 out of 15985 0.39411948701908%	0.0558303
calcium ion binding (GO:0005509)	707 out of 14850 4.76094276094276%	749 out of 15985 4.68564279011573%	0.0562521
transcription factor binding (GO:0008134)	137 out of 14850 0.922558922558923%	142 out of 15985 0.888332812011261%	0.0566811
signal transducer activity (GO:0004871)	220 out of 14850 1.48148148148148%	230 out of 15985 1.43884892086331%	0.0586987
flavin adenine dinucleotide binding (GO:0050660)	61 out of 14850 0.410774410774411%	62 out of 15985 0.387863622145762%	0.0593213
transferase activity, transferring hexosyl groups (GO:0016758)	61 out of 14850 0.410774410774411%	62 out of 15985 0.387863622145762%	0.0593213
oxidoreductase activity, acting on paired donors, with incorporation or reduction of molecular oxygen, reduced flavin or flavoprotein as one donor, and incorporation of one atom of oxygen (GO:0016712)	37 out of 14850 0.249158249158249%	37 out of 15985 0.231467000312793%	0.065332
histone binding (GO:0042393)	37 out of 14850 0.249158249158249%	37 out of 15985 0.231467000312793%	0.065332
ATPase activity (GO:0016887)	79 out of 14850 0.531986531986532%	81 out of 15985 0.506725054738818%	0.0665221
frizzled binding (GO:0005109)	36 out of 14850 0.242424242424242%	36 out of 15985 0.225211135439475%	0.0703375
helicase activity (GO:0004386)	36 out of 14850 0.242424242424242%	36 out of 15985 0.225211135439475%	0.0703375
neurotransmitter:sodium symporter activity (GO:0005328)	35 out of 14850 0.235690235690236%	35 out of 15985 0.218955270566156%	0.0757262
ATPase activity, coupled to transmembrane movement of substances (GO:0042626)	34 out of 14850 0.228956228956229%	34 out of 15985 0.212699405692837%	0.0815273
ubiquitin protein ligase binding (GO:0031625)	93 out of 14850 0.626262626262626%	96 out of 15985 0.600563027838599%	0.0832998
ubiquitin-specific protease activity (GO:0004843)	33 out of 14850 0.222222222222222%	33 out of 15985 0.206443540819518%	0.0877724
RNA binding (GO:0003723)	283 out of 14850 1.90572390572391%	298 out of 15985 1.86424773224898%	0.0944184
beta-catenin binding (GO:0008013)	53 out of 14850 0.356902356902357%	54 out of 15985 0.337816703159212%	0.0956983
electron carrier activity (GO:0009055)	140 out of 14850 0.942760942760943%	146 out of 15985 0.913356271504535%	0.0990719
cysteine-type peptidase activity (GO:0008234)	71 out of 14850 0.478114478114478%	73 out of 15985 0.456678135752268%	0.10088
ARF GTPase activator activity (GO:0008060)	31 out of 14850 0.208754208754209%	31 out of 15985 0.193931811072881%	0.101733
oxidoreductase activity, acting on single donors with incorporation of molecular oxygen, incorporation of two atoms of oxygen (GO:0016702)	30 out of 14850 0.202020202020202%	30 out of 15985 0.187675946199562%	0.109524
ATP-dependent helicase activity (GO:0008026)	69 out of 14850 0.464646464646465%	71 out of 15985 0.44416640600563%	0.111671
double-stranded DNA binding (GO:0003690)	86 out of 14850 0.579124579124579%	89 out of 15985 0.556771973725368%	0.115135
extracellular-glutamate-gated ion channel activity (GO:0005234)	29 out of 14850 0.195286195286195%	29 out of 15985 0.181420081326243%	0.117912
phosphotransferase activity, alcohol group as acceptor (GO:0016773)	28 out of 14850 0.188552188552189%	28 out of 15985 0.175164216452925%	0.126941
4 iron, 4 sulfur cluster binding (GO:0051539)	28 out of 14850 0.188552188552189%	28 out of 15985 0.175164216452925%	0.126941
hydrolase activity, hydrolyzing O-glycosyl compounds (GO:0004553)	28 out of 14850 0.188552188552189%	28 out of 15985 0.175164216452925%	0.126941
ionotropic glutamate receptor activity (GO:0004970)	28 out of 14850 0.188552188552189%	28 out of 15985 0.175164216452925%	0.126941
ligand-activated sequence-specific DNA binding RNA polymerase II transcription factor activity (GO:0004879)	27 out of 14850 0.181818181818182%	27 out of 15985 0.168908351579606%	0.136661
non-membrane spanning protein tyrosine kinase activity (GO:0004715)	27 out of 14850 0.181818181818182%	27 out of 15985 0.168908351579606%	0.136661
phosphatidylinositol phospholipase C activity (GO:0004435)	26 out of 14850 0.175084175084175%	26 out of 15985 0.162652486706287%	0.147124
protein kinase activity (GO:0004672)	129 out of 14850 0.868686868686869%	135 out of 15985 0.844541757898029%	0.147745
GTPase activator activity (GO:0005096)	79 out of 14850 0.531986531986532%	82 out of 15985 0.512980919612136%	0.157087
guanyl-nucleotide exchange factor activity (GO:0005085)	62 out of 14850 0.417508417508417%	64 out of 15985 0.400375351892399%	0.157973
adenyl nucleotide binding (GO:0030554)	25 out of 14850 0.168350168350168%	25 out of 15985 0.156396621832968%	0.158388
phosphatase activity (GO:0016791)	25 out of 14850 0.168350168350168%	25 out of 15985 0.156396621832968%	0.158388
RNA polymerase II transcription cofactor activity (GO:0001104)	25 out of 14850 0.168350168350168%	25 out of 15985 0.156396621832968%	0.158388
transcription coactivator activity (GO:0003713)	61 out of 14850 0.410774410774411%	63 out of 15985 0.39411948701908%	0.165798
chloride channel activity (GO:0005254)	24 out of 14850 0.161616161616162%	24 out of 15985 0.15014075695965%	0.170513
ion binding (GO:0043167)	59 out of 14850 0.397306397306397%	61 out of 15985 0.381607757272443%	0.182453
endonuclease activity (GO:0004519)	23 out of 14850 0.154882154882155%	23 out of 15985 0.143884892086331%	0.183566
threonine-type endopeptidase activity (GO:0004298)	23 out of 14850 0.154882154882155%	23 out of 15985 0.143884892086331%	0.183566
kinase binding (GO:0019900)	23 out of 14850 0.154882154882155%	23 out of 15985 0.143884892086331%	0.183566
Ran GTPase binding (GO:0008536)	23 out of 14850 0.154882154882155%	23 out of 15985 0.143884892086331%	0.183566
RNA polymerase II distal enhancer sequence-specific DNA binding transcription factor activity (GO:0003705)	75 out of 14850 0.505050505050505%	78 out of 15985 0.487957460118861%	0.186398
manganese ion binding (GO:0030145)	41 out of 14850 0.276094276094276%	42 out of 15985 0.262746324679387%	0.190545
sulfotransferase activity (GO:0008146)	41 out of 14850 0.276094276094276%	42 out of 15985 0.262746324679387%	0.190545
delayed rectifier potassium channel activity (GO:0005251)	41 out of 14850 0.276094276094276%	42 out of 15985 0.262746324679387%	0.190545
metalloendopeptidase activity (GO:0004222)	90 out of 14850 0.606060606060606%	94 out of 15985 0.588051298091961%	0.193796
oxidoreductase activity, acting on paired donors, with incorporation or reduction of molecular oxygen, 2-oxoglutarate as one donor, and incorporation of one atom each of oxygen into both donors (GO:0016706)	22 out of 14850 0.148148148148148%	22 out of 15985 0.137629027213012%	0.197617
DNA-directed DNA polymerase activity (GO:0003887)	22 out of 14850 0.148148148148148%	22 out of 15985 0.137629027213012%	0.197617
cation-transporting ATPase activity (GO:0019829)	22 out of 14850 0.148148148148148%	22 out of 15985 0.137629027213012%	0.197617
pyridoxal phosphate binding (GO:0030170)	57 out of 14850 0.383838383838384%	59 out of 15985 0.369096027525805%	0.200509
phosphatidylinositol binding (GO:0035091)	57 out of 14850 0.383838383838384%	59 out of 15985 0.369096027525805%	0.200509
sequence-specific DNA binding RNA polymerase II transcription factor activity (GO:0000981)	40 out of 14850 0.269360269360269%	41 out of 15985 0.256490459806068%	0.201412
protein tyrosine kinase activity (GO:0004713)	56 out of 14850 0.377104377104377%	58 out of 15985 0.362840162652487%	0.210085
receptor activity (GO:0004872)	103 out of 14850 0.693602693602694%	108 out of 15985 0.675633406318424%	0.212499
ARF guanyl-nucleotide exchange factor activity (GO:0005086)	21 out of 14850 0.141414141414141%	21 out of 15985 0.131373162339693%	0.212742
photoreceptor activity (GO:0009881)	39 out of 14850 0.262626262626263%	40 out of 15985 0.250234594932749%	0.212824
protein dimerization activity (GO:0046983)	148 out of 14850 0.996632996632997%	156 out of 15985 0.975914920237723%	0.214123
Rab GTPase binding (GO:0017137)	38 out of 14850 0.255892255892256%	39 out of 15985 0.243978730059431%	0.224803
cadherin binding (GO:0045296)	20 out of 14850 0.134680134680135%	20 out of 15985 0.125117297466375%	0.229024
histone-lysine N-methyltransferase activity (GO:0018024)	20 out of 14850 0.134680134680135%	20 out of 15985 0.125117297466375%	0.229024
MAP kinase activity (GO:0004707)	20 out of 14850 0.134680134680135%	20 out of 15985 0.125117297466375%	0.229024
metallopeptidase activity (GO:0008237)	53 out of 14850 0.356902356902357%	55 out of 15985 0.344072568032531%	0.24111
catalytic activity (GO:0003824)	114 out of 14850 0.767676767676768%	120 out of 15985 0.750703784798248%	0.243178
gap junction hemi-channel activity (GO:0055077)	19 out of 14850 0.127946127946128%	19 out of 15985 0.118861432593056%	0.246551
DNA-dependent ATPase activity (GO:0008094)	19 out of 14850 0.127946127946128%	19 out of 15985 0.118861432593056%	0.246551
oxidoreductase activity, acting on paired donors, with incorporation or reduction of molecular oxygen (GO:0016705)	36 out of 14850 0.242424242424242%	37 out of 15985 0.231467000312793%	0.250536
protein homodimerization activity (GO:0042803)	299 out of 14850 2.01346801346801%	318 out of 15985 1.98936502971536%	0.253792
GTPase activity (GO:0003924)	242 out of 14850 1.62962962962963%	257 out of 15985 1.60775727244292%	0.256551
cytoskeletal protein binding (GO:0008092)	51 out of 14850 0.343434343434343%	53 out of 15985 0.331560838285893%	0.263784
protein N-terminus binding (GO:0047485)	35 out of 14850 0.235690235690236%	36 out of 15985 0.225211135439475%	0.264329
copper ion binding (GO:0005507)	35 out of 14850 0.235690235690236%	36 out of 15985 0.225211135439475%	0.264329
RNA polymerase II core promoter proximal region sequence-specific DNA binding transcription factor activity involved in positive regulation of transcription (GO:0001077)	18 out of 14850 0.121212121212121%	18 out of 15985 0.112605567719737%	0.265418
phosphatidylinositol-3,4,5-trisphosphate binding (GO:0005547)	18 out of 14850 0.121212121212121%	18 out of 15985 0.112605567719737%	0.265418
inward rectifier potassium channel activity (GO:0005242)	18 out of 14850 0.121212121212121%	18 out of 15985 0.112605567719737%	0.265418
symporter activity (GO:0015293)	18 out of 14850 0.121212121212121%	18 out of 15985 0.112605567719737%	0.265418
vascular endothelial growth factor-activated receptor activity (GO:0005021)	18 out of 14850 0.121212121212121%	18 out of 15985 0.112605567719737%	0.265418
repressing transcription factor binding (GO:0070491)	18 out of 14850 0.121212121212121%	18 out of 15985 0.112605567719737%	0.265418
protein kinase C activity (GO:0004697)	18 out of 14850 0.121212121212121%	18 out of 15985 0.112605567719737%	0.265418
monooxygenase activity (GO:0004497)	50 out of 14850 0.336700336700337%	52 out of 15985 0.325304973412574%	0.275739
double-stranded RNA binding (GO:0003725)	17 out of 14850 0.114478114478114%	17 out of 15985 0.106349702846419%	0.285728
integrin binding (GO:0005178)	17 out of 14850 0.114478114478114%	17 out of 15985 0.106349702846419%	0.285728
steroid binding (GO:0005496)	17 out of 14850 0.114478114478114%	17 out of 15985 0.106349702846419%	0.285728
polysaccharide binding (GO:0030247)	17 out of 14850 0.114478114478114%	17 out of 15985 0.106349702846419%	0.285728
phospholipid-translocating ATPase activity (GO:0004012)	17 out of 14850 0.114478114478114%	17 out of 15985 0.106349702846419%	0.285728
transcription corepressor activity (GO:0003714)	49 out of 14850 0.32996632996633%	51 out of 15985 0.319049108539256%	0.288114
transmembrane receptor protein tyrosine kinase activity (GO:0004714)	33 out of 14850 0.222222222222222%	34 out of 15985 0.212699405692837%	0.29386
nucleotidyltransferase activity (GO:0016779)	16 out of 14850 0.107744107744108%	16 out of 15985 0.1000938379731%	0.30759
heat shock protein binding (GO:0031072)	16 out of 14850 0.107744107744108%	16 out of 15985 0.1000938379731%	0.30759
amino acid transmembrane transporter activity (GO:0015171)	16 out of 14850 0.107744107744108%	16 out of 15985 0.1000938379731%	0.30759
semaphorin receptor activity (GO:0017154)	16 out of 14850 0.107744107744108%	16 out of 15985 0.1000938379731%	0.30759
calcium channel activity (GO:0005262)	16 out of 14850 0.107744107744108%	16 out of 15985 0.1000938379731%	0.30759
kinase activity (GO:0016301)	163 out of 14850 1.0976430976431%	173 out of 15985 1.08226462308414%	0.308542
Rho guanyl-nucleotide exchange factor activity (GO:0005089)	62 out of 14850 0.417508417508417%	65 out of 15985 0.406631216765718%	0.313043
receptor binding (GO:0005102)	105 out of 14850 0.707070707070707%	111 out of 15985 0.69440100093838%	0.318508
translation elongation factor activity (GO:0003746)	31 out of 14850 0.208754208754209%	32 out of 15985 0.2001876759462%	0.326095
damaged DNA binding (GO:0003684)	31 out of 14850 0.208754208754209%	32 out of 15985 0.2001876759462%	0.326095
ADP binding (GO:0043531)	15 out of 14850 0.101010101010101%	15 out of 15985 0.093837973099781%	0.331123
poly(A) binding (GO:0008143)	15 out of 14850 0.101010101010101%	15 out of 15985 0.093837973099781%	0.331123
collagen binding (GO:0005518)	15 out of 14850 0.101010101010101%	15 out of 15985 0.093837973099781%	0.331123
cation transmembrane transporter activity (GO:0008324)	15 out of 14850 0.101010101010101%	15 out of 15985 0.093837973099781%	0.331123
voltage-gated potassium channel activity (GO:0005249)	45 out of 14850 0.303030303030303%	47 out of 15985 0.294025649045981%	0.341882
extracellular matrix structural constituent (GO:0005201)	30 out of 14850 0.202020202020202%	31 out of 15985 0.193931811072881%	0.343263
endopeptidase inhibitor activity (GO:0004866)	30 out of 14850 0.202020202020202%	31 out of 15985 0.193931811072881%	0.343263
neuropeptide Y receptor activity (GO:0004983)	14 out of 14850 0.0942760942760943%	14 out of 15985 0.0875821082264623%	0.356455
protein binding, bridging (GO:0030674)	14 out of 14850 0.0942760942760943%	14 out of 15985 0.0875821082264623%	0.356455
fibroblast growth factor binding (GO:0017134)	14 out of 14850 0.0942760942760943%	14 out of 15985 0.0875821082264623%	0.356455
RNA polymerase II carboxy-terminal domain kinase activity (GO:0008353)	14 out of 14850 0.0942760942760943%	14 out of 15985 0.0875821082264623%	0.356455
drug binding (GO:0008144)	14 out of 14850 0.0942760942760943%	14 out of 15985 0.0875821082264623%	0.356455
insulin receptor binding (GO:0005158)	14 out of 14850 0.0942760942760943%	14 out of 15985 0.0875821082264623%	0.356455
microfilament motor activity (GO:0000146)	14 out of 14850 0.0942760942760943%	14 out of 15985 0.0875821082264623%	0.356455
sodium:dicarboxylate symporter activity (GO:0017153)	14 out of 14850 0.0942760942760943%	14 out of 15985 0.0875821082264623%	0.356455
FMN binding (GO:0010181)	14 out of 14850 0.0942760942760943%	14 out of 15985 0.0875821082264623%	0.356455
substrate-specific transmembrane transporter activity (GO:0022891)	14 out of 14850 0.0942760942760943%	14 out of 15985 0.0875821082264623%	0.356455
kinesin binding (GO:0019894)	14 out of 14850 0.0942760942760943%	14 out of 15985 0.0875821082264623%	0.356455
regulatory region DNA binding (GO:0000975)	14 out of 14850 0.0942760942760943%	14 out of 15985 0.0875821082264623%	0.356455
receptor signaling protein tyrosine kinase activity (GO:0004716)	14 out of 14850 0.0942760942760943%	14 out of 15985 0.0875821082264623%	0.356455
phosphatidylinositol-3-phosphate binding (GO:0032266)	14 out of 14850 0.0942760942760943%	14 out of 15985 0.0875821082264623%	0.356455
protein serine/threonine phosphatase activity (GO:0004722)	29 out of 14850 0.195286195286195%	30 out of 15985 0.187675946199562%	0.361147
heterocyclic compound binding (GO:1901363)	29 out of 14850 0.195286195286195%	30 out of 15985 0.187675946199562%	0.361147
structural molecule activity (GO:0005198)	142 out of 14850 0.956228956228956%	151 out of 15985 0.944635595871129%	0.363285
acetylcholine-activated cation-selective channel activity (GO:0004889)	28 out of 14850 0.188552188552189%	29 out of 15985 0.181420081326243%	0.379756
chemokine receptor activity (GO:0004950)	28 out of 14850 0.188552188552189%	29 out of 15985 0.181420081326243%	0.379756
N-formyl peptide receptor activity (GO:0004982)	13 out of 14850 0.0875420875420875%	13 out of 15985 0.0813262433531436%	0.383723
NAD+ binding (GO:0070403)	13 out of 14850 0.0875420875420875%	13 out of 15985 0.0813262433531436%	0.383723
angiotensin type II receptor activity (GO:0004945)	13 out of 14850 0.0875420875420875%	13 out of 15985 0.0813262433531436%	0.383723
adenylate cyclase activity (GO:0004016)	13 out of 14850 0.0875420875420875%	13 out of 15985 0.0813262433531436%	0.383723
cation binding (GO:0043169)	13 out of 14850 0.0875420875420875%	13 out of 15985 0.0813262433531436%	0.383723
inositol 1,4,5 trisphosphate binding (GO:0070679)	13 out of 14850 0.0875420875420875%	13 out of 15985 0.0813262433531436%	0.383723
growth factor binding (GO:0019838)	13 out of 14850 0.0875420875420875%	13 out of 15985 0.0813262433531436%	0.383723
cell adhesion molecule binding (GO:0050839)	13 out of 14850 0.0875420875420875%	13 out of 15985 0.0813262433531436%	0.383723
thyroid hormone receptor activity (GO:0004887)	13 out of 14850 0.0875420875420875%	13 out of 15985 0.0813262433531436%	0.383723
enzyme activator activity (GO:0008047)	13 out of 14850 0.0875420875420875%	13 out of 15985 0.0813262433531436%	0.383723
cyclin-dependent protein serine/threonine kinase activity (GO:0004693)	13 out of 14850 0.0875420875420875%	13 out of 15985 0.0813262433531436%	0.383723
calcium-transporting ATPase activity (GO:0005388)	13 out of 14850 0.0875420875420875%	13 out of 15985 0.0813262433531436%	0.383723
RNA polymerase II transcription factor binding (GO:0001085)	13 out of 14850 0.0875420875420875%	13 out of 15985 0.0813262433531436%	0.383723
DNA binding, bending (GO:0008301)	55 out of 14850 0.37037037037037%	58 out of 15985 0.362840162652487%	0.402519
GTPase binding (GO:0051020)	12 out of 14850 0.0808080808080808%	12 out of 15985 0.0750703784798248%	0.413075
sulfuric ester hydrolase activity (GO:0008484)	12 out of 14850 0.0808080808080808%	12 out of 15985 0.0750703784798248%	0.413075
DNA helicase activity (GO:0003678)	12 out of 14850 0.0808080808080808%	12 out of 15985 0.0750703784798248%	0.413075
Ras GTPase activator activity (GO:0005099)	12 out of 14850 0.0808080808080808%	12 out of 15985 0.0750703784798248%	0.413075
receptor signaling protein activity (GO:0005057)	12 out of 14850 0.0808080808080808%	12 out of 15985 0.0750703784798248%	0.413075
guanylate cyclase activity (GO:0004383)	12 out of 14850 0.0808080808080808%	12 out of 15985 0.0750703784798248%	0.413075
I-SMAD binding (GO:0070411)	12 out of 14850 0.0808080808080808%	12 out of 15985 0.0750703784798248%	0.413075
omega peptidase activity (GO:0008242)	12 out of 14850 0.0808080808080808%	12 out of 15985 0.0750703784798248%	0.413075
oxidoreductase activity, acting on the CH-OH group of donors, NAD or NADP as acceptor (GO:0016616)	12 out of 14850 0.0808080808080808%	12 out of 15985 0.0750703784798248%	0.413075
inorganic anion exchanger activity (GO:0005452)	12 out of 14850 0.0808080808080808%	12 out of 15985 0.0750703784798248%	0.413075
phosphatidylinositol-3,4-bisphosphate binding (GO:0043325)	12 out of 14850 0.0808080808080808%	12 out of 15985 0.0750703784798248%	0.413075
iron-sulfur cluster binding (GO:0051536)	12 out of 14850 0.0808080808080808%	12 out of 15985 0.0750703784798248%	0.413075
actin monomer binding (GO:0003785)	12 out of 14850 0.0808080808080808%	12 out of 15985 0.0750703784798248%	0.413075
acetylglucosaminyltransferase activity (GO:0008375)	12 out of 14850 0.0808080808080808%	12 out of 15985 0.0750703784798248%	0.413075
GPI-linked ephrin receptor activity (GO:0005004)	12 out of 14850 0.0808080808080808%	12 out of 15985 0.0750703784798248%	0.413075
phosphatidylinositol-3,5-bisphosphate binding (GO:0080025)	12 out of 14850 0.0808080808080808%	12 out of 15985 0.0750703784798248%	0.413075
estrogen receptor binding (GO:0030331)	12 out of 14850 0.0808080808080808%	12 out of 15985 0.0750703784798248%	0.413075
phosphoprotein phosphatase activity (GO:0004721)	40 out of 14850 0.269360269360269%	42 out of 15985 0.262746324679387%	0.418747
3',5'-cyclic-nucleotide phosphodiesterase activity (GO:0004114)	26 out of 14850 0.175084175084175%	27 out of 15985 0.168908351579606%	0.419173
ubiquitin binding (GO:0043130)	26 out of 14850 0.175084175084175%	27 out of 15985 0.168908351579606%	0.419173
G-protein beta/gamma-subunit complex binding (GO:0031683)	25 out of 14850 0.168350168350168%	26 out of 15985 0.162652486706287%	0.439983
NAD+ ADP-ribosyltransferase activity (GO:0003950)	25 out of 14850 0.168350168350168%	26 out of 15985 0.162652486706287%	0.439983
neuropeptide binding (GO:0042923)	11 out of 14850 0.0740740740740741%	11 out of 15985 0.0688145136065061%	0.44467
cAMP binding (GO:0030552)	11 out of 14850 0.0740740740740741%	11 out of 15985 0.0688145136065061%	0.44467
fructose-2,6-bisphosphate 2-phosphatase activity (GO:0004331)	11 out of 14850 0.0740740740740741%	11 out of 15985 0.0688145136065061%	0.44467
protein self-association (GO:0043621)	11 out of 14850 0.0740740740740741%	11 out of 15985 0.0688145136065061%	0.44467
L-glutamate transmembrane transporter activity (GO:0005313)	11 out of 14850 0.0740740740740741%	11 out of 15985 0.0688145136065061%	0.44467
cyclin binding (GO:0030332)	11 out of 14850 0.0740740740740741%	11 out of 15985 0.0688145136065061%	0.44467
androgen receptor binding (GO:0050681)	11 out of 14850 0.0740740740740741%	11 out of 15985 0.0688145136065061%	0.44467
urea transmembrane transporter activity (GO:0015204)	11 out of 14850 0.0740740740740741%	11 out of 15985 0.0688145136065061%	0.44467
aromatase activity (GO:0070330)	11 out of 14850 0.0740740740740741%	11 out of 15985 0.0688145136065061%	0.44467
histone acetyl-lysine binding (GO:0070577)	11 out of 14850 0.0740740740740741%	11 out of 15985 0.0688145136065061%	0.44467
RNA polymerase II distal enhancer sequence-specific DNA binding (GO:0000980)	11 out of 14850 0.0740740740740741%	11 out of 15985 0.0688145136065061%	0.44467
retinoic acid binding (GO:0001972)	11 out of 14850 0.0740740740740741%	11 out of 15985 0.0688145136065061%	0.44467
protein serine/threonine/tyrosine kinase activity (GO:0004712)	11 out of 14850 0.0740740740740741%	11 out of 15985 0.0688145136065061%	0.44467
pyrophosphatase activity (GO:0016462)	11 out of 14850 0.0740740740740741%	11 out of 15985 0.0688145136065061%	0.44467
peroxidase activity (GO:0004601)	11 out of 14850 0.0740740740740741%	11 out of 15985 0.0688145136065061%	0.44467
enhancer sequence-specific DNA binding (GO:0001158)	11 out of 14850 0.0740740740740741%	11 out of 15985 0.0688145136065061%	0.44467
nucleoside diphosphate kinase activity (GO:0004550)	11 out of 14850 0.0740740740740741%	11 out of 15985 0.0688145136065061%	0.44467
DNA binding (GO:0003677)	728 out of 14850 4.9023569023569%	782 out of 15985 4.89208633093525%	0.448984
p53 binding (GO:0002039)	24 out of 14850 0.161616161616162%	25 out of 15985 0.156396621832968%	0.461521
small GTPase regulator activity (GO:0005083)	24 out of 14850 0.161616161616162%	25 out of 15985 0.156396621832968%	0.461521
protein transporter activity (GO:0008565)	50 out of 14850 0.336700336700337%	53 out of 15985 0.331560838285893%	0.474989
heparin binding (GO:0008201)	50 out of 14850 0.336700336700337%	53 out of 15985 0.331560838285893%	0.474989
1-phosphatidylinositol-3-kinase activity (GO:0016303)	10 out of 14850 0.0673400673400673%	10 out of 15985 0.0625586487331874%	0.478679
Rac GTPase activator activity (GO:0030675)	10 out of 14850 0.0673400673400673%	10 out of 15985 0.0625586487331874%	0.478679
alpha-actinin binding (GO:0051393)	10 out of 14850 0.0673400673400673%	10 out of 15985 0.0625586487331874%	0.478679
G-protein coupled receptor kinase activity (GO:0004703)	10 out of 14850 0.0673400673400673%	10 out of 15985 0.0625586487331874%	0.478679
ATP-dependent peptidase activity (GO:0004176)	10 out of 14850 0.0673400673400673%	10 out of 15985 0.0625586487331874%	0.478679
mannosyl-oligosaccharide 1,2-alpha-mannosidase activity (GO:0004571)	10 out of 14850 0.0673400673400673%	10 out of 15985 0.0625586487331874%	0.478679
transition metal ion binding (GO:0046914)	10 out of 14850 0.0673400673400673%	10 out of 15985 0.0625586487331874%	0.478679
telomeric DNA binding (GO:0042162)	10 out of 14850 0.0673400673400673%	10 out of 15985 0.0625586487331874%	0.478679
gamma-tubulin binding (GO:0043015)	10 out of 14850 0.0673400673400673%	10 out of 15985 0.0625586487331874%	0.478679
L-amino acid transmembrane transporter activity (GO:0015179)	10 out of 14850 0.0673400673400673%	10 out of 15985 0.0625586487331874%	0.478679
polyubiquitin binding (GO:0031593)	10 out of 14850 0.0673400673400673%	10 out of 15985 0.0625586487331874%	0.478679
RNA polymerase II core promoter proximal region sequence-specific DNA binding (GO:0000978)	10 out of 14850 0.0673400673400673%	10 out of 15985 0.0625586487331874%	0.478679
calcium channel regulator activity (GO:0005246)	10 out of 14850 0.0673400673400673%	10 out of 15985 0.0625586487331874%	0.478679
aminoacyl-tRNA editing activity (GO:0002161)	10 out of 14850 0.0673400673400673%	10 out of 15985 0.0625586487331874%	0.478679
water transmembrane transporter activity (GO:0005372)	10 out of 14850 0.0673400673400673%	10 out of 15985 0.0625586487331874%	0.478679
proton-transporting ATP synthase activity, rotational mechanism (GO:0046933)	10 out of 14850 0.0673400673400673%	10 out of 15985 0.0625586487331874%	0.478679
poly(A)-specific ribonuclease activity (GO:0004535)	10 out of 14850 0.0673400673400673%	10 out of 15985 0.0625586487331874%	0.478679
secondary active monocarboxylate transmembrane transporter activity (GO:0015355)	10 out of 14850 0.0673400673400673%	10 out of 15985 0.0625586487331874%	0.478679
receptor tyrosine kinase binding (GO:0030971)	10 out of 14850 0.0673400673400673%	10 out of 15985 0.0625586487331874%	0.478679
ATPase binding (GO:0051117)	10 out of 14850 0.0673400673400673%	10 out of 15985 0.0625586487331874%	0.478679
secondary active sulfate transmembrane transporter activity (GO:0008271)	10 out of 14850 0.0673400673400673%	10 out of 15985 0.0625586487331874%	0.478679
protein kinase binding (GO:0019901)	142 out of 14850 0.956228956228956%	152 out of 15985 0.950891460744448%	0.480876
protein phosphatase binding (GO:0019903)	23 out of 14850 0.154882154882155%	24 out of 15985 0.15014075695965%	0.483778
L-ascorbic acid binding (GO:0031418)	23 out of 14850 0.154882154882155%	24 out of 15985 0.15014075695965%	0.483778
Wnt-protein binding (GO:0017147)	35 out of 14850 0.235690235690236%	37 out of 15985 0.231467000312793%	0.50571
NADP binding (GO:0050661)	22 out of 14850 0.148148148148148%	23 out of 15985 0.143884892086331%	0.506737
2 iron, 2 sulfur cluster binding (GO:0051537)	22 out of 14850 0.148148148148148%	23 out of 15985 0.143884892086331%	0.506737
ubiquitin-protein ligase activity (GO:0004842)	178 out of 14850 1.1986531986532%	191 out of 15985 1.19487019080388%	0.508953
FAD binding (GO:0071949)	9 out of 14850 0.0606060606060606%	9 out of 15985 0.0563027838598686%	0.515287
calmodulin-dependent protein kinase activity (GO:0004683)	9 out of 14850 0.0606060606060606%	9 out of 15985 0.0563027838598686%	0.515287
oxidoreductase activity, acting on the CH-CH group of donors (GO:0016627)	9 out of 14850 0.0606060606060606%	9 out of 15985 0.0563027838598686%	0.515287
inositol-1,4,5-trisphosphate 3-kinase activity (GO:0008440)	9 out of 14850 0.0606060606060606%	9 out of 15985 0.0563027838598686%	0.515287
purinergic nucleotide receptor activity (GO:0001614)	9 out of 14850 0.0606060606060606%	9 out of 15985 0.0563027838598686%	0.515287
nicotinate-nucleotide diphosphorylase (carboxylating) activity (GO:0004514)	9 out of 14850 0.0606060606060606%	9 out of 15985 0.0563027838598686%	0.515287
structural constituent of muscle (GO:0008307)	9 out of 14850 0.0606060606060606%	9 out of 15985 0.0563027838598686%	0.515287
extracellular ATP-gated cation channel activity (GO:0004931)	9 out of 14850 0.0606060606060606%	9 out of 15985 0.0563027838598686%	0.515287
14-3-3 protein binding (GO:0071889)	9 out of 14850 0.0606060606060606%	9 out of 15985 0.0563027838598686%	0.515287
peptidase inhibitor activity (GO:0030414)	9 out of 14850 0.0606060606060606%	9 out of 15985 0.0563027838598686%	0.515287
extracellular matrix binding (GO:0050840)	9 out of 14850 0.0606060606060606%	9 out of 15985 0.0563027838598686%	0.515287
G-protein alpha-subunit binding (GO:0001965)	9 out of 14850 0.0606060606060606%	9 out of 15985 0.0563027838598686%	0.515287
nicotinate phosphoribosyltransferase activity (GO:0004516)	9 out of 14850 0.0606060606060606%	9 out of 15985 0.0563027838598686%	0.515287
protein disulfide isomerase activity (GO:0003756)	9 out of 14850 0.0606060606060606%	9 out of 15985 0.0563027838598686%	0.515287
sodium:hydrogen antiporter activity (GO:0015385)	9 out of 14850 0.0606060606060606%	9 out of 15985 0.0563027838598686%	0.515287
amino acid binding (GO:0016597)	9 out of 14850 0.0606060606060606%	9 out of 15985 0.0563027838598686%	0.515287
LIM domain binding (GO:0030274)	9 out of 14850 0.0606060606060606%	9 out of 15985 0.0563027838598686%	0.515287
chemorepellent activity (GO:0045499)	9 out of 14850 0.0606060606060606%	9 out of 15985 0.0563027838598686%	0.515287
potassium:chloride symporter activity (GO:0015379)	9 out of 14850 0.0606060606060606%	9 out of 15985 0.0563027838598686%	0.515287
RNA polymerase II core promoter proximal region sequence-specific DNA binding transcription factor activity involved in negative regulation of transcription (GO:0001078)	9 out of 14850 0.0606060606060606%	9 out of 15985 0.0563027838598686%	0.515287
nuclease activity (GO:0004518)	9 out of 14850 0.0606060606060606%	9 out of 15985 0.0563027838598686%	0.515287
endoribonuclease activity (GO:0004521)	9 out of 14850 0.0606060606060606%	9 out of 15985 0.0563027838598686%	0.515287
G-protein activated inward rectifier potassium channel activity (GO:0015467)	9 out of 14850 0.0606060606060606%	9 out of 15985 0.0563027838598686%	0.515287
Rac guanyl-nucleotide exchange factor activity (GO:0030676)	9 out of 14850 0.0606060606060606%	9 out of 15985 0.0563027838598686%	0.515287
phosphorelay sensor kinase activity (GO:0000155)	9 out of 14850 0.0606060606060606%	9 out of 15985 0.0563027838598686%	0.515287
protein kinase C binding (GO:0005080)	9 out of 14850 0.0606060606060606%	9 out of 15985 0.0563027838598686%	0.515287
transmembrane-ephrin receptor activity (GO:0005005)	9 out of 14850 0.0606060606060606%	9 out of 15985 0.0563027838598686%	0.515287
Hsp90 protein binding (GO:0051879)	9 out of 14850 0.0606060606060606%	9 out of 15985 0.0563027838598686%	0.515287
hyalurononglucosaminidase activity (GO:0004415)	9 out of 14850 0.0606060606060606%	9 out of 15985 0.0563027838598686%	0.515287
ATP-dependent RNA helicase activity (GO:0004004)	9 out of 14850 0.0606060606060606%	9 out of 15985 0.0563027838598686%	0.515287
AU-rich element binding (GO:0017091)	9 out of 14850 0.0606060606060606%	9 out of 15985 0.0563027838598686%	0.515287
neutral amino acid transmembrane transporter activity (GO:0015175)	9 out of 14850 0.0606060606060606%	9 out of 15985 0.0563027838598686%	0.515287
quinone binding (GO:0048038)	9 out of 14850 0.0606060606060606%	9 out of 15985 0.0563027838598686%	0.515287
organic cyclic compound binding (GO:0097159)	34 out of 14850 0.228956228956229%	36 out of 15985 0.225211135439475%	0.524168
transferase activity, transferring acyl groups (GO:0016746)	21 out of 14850 0.141414141414141%	22 out of 15985 0.137629027213012%	0.530376
metallocarboxypeptidase activity (GO:0004181)	21 out of 14850 0.141414141414141%	22 out of 15985 0.137629027213012%	0.530376
transcription cofactor activity (GO:0003712)	21 out of 14850 0.141414141414141%	22 out of 15985 0.137629027213012%	0.530376
oxygen binding (GO:0019825)	21 out of 14850 0.141414141414141%	22 out of 15985 0.137629027213012%	0.530376
acetylcholine receptor activity (GO:0015464)	21 out of 14850 0.141414141414141%	22 out of 15985 0.137629027213012%	0.530376
calcium-dependent cysteine-type endopeptidase activity (GO:0004198)	21 out of 14850 0.141414141414141%	22 out of 15985 0.137629027213012%	0.530376
oxygen transporter activity (GO:0005344)	21 out of 14850 0.141414141414141%	22 out of 15985 0.137629027213012%	0.530376
peptidase activity (GO:0008233)	72 out of 14850 0.484848484848485%	77 out of 15985 0.481701595245543%	0.53142
hydrolase activity (GO:0016787)	214 out of 14850 1.44107744107744%	230 out of 15985 1.43884892086331%	0.531789
PDZ domain binding (GO:0030165)	46 out of 14850 0.30976430976431%	49 out of 15985 0.306537378792618%	0.537189
voltage-gated calcium channel activity (GO:0005245)	33 out of 14850 0.222222222222222%	35 out of 15985 0.218955270566156%	0.542933
calmodulin binding (GO:0005516)	71 out of 14850 0.478114478114478%	76 out of 15985 0.475445730372224%	0.544136
transferase activity, transferring phosphorus-containing groups (GO:0016772)	58 out of 14850 0.390572390572391%	62 out of 15985 0.387863622145762%	0.547813
microtubule binding (GO:0008017)	96 out of 14850 0.646464646464647%	103 out of 15985 0.64435408195183%	0.550325
potassium channel activity (GO:0005267)	20 out of 14850 0.134680134680135%	21 out of 15985 0.131373162339693%	0.554665
protein complex binding (GO:0032403)	20 out of 14850 0.134680134680135%	21 out of 15985 0.131373162339693%	0.554665
tRNA binding (GO:0000049)	20 out of 14850 0.134680134680135%	21 out of 15985 0.131373162339693%	0.554665
mismatched DNA binding (GO:0030983)	8 out of 14850 0.0538720538720539%	8 out of 15985 0.0500469189865499%	0.554693
oxidoreductase activity, acting on paired donors, with incorporation or reduction of molecular oxygen, NAD(P)H as one donor, and incorporation of one atom of oxygen (GO:0016709)	8 out of 14850 0.0538720538720539%	8 out of 15985 0.0500469189865499%	0.554693
protein binding transcription factor activity (GO:0000988)	8 out of 14850 0.0538720538720539%	8 out of 15985 0.0500469189865499%	0.554693
Notch binding (GO:0005112)	8 out of 14850 0.0538720538720539%	8 out of 15985 0.0500469189865499%	0.554693
ephrin receptor activity (GO:0005003)	8 out of 14850 0.0538720538720539%	8 out of 15985 0.0500469189865499%	0.554693
vasopressin receptor activity (GO:0005000)	8 out of 14850 0.0538720538720539%	8 out of 15985 0.0500469189865499%	0.554693
ribonucleoprotein complex binding (GO:0043021)	8 out of 14850 0.0538720538720539%	8 out of 15985 0.0500469189865499%	0.554693
acetyltransferase activity (GO:0016407)	8 out of 14850 0.0538720538720539%	8 out of 15985 0.0500469189865499%	0.554693
calcium:sodium antiporter activity (GO:0005432)	8 out of 14850 0.0538720538720539%	8 out of 15985 0.0500469189865499%	0.554693
3',5'-cyclic-GMP phosphodiesterase activity (GO:0047555)	8 out of 14850 0.0538720538720539%	8 out of 15985 0.0500469189865499%	0.554693
transforming growth factor beta binding (GO:0050431)	8 out of 14850 0.0538720538720539%	8 out of 15985 0.0500469189865499%	0.554693
RNA polymerase II transcription corepressor activity (GO:0001106)	8 out of 14850 0.0538720538720539%	8 out of 15985 0.0500469189865499%	0.554693
glycine binding (GO:0016594)	8 out of 14850 0.0538720538720539%	8 out of 15985 0.0500469189865499%	0.554693
phosphatidylserine binding (GO:0001786)	8 out of 14850 0.0538720538720539%	8 out of 15985 0.0500469189865499%	0.554693
alpha-catenin binding (GO:0045294)	8 out of 14850 0.0538720538720539%	8 out of 15985 0.0500469189865499%	0.554693
axon guidance receptor activity (GO:0008046)	8 out of 14850 0.0538720538720539%	8 out of 15985 0.0500469189865499%	0.554693
cyclin-dependent protein serine/threonine kinase inhibitor activity (GO:0004861)	8 out of 14850 0.0538720538720539%	8 out of 15985 0.0500469189865499%	0.554693
palmitoyl-(protein) hydrolase activity (GO:0008474)	8 out of 14850 0.0538720538720539%	8 out of 15985 0.0500469189865499%	0.554693
hydrogen-exporting ATPase activity, phosphorylative mechanism (GO:0008553)	8 out of 14850 0.0538720538720539%	8 out of 15985 0.0500469189865499%	0.554693
uridine kinase activity (GO:0004849)	8 out of 14850 0.0538720538720539%	8 out of 15985 0.0500469189865499%	0.554693
3'-5' exonuclease activity (GO:0008408)	8 out of 14850 0.0538720538720539%	8 out of 15985 0.0500469189865499%	0.554693
estrone sulfotransferase activity (GO:0004304)	8 out of 14850 0.0538720538720539%	8 out of 15985 0.0500469189865499%	0.554693
polypeptide N-acetylgalactosaminyltransferase activity (GO:0004653)	8 out of 14850 0.0538720538720539%	8 out of 15985 0.0500469189865499%	0.554693
glycoprotein binding (GO:0001948)	8 out of 14850 0.0538720538720539%	8 out of 15985 0.0500469189865499%	0.554693
adenylate kinase activity (GO:0004017)	8 out of 14850 0.0538720538720539%	8 out of 15985 0.0500469189865499%	0.554693
1-phosphatidylinositol binding (GO:0005545)	8 out of 14850 0.0538720538720539%	8 out of 15985 0.0500469189865499%	0.554693
ubiquitin-ubiquitin ligase activity (GO:0034450)	8 out of 14850 0.0538720538720539%	8 out of 15985 0.0500469189865499%	0.554693
hydrolase activity, acting on carbon-nitrogen (but not peptide) bonds, in linear amides (GO:0016811)	8 out of 14850 0.0538720538720539%	8 out of 15985 0.0500469189865499%	0.554693
ankyrin binding (GO:0030506)	8 out of 14850 0.0538720538720539%	8 out of 15985 0.0500469189865499%	0.554693
somatostatin receptor activity (GO:0004994)	8 out of 14850 0.0538720538720539%	8 out of 15985 0.0500469189865499%	0.554693
phospholipase activity (GO:0004620)	8 out of 14850 0.0538720538720539%	8 out of 15985 0.0500469189865499%	0.554693
3-hydroxyacyl-CoA dehydrogenase activity (GO:0003857)	8 out of 14850 0.0538720538720539%	8 out of 15985 0.0500469189865499%	0.554693
phosphatidylinositol phosphate kinase activity (GO:0016307)	8 out of 14850 0.0538720538720539%	8 out of 15985 0.0500469189865499%	0.554693
ligand-gated sodium channel activity (GO:0015280)	8 out of 14850 0.0538720538720539%	8 out of 15985 0.0500469189865499%	0.554693
acylglycerol lipase activity (GO:0047372)	8 out of 14850 0.0538720538720539%	8 out of 15985 0.0500469189865499%	0.554693
transmembrane signaling receptor activity (GO:0004888)	44 out of 14850 0.296296296296296%	47 out of 15985 0.294025649045981%	0.569355
actin binding (GO:0003779)	183 out of 14850 1.23232323232323%	197 out of 15985 1.23240538004379%	0.571884
R-SMAD binding (GO:0070412)	19 out of 14850 0.127946127946128%	20 out of 15985 0.125117297466375%	0.579564
galactosyltransferase activity (GO:0008378)	19 out of 14850 0.127946127946128%	20 out of 15985 0.125117297466375%	0.579564
SNAP receptor activity (GO:0005484)	19 out of 14850 0.127946127946128%	20 out of 15985 0.125117297466375%	0.579564
protein phosphatase type 2A regulator activity (GO:0008601)	19 out of 14850 0.127946127946128%	20 out of 15985 0.125117297466375%	0.579564
ribosome binding (GO:0043022)	19 out of 14850 0.127946127946128%	20 out of 15985 0.125117297466375%	0.579564
Rho GTPase binding (GO:0017048)	31 out of 14850 0.208754208754209%	33 out of 15985 0.206443540819518%	0.581271
transmembrane transporter activity (GO:0022857)	31 out of 14850 0.208754208754209%	33 out of 15985 0.206443540819518%	0.581271
transferase activity (GO:0016740)	131 out of 14850 0.882154882154882%	141 out of 15985 0.882076947137942%	0.581629
DNA topoisomerase type I activity (GO:0003917)	7 out of 14850 0.0471380471380471%	7 out of 15985 0.0437910541132312%	0.597108
6-phosphofructo-2-kinase activity (GO:0003873)	7 out of 14850 0.0471380471380471%	7 out of 15985 0.0437910541132312%	0.597108
insulin-like growth factor II binding (GO:0031995)	7 out of 14850 0.0471380471380471%	7 out of 15985 0.0437910541132312%	0.597108
vinculin binding (GO:0017166)	7 out of 14850 0.0471380471380471%	7 out of 15985 0.0437910541132312%	0.597108
RNA methyltransferase activity (GO:0008173)	7 out of 14850 0.0471380471380471%	7 out of 15985 0.0437910541132312%	0.597108
alpha-N-acetylneuraminate alpha-2,8-sialyltransferase activity (GO:0003828)	7 out of 14850 0.0471380471380471%	7 out of 15985 0.0437910541132312%	0.597108
sodium:bicarbonate symporter activity (GO:0008510)	7 out of 14850 0.0471380471380471%	7 out of 15985 0.0437910541132312%	0.597108
syntaxin-1 binding (GO:0017075)	7 out of 14850 0.0471380471380471%	7 out of 15985 0.0437910541132312%	0.597108
transforming growth factor beta receptor binding (GO:0005160)	7 out of 14850 0.0471380471380471%	7 out of 15985 0.0437910541132312%	0.597108
histone methyltransferase activity (H3-K4 specific) (GO:0042800)	7 out of 14850 0.0471380471380471%	7 out of 15985 0.0437910541132312%	0.597108
tau-protein kinase activity (GO:0050321)	7 out of 14850 0.0471380471380471%	7 out of 15985 0.0437910541132312%	0.597108
phosphatidylinositol phosphate binding (GO:1901981)	7 out of 14850 0.0471380471380471%	7 out of 15985 0.0437910541132312%	0.597108
fibronectin binding (GO:0001968)	7 out of 14850 0.0471380471380471%	7 out of 15985 0.0437910541132312%	0.597108
cation channel activity (GO:0005261)	7 out of 14850 0.0471380471380471%	7 out of 15985 0.0437910541132312%	0.597108
vasoactive intestinal polypeptide receptor activity (GO:0004999)	7 out of 14850 0.0471380471380471%	7 out of 15985 0.0437910541132312%	0.597108
superoxide dismutase activity (GO:0004784)	7 out of 14850 0.0471380471380471%	7 out of 15985 0.0437910541132312%	0.597108
Ras guanyl-nucleotide exchange factor activity (GO:0005088)	7 out of 14850 0.0471380471380471%	7 out of 15985 0.0437910541132312%	0.597108
snRNA binding (GO:0017069)	7 out of 14850 0.0471380471380471%	7 out of 15985 0.0437910541132312%	0.597108
extracellular-glycine-gated chloride channel activity (GO:0016934)	7 out of 14850 0.0471380471380471%	7 out of 15985 0.0437910541132312%	0.597108
Rac GTPase binding (GO:0048365)	7 out of 14850 0.0471380471380471%	7 out of 15985 0.0437910541132312%	0.597108
clathrin binding (GO:0030276)	7 out of 14850 0.0471380471380471%	7 out of 15985 0.0437910541132312%	0.597108
fibroblast growth factor-activated receptor activity (GO:0005007)	7 out of 14850 0.0471380471380471%	7 out of 15985 0.0437910541132312%	0.597108
triglyceride lipase activity (GO:0004806)	7 out of 14850 0.0471380471380471%	7 out of 15985 0.0437910541132312%	0.597108
transaminase activity (GO:0008483)	7 out of 14850 0.0471380471380471%	7 out of 15985 0.0437910541132312%	0.597108
morphogen activity (GO:0016015)	7 out of 14850 0.0471380471380471%	7 out of 15985 0.0437910541132312%	0.597108
retinol dehydrogenase activity (GO:0004745)	7 out of 14850 0.0471380471380471%	7 out of 15985 0.0437910541132312%	0.597108
RNA polymerase II core promoter proximal region sequence-specific DNA binding transcription factor activity (GO:0000982)	7 out of 14850 0.0471380471380471%	7 out of 15985 0.0437910541132312%	0.597108
hydrolase activity, acting on carbon-nitrogen (but not peptide) bonds, in cyclic amides (GO:0016812)	7 out of 14850 0.0471380471380471%	7 out of 15985 0.0437910541132312%	0.597108
poly(U) RNA binding (GO:0008266)	7 out of 14850 0.0471380471380471%	7 out of 15985 0.0437910541132312%	0.597108
sphingomyelin phosphodiesterase activity (GO:0004767)	7 out of 14850 0.0471380471380471%	7 out of 15985 0.0437910541132312%	0.597108
insulin-like growth factor I binding (GO:0031994)	7 out of 14850 0.0471380471380471%	7 out of 15985 0.0437910541132312%	0.597108
oxidoreductase activity, acting on the CH-NH2 group of donors, oxygen as acceptor (GO:0016641)	7 out of 14850 0.0471380471380471%	7 out of 15985 0.0437910541132312%	0.597108
DNA topoisomerase type II (ATP-hydrolyzing) activity (GO:0003918)	7 out of 14850 0.0471380471380471%	7 out of 15985 0.0437910541132312%	0.597108
thyroid hormone binding (GO:0070324)	7 out of 14850 0.0471380471380471%	7 out of 15985 0.0437910541132312%	0.597108
high voltage-gated calcium channel activity (GO:0008331)	7 out of 14850 0.0471380471380471%	7 out of 15985 0.0437910541132312%	0.597108
ammonium transmembrane transporter activity (GO:0008519)	7 out of 14850 0.0471380471380471%	7 out of 15985 0.0437910541132312%	0.597108
chitin binding (GO:0008061)	7 out of 14850 0.0471380471380471%	7 out of 15985 0.0437910541132312%	0.597108
NADPH-hemoprotein reductase activity (GO:0003958)	7 out of 14850 0.0471380471380471%	7 out of 15985 0.0437910541132312%	0.597108
6,7-dihydropteridine reductase activity (GO:0004155)	7 out of 14850 0.0471380471380471%	7 out of 15985 0.0437910541132312%	0.597108
voltage-gated anion channel activity (GO:0008308)	7 out of 14850 0.0471380471380471%	7 out of 15985 0.0437910541132312%	0.597108
fructose binding (GO:0070061)	7 out of 14850 0.0471380471380471%	7 out of 15985 0.0437910541132312%	0.597108
nicotinamide phosphoribosyltransferase activity (GO:0047280)	7 out of 14850 0.0471380471380471%	7 out of 15985 0.0437910541132312%	0.597108
aminomethyltransferase activity (GO:0004047)	7 out of 14850 0.0471380471380471%	7 out of 15985 0.0437910541132312%	0.597108
very long-chain fatty acid-CoA ligase activity (GO:0031957)	7 out of 14850 0.0471380471380471%	7 out of 15985 0.0437910541132312%	0.597108
thyroid hormone receptor coactivator activity (GO:0030375)	7 out of 14850 0.0471380471380471%	7 out of 15985 0.0437910541132312%	0.597108
UDP-N-acetylmuramate dehydrogenase activity (GO:0008762)	7 out of 14850 0.0471380471380471%	7 out of 15985 0.0437910541132312%	0.597108
protein-glutamine gamma-glutamyltransferase activity (GO:0003810)	7 out of 14850 0.0471380471380471%	7 out of 15985 0.0437910541132312%	0.597108
type 2 fibroblast growth factor receptor binding (GO:0005111)	7 out of 14850 0.0471380471380471%	7 out of 15985 0.0437910541132312%	0.597108
glycosaminoglycan binding (GO:0005539)	7 out of 14850 0.0471380471380471%	7 out of 15985 0.0437910541132312%	0.597108
activin binding (GO:0048185)	7 out of 14850 0.0471380471380471%	7 out of 15985 0.0437910541132312%	0.597108
kinase activator activity (GO:0019209)	7 out of 14850 0.0471380471380471%	7 out of 15985 0.0437910541132312%	0.597108
histone acetyltransferase activity (GO:0004402)	18 out of 14850 0.121212121212121%	19 out of 15985 0.118861432593056%	0.605024
lipid transporter activity (GO:0005319)	18 out of 14850 0.121212121212121%	19 out of 15985 0.118861432593056%	0.605024
cAMP-dependent protein kinase regulator activity (GO:0008603)	18 out of 14850 0.121212121212121%	19 out of 15985 0.118861432593056%	0.605024
translation initiation factor activity (GO:0003743)	78 out of 14850 0.525252525252525%	84 out of 15985 0.525492649358774%	0.612365
serine-type endopeptidase inhibitor activity (GO:0004867)	53 out of 14850 0.356902356902357%	57 out of 15985 0.356584297779168%	0.61936
protein disulfide oxidoreductase activity (GO:0015035)	29 out of 14850 0.195286195286195%	31 out of 15985 0.193931811072881%	0.620465
ATP-dependent DNA helicase activity (GO:0004003)	17 out of 14850 0.114478114478114%	18 out of 15985 0.112605567719737%	0.630988
ferric iron binding (GO:0008199)	17 out of 14850 0.114478114478114%	18 out of 15985 0.112605567719737%	0.630988
aspartic-type endopeptidase activity (GO:0004190)	17 out of 14850 0.114478114478114%	18 out of 15985 0.112605567719737%	0.630988
syntaxin binding (GO:0019905)	28 out of 14850 0.188552188552189%	30 out of 15985 0.187675946199562%	0.640288
NAD-dependent histone deacetylase activity (H3-K9 specific) (GO:0046969)	6 out of 14850 0.0404040404040404%	6 out of 15985 0.0375351892399124%	0.642764
retinoic acid receptor activity (GO:0003708)	6 out of 14850 0.0404040404040404%	6 out of 15985 0.0375351892399124%	0.642764
GDP-dissociation inhibitor activity (GO:0005092)	6 out of 14850 0.0404040404040404%	6 out of 15985 0.0375351892399124%	0.642764
mediator complex binding (GO:0036033)	6 out of 14850 0.0404040404040404%	6 out of 15985 0.0375351892399124%	0.642764
RNA polymerase II core promoter sequence-specific DNA binding (GO:0000979)	6 out of 14850 0.0404040404040404%	6 out of 15985 0.0375351892399124%	0.642764
actin-dependent ATPase activity (GO:0030898)	6 out of 14850 0.0404040404040404%	6 out of 15985 0.0375351892399124%	0.642764
ubiquitin conjugating enzyme binding (GO:0031624)	6 out of 14850 0.0404040404040404%	6 out of 15985 0.0375351892399124%	0.642764
platelet-derived growth factor receptor binding (GO:0005161)	6 out of 14850 0.0404040404040404%	6 out of 15985 0.0375351892399124%	0.642764
calcium sensitive guanylate cyclase activator activity (GO:0008048)	6 out of 14850 0.0404040404040404%	6 out of 15985 0.0375351892399124%	0.642764
glycerol transmembrane transporter activity (GO:0015168)	6 out of 14850 0.0404040404040404%	6 out of 15985 0.0375351892399124%	0.642764
biotin carboxylase activity (GO:0004075)	6 out of 14850 0.0404040404040404%	6 out of 15985 0.0375351892399124%	0.642764
Rho GTPase activator activity (GO:0005100)	6 out of 14850 0.0404040404040404%	6 out of 15985 0.0375351892399124%	0.642764
dihydroorotate oxidase activity (GO:0004158)	6 out of 14850 0.0404040404040404%	6 out of 15985 0.0375351892399124%	0.642764
6-phosphofructokinase activity (GO:0003872)	6 out of 14850 0.0404040404040404%	6 out of 15985 0.0375351892399124%	0.642764
DNA photolyase activity (GO:0003913)	6 out of 14850 0.0404040404040404%	6 out of 15985 0.0375351892399124%	0.642764
linoleate 13S-lipoxygenase activity (GO:0016165)	6 out of 14850 0.0404040404040404%	6 out of 15985 0.0375351892399124%	0.642764
histone kinase activity (H3-T6 specific) (GO:0035403)	6 out of 14850 0.0404040404040404%	6 out of 15985 0.0375351892399124%	0.642764
protein kinase inhibitor activity (GO:0004860)	6 out of 14850 0.0404040404040404%	6 out of 15985 0.0375351892399124%	0.642764
retinal binding (GO:0016918)	6 out of 14850 0.0404040404040404%	6 out of 15985 0.0375351892399124%	0.642764
N-acetylglucosamine-6-sulfatase activity (GO:0008449)	6 out of 14850 0.0404040404040404%	6 out of 15985 0.0375351892399124%	0.642764
NADPH binding (GO:0070402)	6 out of 14850 0.0404040404040404%	6 out of 15985 0.0375351892399124%	0.642764
purine-nucleoside phosphorylase activity (GO:0004731)	6 out of 14850 0.0404040404040404%	6 out of 15985 0.0375351892399124%	0.642764
MHC class I protein binding (GO:0042288)	6 out of 14850 0.0404040404040404%	6 out of 15985 0.0375351892399124%	0.642764
iron ion transmembrane transporter activity (GO:0005381)	6 out of 14850 0.0404040404040404%	6 out of 15985 0.0375351892399124%	0.642764
growth hormone-releasing hormone receptor activity (GO:0016520)	6 out of 14850 0.0404040404040404%	6 out of 15985 0.0375351892399124%	0.642764
NAD-dependent histone deacetylase activity (H3-K14 specific) (GO:0032041)	6 out of 14850 0.0404040404040404%	6 out of 15985 0.0375351892399124%	0.642764
phospholipid transporter activity (GO:0005548)	6 out of 14850 0.0404040404040404%	6 out of 15985 0.0375351892399124%	0.642764
low-density lipoprotein particle receptor binding (GO:0050750)	6 out of 14850 0.0404040404040404%	6 out of 15985 0.0375351892399124%	0.642764
carboxy-lyase activity (GO:0016831)	6 out of 14850 0.0404040404040404%	6 out of 15985 0.0375351892399124%	0.642764
G-protein coupled adenosine receptor activity (GO:0001609)	6 out of 14850 0.0404040404040404%	6 out of 15985 0.0375351892399124%	0.642764
tRNA dihydrouridine synthase activity (GO:0017150)	6 out of 14850 0.0404040404040404%	6 out of 15985 0.0375351892399124%	0.642764
ADP-ribosylation factor binding (GO:0030306)	6 out of 14850 0.0404040404040404%	6 out of 15985 0.0375351892399124%	0.642764
adenosine deaminase activity (GO:0004000)	6 out of 14850 0.0404040404040404%	6 out of 15985 0.0375351892399124%	0.642764
sulfurtransferase activity (GO:0016783)	6 out of 14850 0.0404040404040404%	6 out of 15985 0.0375351892399124%	0.642764
gamma-aminobutyric acid:sodium symporter activity (GO:0005332)	6 out of 14850 0.0404040404040404%	6 out of 15985 0.0375351892399124%	0.642764
Hsp70 protein binding (GO:0030544)	6 out of 14850 0.0404040404040404%	6 out of 15985 0.0375351892399124%	0.642764
lamin binding (GO:0005521)	6 out of 14850 0.0404040404040404%	6 out of 15985 0.0375351892399124%	0.642764
type 1 fibroblast growth factor receptor binding (GO:0005105)	6 out of 14850 0.0404040404040404%	6 out of 15985 0.0375351892399124%	0.642764
syndecan binding (GO:0045545)	6 out of 14850 0.0404040404040404%	6 out of 15985 0.0375351892399124%	0.642764
oligosaccharide binding (GO:0070492)	6 out of 14850 0.0404040404040404%	6 out of 15985 0.0375351892399124%	0.642764
procollagen-proline 4-dioxygenase activity (GO:0004656)	6 out of 14850 0.0404040404040404%	6 out of 15985 0.0375351892399124%	0.642764
heme transporter activity (GO:0015232)	6 out of 14850 0.0404040404040404%	6 out of 15985 0.0375351892399124%	0.642764
[heparan sulfate]-glucosamine N-sulfotransferase activity (GO:0015016)	6 out of 14850 0.0404040404040404%	6 out of 15985 0.0375351892399124%	0.642764
phosphate ion binding (GO:0042301)	6 out of 14850 0.0404040404040404%	6 out of 15985 0.0375351892399124%	0.642764
phosphatidylinositol transporter activity (GO:0008526)	6 out of 14850 0.0404040404040404%	6 out of 15985 0.0375351892399124%	0.642764
thiamine pyrophosphate binding (GO:0030976)	6 out of 14850 0.0404040404040404%	6 out of 15985 0.0375351892399124%	0.642764
RNA 7-methylguanosine cap binding (GO:0000340)	6 out of 14850 0.0404040404040404%	6 out of 15985 0.0375351892399124%	0.642764
pyruvate dehydrogenase (acetyl-transferring) kinase activity (GO:0004740)	6 out of 14850 0.0404040404040404%	6 out of 15985 0.0375351892399124%	0.642764
aldehyde dehydrogenase [NAD(P)+] activity (GO:0004030)	6 out of 14850 0.0404040404040404%	6 out of 15985 0.0375351892399124%	0.642764
MAP kinase kinase kinase activity (GO:0004709)	6 out of 14850 0.0404040404040404%	6 out of 15985 0.0375351892399124%	0.642764
neurexin family protein binding (GO:0042043)	6 out of 14850 0.0404040404040404%	6 out of 15985 0.0375351892399124%	0.642764
co-SMAD binding (GO:0070410)	6 out of 14850 0.0404040404040404%	6 out of 15985 0.0375351892399124%	0.642764
phenylalanine-tRNA ligase activity (GO:0004826)	6 out of 14850 0.0404040404040404%	6 out of 15985 0.0375351892399124%	0.642764
alpha2-adrenergic receptor activity (GO:0004938)	6 out of 14850 0.0404040404040404%	6 out of 15985 0.0375351892399124%	0.642764
tachykinin receptor activity (GO:0004995)	6 out of 14850 0.0404040404040404%	6 out of 15985 0.0375351892399124%	0.642764
hydrolase activity, acting on acid anhydrides (GO:0016817)	6 out of 14850 0.0404040404040404%	6 out of 15985 0.0375351892399124%	0.642764
transforming growth factor beta receptor activity, type I (GO:0005025)	6 out of 14850 0.0404040404040404%	6 out of 15985 0.0375351892399124%	0.642764
retinol binding (GO:0019841)	6 out of 14850 0.0404040404040404%	6 out of 15985 0.0375351892399124%	0.642764
protein heterodimerization activity (GO:0046982)	297 out of 14850 2%	321 out of 15985 2.00813262433531%	0.655656
RNA polymerase II transcription factor binding transcription factor activity (GO:0001076)	16 out of 14850 0.107744107744108%	17 out of 15985 0.106349702846419%	0.657382
phosphatidylinositol-4,5-bisphosphate binding (GO:0005546)	27 out of 14850 0.181818181818182%	29 out of 15985 0.181420081326243%	0.660202
histone deacetylase binding (GO:0042826)	27 out of 14850 0.181818181818182%	29 out of 15985 0.181420081326243%	0.660202
DNA-directed RNA polymerase activity (GO:0003899)	26 out of 14850 0.175084175084175%	28 out of 15985 0.175164216452925%	0.680158
insulin-like growth factor binding (GO:0005520)	26 out of 14850 0.175084175084175%	28 out of 15985 0.175164216452925%	0.680158
tumor necrosis factor receptor binding (GO:0005164)	15 out of 14850 0.101010101010101%	16 out of 15985 0.1000938379731%	0.68412
aminopeptidase activity (GO:0004177)	15 out of 14850 0.101010101010101%	16 out of 15985 0.1000938379731%	0.68412
ephrin receptor binding (GO:0046875)	15 out of 14850 0.101010101010101%	16 out of 15985 0.1000938379731%	0.68412
transcription regulatory region sequence-specific DNA binding (GO:0000976)	48 out of 14850 0.323232323232323%	52 out of 15985 0.325304973412574%	0.691168
creatine kinase activity (GO:0004111)	5 out of 14850 0.0336700336700337%	5 out of 15985 0.0312793243665937%	0.691908
type II transforming growth factor beta receptor binding (GO:0005114)	5 out of 14850 0.0336700336700337%	5 out of 15985 0.0312793243665937%	0.691908
phosphopyruvate hydratase activity (GO:0004634)	5 out of 14850 0.0336700336700337%	5 out of 15985 0.0312793243665937%	0.691908
apelin receptor activity (GO:0060182)	5 out of 14850 0.0336700336700337%	5 out of 15985 0.0312793243665937%	0.691908
histamine receptor activity (GO:0004969)	5 out of 14850 0.0336700336700337%	5 out of 15985 0.0312793243665937%	0.691908
1-phosphatidylinositol-4-phosphate 5-kinase activity (GO:0016308)	5 out of 14850 0.0336700336700337%	5 out of 15985 0.0312793243665937%	0.691908
lysophospholipase activity (GO:0004622)	5 out of 14850 0.0336700336700337%	5 out of 15985 0.0312793243665937%	0.691908
misfolded protein binding (GO:0051787)	5 out of 14850 0.0336700336700337%	5 out of 15985 0.0312793243665937%	0.691908
annealing helicase activity (GO:0036310)	5 out of 14850 0.0336700336700337%	5 out of 15985 0.0312793243665937%	0.691908
exo-alpha-sialidase activity (GO:0004308)	5 out of 14850 0.0336700336700337%	5 out of 15985 0.0312793243665937%	0.691908
3-chloroallyl aldehyde dehydrogenase activity (GO:0004028)	5 out of 14850 0.0336700336700337%	5 out of 15985 0.0312793243665937%	0.691908
methylenetetrahydrofolate dehydrogenase (NADP+) activity (GO:0004488)	5 out of 14850 0.0336700336700337%	5 out of 15985 0.0312793243665937%	0.691908
D-amino-acid oxidase activity (GO:0003884)	5 out of 14850 0.0336700336700337%	5 out of 15985 0.0312793243665937%	0.691908
cholinesterase activity (GO:0004104)	5 out of 14850 0.0336700336700337%	5 out of 15985 0.0312793243665937%	0.691908
nitric-oxide synthase regulator activity (GO:0030235)	5 out of 14850 0.0336700336700337%	5 out of 15985 0.0312793243665937%	0.691908
thyrotropin-releasing hormone receptor activity (GO:0004997)	5 out of 14850 0.0336700336700337%	5 out of 15985 0.0312793243665937%	0.691908
protein methyltransferase activity (GO:0008276)	5 out of 14850 0.0336700336700337%	5 out of 15985 0.0312793243665937%	0.691908
inositol 1,4,5-trisphosphate-sensitive calcium-release channel activity (GO:0005220)	5 out of 14850 0.0336700336700337%	5 out of 15985 0.0312793243665937%	0.691908
G-protein coupled acetylcholine receptor activity (GO:0016907)	5 out of 14850 0.0336700336700337%	5 out of 15985 0.0312793243665937%	0.691908
formate-tetrahydrofolate ligase activity (GO:0004329)	5 out of 14850 0.0336700336700337%	5 out of 15985 0.0312793243665937%	0.691908
rRNA (adenine-N6,N6-)-dimethyltransferase activity (GO:0000179)	5 out of 14850 0.0336700336700337%	5 out of 15985 0.0312793243665937%	0.691908
5'-flap endonuclease activity (GO:0017108)	5 out of 14850 0.0336700336700337%	5 out of 15985 0.0312793243665937%	0.691908
endopeptidase activator activity (GO:0061133)	5 out of 14850 0.0336700336700337%	5 out of 15985 0.0312793243665937%	0.691908
1-phosphatidylinositol-4-phosphate 3-kinase activity (GO:0035005)	5 out of 14850 0.0336700336700337%	5 out of 15985 0.0312793243665937%	0.691908
glycolipid binding (GO:0051861)	5 out of 14850 0.0336700336700337%	5 out of 15985 0.0312793243665937%	0.691908
5'-3' exonuclease activity (GO:0008409)	5 out of 14850 0.0336700336700337%	5 out of 15985 0.0312793243665937%	0.691908
arylamine N-acetyltransferase activity (GO:0004060)	5 out of 14850 0.0336700336700337%	5 out of 15985 0.0312793243665937%	0.691908
polynucleotide adenylyltransferase activity (GO:0004652)	5 out of 14850 0.0336700336700337%	5 out of 15985 0.0312793243665937%	0.691908
sugar:hydrogen symporter activity (GO:0005351)	5 out of 14850 0.0336700336700337%	5 out of 15985 0.0312793243665937%	0.691908
receptor agonist activity (GO:0048018)	5 out of 14850 0.0336700336700337%	5 out of 15985 0.0312793243665937%	0.691908
NAD-dependent histone deacetylase activity (H4-K16 specific) (GO:0046970)	5 out of 14850 0.0336700336700337%	5 out of 15985 0.0312793243665937%	0.691908
protein-arginine omega-N asymmetric methyltransferase activity (GO:0035242)	5 out of 14850 0.0336700336700337%	5 out of 15985 0.0312793243665937%	0.691908
fructose-bisphosphate aldolase activity (GO:0004332)	5 out of 14850 0.0336700336700337%	5 out of 15985 0.0312793243665937%	0.691908
N-acylneuraminate cytidylyltransferase activity (GO:0008781)	5 out of 14850 0.0336700336700337%	5 out of 15985 0.0312793243665937%	0.691908
glycerol-3-phosphate O-acyltransferase activity (GO:0004366)	5 out of 14850 0.0336700336700337%	5 out of 15985 0.0312793243665937%	0.691908
phosphorylase kinase regulator activity (GO:0008607)	5 out of 14850 0.0336700336700337%	5 out of 15985 0.0312793243665937%	0.691908
folic acid binding (GO:0005542)	5 out of 14850 0.0336700336700337%	5 out of 15985 0.0312793243665937%	0.691908
nucleoside binding (GO:0001882)	5 out of 14850 0.0336700336700337%	5 out of 15985 0.0312793243665937%	0.691908
protein anchor (GO:0043495)	5 out of 14850 0.0336700336700337%	5 out of 15985 0.0312793243665937%	0.691908
proteasome binding (GO:0070628)	5 out of 14850 0.0336700336700337%	5 out of 15985 0.0312793243665937%	0.691908
proteoglycan binding (GO:0043394)	5 out of 14850 0.0336700336700337%	5 out of 15985 0.0312793243665937%	0.691908
transmitter-gated ion channel activity (GO:0022824)	5 out of 14850 0.0336700336700337%	5 out of 15985 0.0312793243665937%	0.691908
heparan sulfate 6-O-sulfotransferase activity (GO:0017095)	5 out of 14850 0.0336700336700337%	5 out of 15985 0.0312793243665937%	0.691908
S-adenosylmethionine-dependent methyltransferase activity (GO:0008757)	5 out of 14850 0.0336700336700337%	5 out of 15985 0.0312793243665937%	0.691908
coreceptor activity (GO:0015026)	5 out of 14850 0.0336700336700337%	5 out of 15985 0.0312793243665937%	0.691908
1-phosphatidylinositol 4-kinase activity (GO:0004430)	5 out of 14850 0.0336700336700337%	5 out of 15985 0.0312793243665937%	0.691908
alcohol dehydrogenase (NAD) activity (GO:0004022)	5 out of 14850 0.0336700336700337%	5 out of 15985 0.0312793243665937%	0.691908
serine-type exopeptidase activity (GO:0070008)	5 out of 14850 0.0336700336700337%	5 out of 15985 0.0312793243665937%	0.691908
K63-linked polyubiquitin binding (GO:0070530)	5 out of 14850 0.0336700336700337%	5 out of 15985 0.0312793243665937%	0.691908
UDP-galactose:beta-N-acetylglucosamine beta-1,3-galactosyltransferase activity (GO:0008499)	5 out of 14850 0.0336700336700337%	5 out of 15985 0.0312793243665937%	0.691908
phosphatidylinositol-3-phosphatase activity (GO:0004438)	5 out of 14850 0.0336700336700337%	5 out of 15985 0.0312793243665937%	0.691908
gamma-glutamylcyclotransferase activity (GO:0003839)	5 out of 14850 0.0336700336700337%	5 out of 15985 0.0312793243665937%	0.691908
cobalamin binding (GO:0031419)	5 out of 14850 0.0336700336700337%	5 out of 15985 0.0312793243665937%	0.691908
oxidoreductase activity, acting on the aldehyde or oxo group of donors, NAD or NADP as acceptor (GO:0016620)	5 out of 14850 0.0336700336700337%	5 out of 15985 0.0312793243665937%	0.691908
thromboxane receptor activity (GO:0004960)	5 out of 14850 0.0336700336700337%	5 out of 15985 0.0312793243665937%	0.691908
sodium:chloride symporter activity (GO:0015378)	5 out of 14850 0.0336700336700337%	5 out of 15985 0.0312793243665937%	0.691908
core promoter proximal region sequence-specific DNA binding (GO:0000987)	5 out of 14850 0.0336700336700337%	5 out of 15985 0.0312793243665937%	0.691908
nucleoside transmembrane transporter activity (GO:0005337)	5 out of 14850 0.0336700336700337%	5 out of 15985 0.0312793243665937%	0.691908
group III metabotropic glutamate receptor activity (GO:0001642)	5 out of 14850 0.0336700336700337%	5 out of 15985 0.0312793243665937%	0.691908
phosphatidylinositol-4-phosphate binding (GO:0070273)	5 out of 14850 0.0336700336700337%	5 out of 15985 0.0312793243665937%	0.691908
cyclin-dependent protein kinase 5 activator activity (GO:0016534)	5 out of 14850 0.0336700336700337%	5 out of 15985 0.0312793243665937%	0.691908
prostaglandin F receptor activity (GO:0004958)	5 out of 14850 0.0336700336700337%	5 out of 15985 0.0312793243665937%	0.691908
glycolipid transporter activity (GO:0017089)	5 out of 14850 0.0336700336700337%	5 out of 15985 0.0312793243665937%	0.691908
S-methyl-5-thioribose-1-phosphate isomerase activity (GO:0046523)	5 out of 14850 0.0336700336700337%	5 out of 15985 0.0312793243665937%	0.691908
FATZ binding (GO:0051373)	5 out of 14850 0.0336700336700337%	5 out of 15985 0.0312793243665937%	0.691908
cytokine binding (GO:0019955)	5 out of 14850 0.0336700336700337%	5 out of 15985 0.0312793243665937%	0.691908
inorganic phosphate transmembrane transporter activity (GO:0005315)	5 out of 14850 0.0336700336700337%	5 out of 15985 0.0312793243665937%	0.691908
nucleocytoplasmic transporter activity (GO:0005487)	5 out of 14850 0.0336700336700337%	5 out of 15985 0.0312793243665937%	0.691908
2-acylglycerol O-acyltransferase activity (GO:0003846)	5 out of 14850 0.0336700336700337%	5 out of 15985 0.0312793243665937%	0.691908
pyruvate dehydrogenase (acetyl-transferring) activity (GO:0004739)	5 out of 14850 0.0336700336700337%	5 out of 15985 0.0312793243665937%	0.691908
leucine-tRNA ligase activity (GO:0004823)	5 out of 14850 0.0336700336700337%	5 out of 15985 0.0312793243665937%	0.691908
dihydropyrimidine dehydrogenase (NADP+) activity (GO:0017113)	5 out of 14850 0.0336700336700337%	5 out of 15985 0.0312793243665937%	0.691908
AMP deaminase activity (GO:0003876)	5 out of 14850 0.0336700336700337%	5 out of 15985 0.0312793243665937%	0.691908
aminoacyl-tRNA hydrolase activity (GO:0004045)	5 out of 14850 0.0336700336700337%	5 out of 15985 0.0312793243665937%	0.691908
nucleotide-sugar transmembrane transporter activity (GO:0005338)	5 out of 14850 0.0336700336700337%	5 out of 15985 0.0312793243665937%	0.691908
potassium ion binding (GO:0030955)	5 out of 14850 0.0336700336700337%	5 out of 15985 0.0312793243665937%	0.691908
alpha-mannosidase activity (GO:0004559)	5 out of 14850 0.0336700336700337%	5 out of 15985 0.0312793243665937%	0.691908
titin Z domain binding (GO:0070080)	5 out of 14850 0.0336700336700337%	5 out of 15985 0.0312793243665937%	0.691908
C2H2 zinc finger domain binding (GO:0070742)	5 out of 14850 0.0336700336700337%	5 out of 15985 0.0312793243665937%	0.691908
armadillo repeat domain binding (GO:0070016)	5 out of 14850 0.0336700336700337%	5 out of 15985 0.0312793243665937%	0.691908
G-protein coupled serotonin receptor binding (GO:0031821)	5 out of 14850 0.0336700336700337%	5 out of 15985 0.0312793243665937%	0.691908
phosphoglucomutase activity (GO:0004614)	5 out of 14850 0.0336700336700337%	5 out of 15985 0.0312793243665937%	0.691908
prostaglandin-E synthase activity (GO:0050220)	5 out of 14850 0.0336700336700337%	5 out of 15985 0.0312793243665937%	0.691908
Wnt-activated receptor activity (GO:0042813)	25 out of 14850 0.168350168350168%	27 out of 15985 0.168908351579606%	0.700104
MAP kinase tyrosine/serine/threonine phosphatase activity (GO:0017017)	14 out of 14850 0.0942760942760943%	15 out of 15985 0.093837973099781%	0.711102
epidermal growth factor receptor binding (GO:0005154)	14 out of 14850 0.0942760942760943%	15 out of 15985 0.093837973099781%	0.711102
N-acetyltransferase activity (GO:0008080)	14 out of 14850 0.0942760942760943%	15 out of 15985 0.093837973099781%	0.711102
diacylglycerol kinase activity (GO:0004143)	14 out of 14850 0.0942760942760943%	15 out of 15985 0.093837973099781%	0.711102
phosphatase binding (GO:0019902)	24 out of 14850 0.161616161616162%	26 out of 15985 0.162652486706287%	0.719982
RNA polymerase II activating transcription factor binding (GO:0001102)	24 out of 14850 0.161616161616162%	26 out of 15985 0.162652486706287%	0.719982
calcium-dependent phospholipid binding (GO:0005544)	24 out of 14850 0.161616161616162%	26 out of 15985 0.162652486706287%	0.719982
enzyme binding (GO:0019899)	79 out of 14850 0.531986531986532%	86 out of 15985 0.538004379105411%	0.734345
protein complex scaffold (GO:0032947)	13 out of 14850 0.0875420875420875%	14 out of 15985 0.0875821082264623%	0.738207
acyl-CoA dehydrogenase activity (GO:0003995)	13 out of 14850 0.0875420875420875%	14 out of 15985 0.0875821082264623%	0.738207
receptor signaling protein serine/threonine kinase activity (GO:0004702)	13 out of 14850 0.0875420875420875%	14 out of 15985 0.0875821082264623%	0.738207
lyase activity (GO:0016829)	13 out of 14850 0.0875420875420875%	14 out of 15985 0.0875821082264623%	0.738207
RNA polymerase II transcription coactivator activity (GO:0001105)	13 out of 14850 0.0875420875420875%	14 out of 15985 0.0875821082264623%	0.738207
proton-transporting ATPase activity, rotational mechanism (GO:0046961)	13 out of 14850 0.0875420875420875%	14 out of 15985 0.0875821082264623%	0.738207
thyroid hormone receptor binding (GO:0046966)	13 out of 14850 0.0875420875420875%	14 out of 15985 0.0875821082264623%	0.738207
coenzyme binding (GO:0050662)	23 out of 14850 0.154882154882155%	25 out of 15985 0.156396621832968%	0.739732
oxoglutarate dehydrogenase (succinyl-transferring) activity (GO:0004591)	4 out of 14850 0.0269360269360269%	4 out of 15985 0.0250234594932749%	0.744805
glycerol-3-phosphate dehydrogenase [NAD+] activity (GO:0004367)	4 out of 14850 0.0269360269360269%	4 out of 15985 0.0250234594932749%	0.744805
phosphogluconate dehydrogenase (decarboxylating) activity (GO:0004616)	4 out of 14850 0.0269360269360269%	4 out of 15985 0.0250234594932749%	0.744805
DNA (cytosine-5-)-methyltransferase activity (GO:0003886)	4 out of 14850 0.0269360269360269%	4 out of 15985 0.0250234594932749%	0.744805
phospholipase D activity (GO:0004630)	4 out of 14850 0.0269360269360269%	4 out of 15985 0.0250234594932749%	0.744805
glucokinase activity (GO:0004340)	4 out of 14850 0.0269360269360269%	4 out of 15985 0.0250234594932749%	0.744805
four-way junction DNA binding (GO:0000400)	4 out of 14850 0.0269360269360269%	4 out of 15985 0.0250234594932749%	0.744805
tryptophan 5-monooxygenase activity (GO:0004510)	4 out of 14850 0.0269360269360269%	4 out of 15985 0.0250234594932749%	0.744805
CD4 receptor binding (GO:0042609)	4 out of 14850 0.0269360269360269%	4 out of 15985 0.0250234594932749%	0.744805
NAD-dependent histone deacetylase activity (H3-K18 specific) (GO:0097372)	4 out of 14850 0.0269360269360269%	4 out of 15985 0.0250234594932749%	0.744805
9-cis retinoic acid receptor activity (GO:0004886)	4 out of 14850 0.0269360269360269%	4 out of 15985 0.0250234594932749%	0.744805
gonadotropin-releasing hormone receptor activity (GO:0004968)	4 out of 14850 0.0269360269360269%	4 out of 15985 0.0250234594932749%	0.744805
histone-arginine N-methyltransferase activity (GO:0008469)	4 out of 14850 0.0269360269360269%	4 out of 15985 0.0250234594932749%	0.744805
enoyl-CoA hydratase activity (GO:0004300)	4 out of 14850 0.0269360269360269%	4 out of 15985 0.0250234594932749%	0.744805
sterol binding (GO:0032934)	4 out of 14850 0.0269360269360269%	4 out of 15985 0.0250234594932749%	0.744805
3-oxo-5-alpha-steroid 4-dehydrogenase activity (GO:0003865)	4 out of 14850 0.0269360269360269%	4 out of 15985 0.0250234594932749%	0.744805
carboxypeptidase activity (GO:0004180)	4 out of 14850 0.0269360269360269%	4 out of 15985 0.0250234594932749%	0.744805
hypoxanthine phosphoribosyltransferase activity (GO:0004422)	4 out of 14850 0.0269360269360269%	4 out of 15985 0.0250234594932749%	0.744805
1-acylglycerophosphocholine O-acyltransferase activity (GO:0047184)	4 out of 14850 0.0269360269360269%	4 out of 15985 0.0250234594932749%	0.744805
small GTPase binding (GO:0031267)	4 out of 14850 0.0269360269360269%	4 out of 15985 0.0250234594932749%	0.744805
Ral GTPase binding (GO:0017160)	4 out of 14850 0.0269360269360269%	4 out of 15985 0.0250234594932749%	0.744805
lipoprotein lipase activity (GO:0004465)	4 out of 14850 0.0269360269360269%	4 out of 15985 0.0250234594932749%	0.744805
peptide antigen binding (GO:0042605)	4 out of 14850 0.0269360269360269%	4 out of 15985 0.0250234594932749%	0.744805
proline dehydrogenase activity (GO:0004657)	4 out of 14850 0.0269360269360269%	4 out of 15985 0.0250234594932749%	0.744805
glutaminase activity (GO:0004359)	4 out of 14850 0.0269360269360269%	4 out of 15985 0.0250234594932749%	0.744805
galactosylgalactosylxylosylprotein 3-beta-glucuronosyltransferase activity (GO:0015018)	4 out of 14850 0.0269360269360269%	4 out of 15985 0.0250234594932749%	0.744805
neuropeptide hormone activity (GO:0005184)	4 out of 14850 0.0269360269360269%	4 out of 15985 0.0250234594932749%	0.744805
vitamin D response element binding (GO:0070644)	4 out of 14850 0.0269360269360269%	4 out of 15985 0.0250234594932749%	0.744805
sodium ion binding (GO:0031402)	4 out of 14850 0.0269360269360269%	4 out of 15985 0.0250234594932749%	0.744805
cytochrome-b5 reductase activity, acting on NAD(P)H (GO:0004128)	4 out of 14850 0.0269360269360269%	4 out of 15985 0.0250234594932749%	0.744805
PTB domain binding (GO:0051425)	4 out of 14850 0.0269360269360269%	4 out of 15985 0.0250234594932749%	0.744805
cGMP-dependent protein kinase activity (GO:0004692)	4 out of 14850 0.0269360269360269%	4 out of 15985 0.0250234594932749%	0.744805
ribonucleoside binding (GO:0032549)	4 out of 14850 0.0269360269360269%	4 out of 15985 0.0250234594932749%	0.744805
long-chain fatty acid-CoA ligase activity (GO:0004467)	4 out of 14850 0.0269360269360269%	4 out of 15985 0.0250234594932749%	0.744805
uridine-diphosphatase activity (GO:0045134)	4 out of 14850 0.0269360269360269%	4 out of 15985 0.0250234594932749%	0.744805
O-methyltransferase activity (GO:0008171)	4 out of 14850 0.0269360269360269%	4 out of 15985 0.0250234594932749%	0.744805
transcription factor binding transcription factor activity (GO:0000989)	4 out of 14850 0.0269360269360269%	4 out of 15985 0.0250234594932749%	0.744805
translation release factor activity, codon specific (GO:0016149)	4 out of 14850 0.0269360269360269%	4 out of 15985 0.0250234594932749%	0.744805
thioredoxin-disulfide reductase activity (GO:0004791)	4 out of 14850 0.0269360269360269%	4 out of 15985 0.0250234594932749%	0.744805
phosphatidic acid binding (GO:0070300)	4 out of 14850 0.0269360269360269%	4 out of 15985 0.0250234594932749%	0.744805
very-low-density lipoprotein particle receptor binding (GO:0070326)	4 out of 14850 0.0269360269360269%	4 out of 15985 0.0250234594932749%	0.744805
glutamate binding (GO:0016595)	4 out of 14850 0.0269360269360269%	4 out of 15985 0.0250234594932749%	0.744805
apolipoprotein A-I binding (GO:0034186)	4 out of 14850 0.0269360269360269%	4 out of 15985 0.0250234594932749%	0.744805
antibiotic transporter activity (GO:0042895)	4 out of 14850 0.0269360269360269%	4 out of 15985 0.0250234594932749%	0.744805
protein-L-isoaspartate (D-aspartate) O-methyltransferase activity (GO:0004719)	4 out of 14850 0.0269360269360269%	4 out of 15985 0.0250234594932749%	0.744805
anion transmembrane transporter activity (GO:0008509)	4 out of 14850 0.0269360269360269%	4 out of 15985 0.0250234594932749%	0.744805
RNA polymerase II transcription factor binding transcription factor activity involved in negative regulation of transcription (GO:0001191)	4 out of 14850 0.0269360269360269%	4 out of 15985 0.0250234594932749%	0.744805
methenyltetrahydrofolate cyclohydrolase activity (GO:0004477)	4 out of 14850 0.0269360269360269%	4 out of 15985 0.0250234594932749%	0.744805
phosphatidylinositol N-acetylglucosaminyltransferase activity (GO:0017176)	4 out of 14850 0.0269360269360269%	4 out of 15985 0.0250234594932749%	0.744805
ceramidase activity (GO:0017040)	4 out of 14850 0.0269360269360269%	4 out of 15985 0.0250234594932749%	0.744805
oxidoreductase activity, acting on the CH-CH group of donors, NAD or NADP as acceptor (GO:0016628)	4 out of 14850 0.0269360269360269%	4 out of 15985 0.0250234594932749%	0.744805
inorganic diphosphatase activity (GO:0004427)	4 out of 14850 0.0269360269360269%	4 out of 15985 0.0250234594932749%	0.744805
outward rectifier potassium channel activity (GO:0015271)	4 out of 14850 0.0269360269360269%	4 out of 15985 0.0250234594932749%	0.744805
GTPase regulator activity (GO:0030695)	4 out of 14850 0.0269360269360269%	4 out of 15985 0.0250234594932749%	0.744805
succinate-CoA ligase (ADP-forming) activity (GO:0004775)	4 out of 14850 0.0269360269360269%	4 out of 15985 0.0250234594932749%	0.744805
phosphoglycerate mutase activity (GO:0004619)	4 out of 14850 0.0269360269360269%	4 out of 15985 0.0250234594932749%	0.744805
open rectifier potassium channel activity (GO:0005252)	4 out of 14850 0.0269360269360269%	4 out of 15985 0.0250234594932749%	0.744805
guanine phosphoribosyltransferase activity (GO:0052657)	4 out of 14850 0.0269360269360269%	4 out of 15985 0.0250234594932749%	0.744805
porin activity (GO:0015288)	4 out of 14850 0.0269360269360269%	4 out of 15985 0.0250234594932749%	0.744805
diacylglycerol O-acyltransferase activity (GO:0004144)	4 out of 14850 0.0269360269360269%	4 out of 15985 0.0250234594932749%	0.744805
delta-catenin binding (GO:0070097)	4 out of 14850 0.0269360269360269%	4 out of 15985 0.0250234594932749%	0.744805
HMG box domain binding (GO:0071837)	4 out of 14850 0.0269360269360269%	4 out of 15985 0.0250234594932749%	0.744805
alditol:NADP+ 1-oxidoreductase activity (GO:0004032)	4 out of 14850 0.0269360269360269%	4 out of 15985 0.0250234594932749%	0.744805
galactosylceramide sulfotransferase activity (GO:0001733)	4 out of 14850 0.0269360269360269%	4 out of 15985 0.0250234594932749%	0.744805
intracellular cAMP activated cation channel activity (GO:0005222)	4 out of 14850 0.0269360269360269%	4 out of 15985 0.0250234594932749%	0.744805
chitinase activity (GO:0004568)	4 out of 14850 0.0269360269360269%	4 out of 15985 0.0250234594932749%	0.744805
ribonucleoside-diphosphate reductase activity, thioredoxin disulfide as acceptor (GO:0004748)	4 out of 14850 0.0269360269360269%	4 out of 15985 0.0250234594932749%	0.744805
DH domain binding (GO:0097161)	4 out of 14850 0.0269360269360269%	4 out of 15985 0.0250234594932749%	0.744805
GDP-L-fucose synthase activity (GO:0050577)	4 out of 14850 0.0269360269360269%	4 out of 15985 0.0250234594932749%	0.744805
Pyrin domain binding (GO:0032090)	4 out of 14850 0.0269360269360269%	4 out of 15985 0.0250234594932749%	0.744805
L-alanine:2-oxoglutarate aminotransferase activity (GO:0004021)	4 out of 14850 0.0269360269360269%	4 out of 15985 0.0250234594932749%	0.744805
phosphotransferase activity, for other substituted phosphate groups (GO:0016780)	4 out of 14850 0.0269360269360269%	4 out of 15985 0.0250234594932749%	0.744805
endothelin receptor activity (GO:0004962)	4 out of 14850 0.0269360269360269%	4 out of 15985 0.0250234594932749%	0.744805
pre-mRNA binding (GO:0036002)	4 out of 14850 0.0269360269360269%	4 out of 15985 0.0250234594932749%	0.744805
vitamin D binding (GO:0005499)	4 out of 14850 0.0269360269360269%	4 out of 15985 0.0250234594932749%	0.744805
phosphatidylinositol-5-phosphate binding (GO:0010314)	4 out of 14850 0.0269360269360269%	4 out of 15985 0.0250234594932749%	0.744805
N-acetylgalactosamine 4-O-sulfotransferase activity (GO:0001537)	4 out of 14850 0.0269360269360269%	4 out of 15985 0.0250234594932749%	0.744805
retinoic acid-responsive element binding (GO:0044323)	4 out of 14850 0.0269360269360269%	4 out of 15985 0.0250234594932749%	0.744805
minus-end directed microfilament motor activity (GO:0060001)	4 out of 14850 0.0269360269360269%	4 out of 15985 0.0250234594932749%	0.744805
mRNA 5'-UTR binding (GO:0048027)	4 out of 14850 0.0269360269360269%	4 out of 15985 0.0250234594932749%	0.744805
nuclear hormone receptor binding (GO:0035257)	4 out of 14850 0.0269360269360269%	4 out of 15985 0.0250234594932749%	0.744805
sulfonylurea receptor activity (GO:0008281)	4 out of 14850 0.0269360269360269%	4 out of 15985 0.0250234594932749%	0.744805
calcium-release channel activity (GO:0015278)	4 out of 14850 0.0269360269360269%	4 out of 15985 0.0250234594932749%	0.744805
neurotransmitter transporter activity (GO:0005326)	4 out of 14850 0.0269360269360269%	4 out of 15985 0.0250234594932749%	0.744805
methionine adenosyltransferase activity (GO:0004478)	4 out of 14850 0.0269360269360269%	4 out of 15985 0.0250234594932749%	0.744805
gap junction channel activity (GO:0005243)	4 out of 14850 0.0269360269360269%	4 out of 15985 0.0250234594932749%	0.744805
isocitrate dehydrogenase (NAD+) activity (GO:0004449)	4 out of 14850 0.0269360269360269%	4 out of 15985 0.0250234594932749%	0.744805
protein phosphatase regulator activity (GO:0019888)	4 out of 14850 0.0269360269360269%	4 out of 15985 0.0250234594932749%	0.744805
3'-5'-exoribonuclease activity (GO:0000175)	4 out of 14850 0.0269360269360269%	4 out of 15985 0.0250234594932749%	0.744805
1-phosphatidylinositol-5-phosphate 4-kinase activity (GO:0016309)	4 out of 14850 0.0269360269360269%	4 out of 15985 0.0250234594932749%	0.744805
calmodulin-dependent protein phosphatase activity (GO:0033192)	4 out of 14850 0.0269360269360269%	4 out of 15985 0.0250234594932749%	0.744805
histone demethylase activity (H3-K36 specific) (GO:0051864)	4 out of 14850 0.0269360269360269%	4 out of 15985 0.0250234594932749%	0.744805
histone demethylase activity (H3-K9 specific) (GO:0032454)	4 out of 14850 0.0269360269360269%	4 out of 15985 0.0250234594932749%	0.744805
Roundabout binding (GO:0048495)	4 out of 14850 0.0269360269360269%	4 out of 15985 0.0250234594932749%	0.744805
adenosylhomocysteinase activity (GO:0004013)	4 out of 14850 0.0269360269360269%	4 out of 15985 0.0250234594932749%	0.744805
cAMP response element binding (GO:0035497)	4 out of 14850 0.0269360269360269%	4 out of 15985 0.0250234594932749%	0.744805
activin-activated receptor activity (GO:0017002)	4 out of 14850 0.0269360269360269%	4 out of 15985 0.0250234594932749%	0.744805
telomerase activity (GO:0003720)	4 out of 14850 0.0269360269360269%	4 out of 15985 0.0250234594932749%	0.744805
sodium-dependent phosphate transmembrane transporter activity (GO:0015321)	4 out of 14850 0.0269360269360269%	4 out of 15985 0.0250234594932749%	0.744805
ceramide cholinephosphotransferase activity (GO:0047493)	4 out of 14850 0.0269360269360269%	4 out of 15985 0.0250234594932749%	0.744805
ATP-dependent protein binding (GO:0043008)	4 out of 14850 0.0269360269360269%	4 out of 15985 0.0250234594932749%	0.744805
DNA primase activity (GO:0003896)	4 out of 14850 0.0269360269360269%	4 out of 15985 0.0250234594932749%	0.744805
hydrolase activity, acting on carbon-nitrogen (but not peptide) bonds (GO:0016810)	4 out of 14850 0.0269360269360269%	4 out of 15985 0.0250234594932749%	0.744805
arylesterase activity (GO:0004064)	4 out of 14850 0.0269360269360269%	4 out of 15985 0.0250234594932749%	0.744805
ion transmembrane transporter activity (GO:0015075)	4 out of 14850 0.0269360269360269%	4 out of 15985 0.0250234594932749%	0.744805
N,N-dimethylaniline monooxygenase activity (GO:0004499)	4 out of 14850 0.0269360269360269%	4 out of 15985 0.0250234594932749%	0.744805
opioid receptor binding (GO:0031628)	4 out of 14850 0.0269360269360269%	4 out of 15985 0.0250234594932749%	0.744805
ferrous iron binding (GO:0008198)	4 out of 14850 0.0269360269360269%	4 out of 15985 0.0250234594932749%	0.744805
ubiquinone binding (GO:0048039)	4 out of 14850 0.0269360269360269%	4 out of 15985 0.0250234594932749%	0.744805
insulin binding (GO:0043559)	4 out of 14850 0.0269360269360269%	4 out of 15985 0.0250234594932749%	0.744805
arginine transmembrane transporter activity (GO:0015181)	4 out of 14850 0.0269360269360269%	4 out of 15985 0.0250234594932749%	0.744805
cytidylate kinase activity (GO:0004127)	4 out of 14850 0.0269360269360269%	4 out of 15985 0.0250234594932749%	0.744805
glycogen phosphorylase activity (GO:0008184)	4 out of 14850 0.0269360269360269%	4 out of 15985 0.0250234594932749%	0.744805
dITP diphosphatase activity (GO:0035870)	4 out of 14850 0.0269360269360269%	4 out of 15985 0.0250234594932749%	0.744805
aryl hydrocarbon receptor binding (GO:0017162)	4 out of 14850 0.0269360269360269%	4 out of 15985 0.0250234594932749%	0.744805
nitric-oxide synthase activity (GO:0004517)	4 out of 14850 0.0269360269360269%	4 out of 15985 0.0250234594932749%	0.744805
phosphatidylcholine binding (GO:0031210)	4 out of 14850 0.0269360269360269%	4 out of 15985 0.0250234594932749%	0.744805
metalloendopeptidase inhibitor activity (GO:0008191)	4 out of 14850 0.0269360269360269%	4 out of 15985 0.0250234594932749%	0.744805
ribosomal small subunit binding (GO:0043024)	4 out of 14850 0.0269360269360269%	4 out of 15985 0.0250234594932749%	0.744805
troponin C binding (GO:0030172)	4 out of 14850 0.0269360269360269%	4 out of 15985 0.0250234594932749%	0.744805
apolipoprotein A-I receptor activity (GO:0034188)	4 out of 14850 0.0269360269360269%	4 out of 15985 0.0250234594932749%	0.744805
L-aspartate:2-oxoglutarate aminotransferase activity (GO:0004069)	4 out of 14850 0.0269360269360269%	4 out of 15985 0.0250234594932749%	0.744805
U6 snRNA binding (GO:0017070)	4 out of 14850 0.0269360269360269%	4 out of 15985 0.0250234594932749%	0.744805
procollagen-lysine 5-dioxygenase activity (GO:0008475)	4 out of 14850 0.0269360269360269%	4 out of 15985 0.0250234594932749%	0.744805
hydrolase activity, hydrolyzing N-glycosyl compounds (GO:0016799)	4 out of 14850 0.0269360269360269%	4 out of 15985 0.0250234594932749%	0.744805
voltage-gated channel activity (GO:0022832)	4 out of 14850 0.0269360269360269%	4 out of 15985 0.0250234594932749%	0.744805
Rab geranylgeranyltransferase activity (GO:0004663)	4 out of 14850 0.0269360269360269%	4 out of 15985 0.0250234594932749%	0.744805
glucagon receptor binding (GO:0031769)	4 out of 14850 0.0269360269360269%	4 out of 15985 0.0250234594932749%	0.744805
ATP-dependent 5'-3' DNA helicase activity (GO:0043141)	4 out of 14850 0.0269360269360269%	4 out of 15985 0.0250234594932749%	0.744805
glycoprotein-N-acetylgalactosamine 3-beta-galactosyltransferase activity (GO:0016263)	4 out of 14850 0.0269360269360269%	4 out of 15985 0.0250234594932749%	0.744805
arsenite transmembrane transporter activity (GO:0015105)	4 out of 14850 0.0269360269360269%	4 out of 15985 0.0250234594932749%	0.744805
sodium:phosphate symporter activity (GO:0005436)	4 out of 14850 0.0269360269360269%	4 out of 15985 0.0250234594932749%	0.744805
glutamate decarboxylase activity (GO:0004351)	4 out of 14850 0.0269360269360269%	4 out of 15985 0.0250234594932749%	0.744805
profilin binding (GO:0005522)	4 out of 14850 0.0269360269360269%	4 out of 15985 0.0250234594932749%	0.744805
ethanolaminephosphotransferase activity (GO:0004307)	4 out of 14850 0.0269360269360269%	4 out of 15985 0.0250234594932749%	0.744805
type I transforming growth factor beta receptor binding (GO:0034713)	4 out of 14850 0.0269360269360269%	4 out of 15985 0.0250234594932749%	0.744805
ATPase activator activity (GO:0001671)	4 out of 14850 0.0269360269360269%	4 out of 15985 0.0250234594932749%	0.744805
JUN kinase binding (GO:0008432)	4 out of 14850 0.0269360269360269%	4 out of 15985 0.0250234594932749%	0.744805
cytidine deaminase activity (GO:0004126)	4 out of 14850 0.0269360269360269%	4 out of 15985 0.0250234594932749%	0.744805
oxidoreductase activity, acting on the CH-OH group of donors, quinone or similar compound as acceptor (GO:0016901)	4 out of 14850 0.0269360269360269%	4 out of 15985 0.0250234594932749%	0.744805
UDP-xylosyltransferase activity (GO:0035252)	4 out of 14850 0.0269360269360269%	4 out of 15985 0.0250234594932749%	0.744805
rhodopsin kinase activity (GO:0050254)	4 out of 14850 0.0269360269360269%	4 out of 15985 0.0250234594932749%	0.744805
thyroxine 5'-deiodinase activity (GO:0004800)	4 out of 14850 0.0269360269360269%	4 out of 15985 0.0250234594932749%	0.744805
adenylate cyclase binding (GO:0008179)	4 out of 14850 0.0269360269360269%	4 out of 15985 0.0250234594932749%	0.744805
pantothenate kinase activity (GO:0004594)	4 out of 14850 0.0269360269360269%	4 out of 15985 0.0250234594932749%	0.744805
glucocorticoid receptor binding (GO:0035259)	4 out of 14850 0.0269360269360269%	4 out of 15985 0.0250234594932749%	0.744805
ribose phosphate diphosphokinase activity (GO:0004749)	4 out of 14850 0.0269360269360269%	4 out of 15985 0.0250234594932749%	0.744805
protein-arginine omega-N monomethyltransferase activity (GO:0035241)	4 out of 14850 0.0269360269360269%	4 out of 15985 0.0250234594932749%	0.744805
estrogen receptor activity (GO:0030284)	4 out of 14850 0.0269360269360269%	4 out of 15985 0.0250234594932749%	0.744805
protein kinase A catalytic subunit binding (GO:0034236)	4 out of 14850 0.0269360269360269%	4 out of 15985 0.0250234594932749%	0.744805
protein tyrosine phosphatase activity (GO:0004725)	100 out of 14850 0.673400673400673%	109 out of 15985 0.681889271191742%	0.754638
carbohydrate binding (GO:0030246)	194 out of 14850 1.30639730639731%	211 out of 15985 1.31998748827025%	0.758012
magnesium ion transmembrane transporter activity (GO:0015095)	12 out of 14850 0.0808080808080808%	13 out of 15985 0.0813262433531436%	0.765299
transforming growth factor beta-activated receptor activity (GO:0005024)	12 out of 14850 0.0808080808080808%	13 out of 15985 0.0813262433531436%	0.765299
pseudouridine synthase activity (GO:0009982)	12 out of 14850 0.0808080808080808%	13 out of 15985 0.0813262433531436%	0.765299
store-operated calcium channel activity (GO:0015279)	12 out of 14850 0.0808080808080808%	13 out of 15985 0.0813262433531436%	0.765299
insulin receptor substrate binding (GO:0043560)	12 out of 14850 0.0808080808080808%	13 out of 15985 0.0813262433531436%	0.765299
G-protein coupled receptor binding (GO:0001664)	21 out of 14850 0.141414141414141%	23 out of 15985 0.143884892086331%	0.778586
growth factor activity (GO:0008083)	96 out of 14850 0.646464646464647%	105 out of 15985 0.656865811698467%	0.788702
glycerophosphodiester phosphodiesterase activity (GO:0008889)	11 out of 14850 0.0740740740740741%	12 out of 15985 0.0750703784798248%	0.792216
ligand-dependent nuclear receptor transcription coactivator activity (GO:0030374)	11 out of 14850 0.0740740740740741%	12 out of 15985 0.0750703784798248%	0.792216
isomerase activity (GO:0016853)	11 out of 14850 0.0740740740740741%	12 out of 15985 0.0750703784798248%	0.792216
hydrolase activity, acting on glycosyl bonds (GO:0016798)	11 out of 14850 0.0740740740740741%	12 out of 15985 0.0750703784798248%	0.792216
C-X-C chemokine receptor activity (GO:0016494)	11 out of 14850 0.0740740740740741%	12 out of 15985 0.0750703784798248%	0.792216
protein phosphatase inhibitor activity (GO:0004864)	11 out of 14850 0.0740740740740741%	12 out of 15985 0.0750703784798248%	0.792216
neuropeptide receptor activity (GO:0008188)	11 out of 14850 0.0740740740740741%	12 out of 15985 0.0750703784798248%	0.792216
thrombin receptor activity (GO:0015057)	11 out of 14850 0.0740740740740741%	12 out of 15985 0.0750703784798248%	0.792216
actin filament binding (GO:0051015)	62 out of 14850 0.417508417508417%	68 out of 15985 0.425398811385674%	0.79346
mRNA 3'-UTR binding (GO:0003730)	20 out of 14850 0.134680134680135%	22 out of 15985 0.137629027213012%	0.797549
U4 snRNA binding (GO:0030621)	3 out of 14850 0.0202020202020202%	3 out of 15985 0.0187675946199562%	0.801743
xanthine oxidase activity (GO:0004855)	3 out of 14850 0.0202020202020202%	3 out of 15985 0.0187675946199562%	0.801743
interferon receptor activity (GO:0004904)	3 out of 14850 0.0202020202020202%	3 out of 15985 0.0187675946199562%	0.801743
prostaglandin-D synthase activity (GO:0004667)	3 out of 14850 0.0202020202020202%	3 out of 15985 0.0187675946199562%	0.801743
3-oxoacyl-[acyl-carrier-protein] synthase activity (GO:0004315)	3 out of 14850 0.0202020202020202%	3 out of 15985 0.0187675946199562%	0.801743
aminoacylase activity (GO:0004046)	3 out of 14850 0.0202020202020202%	3 out of 15985 0.0187675946199562%	0.801743
ADP transmembrane transporter activity (GO:0015217)	3 out of 14850 0.0202020202020202%	3 out of 15985 0.0187675946199562%	0.801743
pyruvate kinase activity (GO:0004743)	3 out of 14850 0.0202020202020202%	3 out of 15985 0.0187675946199562%	0.801743
NAD(P)+-protein-arginine ADP-ribosyltransferase activity (GO:0003956)	3 out of 14850 0.0202020202020202%	3 out of 15985 0.0187675946199562%	0.801743
L-aspartate transmembrane transporter activity (GO:0015183)	3 out of 14850 0.0202020202020202%	3 out of 15985 0.0187675946199562%	0.801743
histone demethylase activity (H3-dimethyl-K4 specific) (GO:0034648)	3 out of 14850 0.0202020202020202%	3 out of 15985 0.0187675946199562%	0.801743
pyrroline-5-carboxylate reductase activity (GO:0004735)	3 out of 14850 0.0202020202020202%	3 out of 15985 0.0187675946199562%	0.801743
[acyl-carrier-protein] S-malonyltransferase activity (GO:0004314)	3 out of 14850 0.0202020202020202%	3 out of 15985 0.0187675946199562%	0.801743
SUMO binding (GO:0032183)	3 out of 14850 0.0202020202020202%	3 out of 15985 0.0187675946199562%	0.801743
fatty acid elongase activity (GO:0009922)	3 out of 14850 0.0202020202020202%	3 out of 15985 0.0187675946199562%	0.801743
dopamine beta-monooxygenase activity (GO:0004500)	3 out of 14850 0.0202020202020202%	3 out of 15985 0.0187675946199562%	0.801743
glycylpeptide N-tetradecanoyltransferase activity (GO:0004379)	3 out of 14850 0.0202020202020202%	3 out of 15985 0.0187675946199562%	0.801743
lipid kinase activity (GO:0001727)	3 out of 14850 0.0202020202020202%	3 out of 15985 0.0187675946199562%	0.801743
alpha-1,3-mannosylglycoprotein 4-beta-N-acetylglucosaminyltransferase activity (GO:0008454)	3 out of 14850 0.0202020202020202%	3 out of 15985 0.0187675946199562%	0.801743
phosphoric ester hydrolase activity (GO:0042578)	3 out of 14850 0.0202020202020202%	3 out of 15985 0.0187675946199562%	0.801743
fatty acid transporter activity (GO:0015245)	3 out of 14850 0.0202020202020202%	3 out of 15985 0.0187675946199562%	0.801743
diphosphoinositol-pentakisphosphate kinase activity (GO:0033857)	3 out of 14850 0.0202020202020202%	3 out of 15985 0.0187675946199562%	0.801743
mannokinase activity (GO:0019158)	3 out of 14850 0.0202020202020202%	3 out of 15985 0.0187675946199562%	0.801743
copper ion transmembrane transporter activity (GO:0005375)	3 out of 14850 0.0202020202020202%	3 out of 15985 0.0187675946199562%	0.801743
GPI anchor binding (GO:0034235)	3 out of 14850 0.0202020202020202%	3 out of 15985 0.0187675946199562%	0.801743
purine nucleobase binding (GO:0002060)	3 out of 14850 0.0202020202020202%	3 out of 15985 0.0187675946199562%	0.801743
patched binding (GO:0005113)	3 out of 14850 0.0202020202020202%	3 out of 15985 0.0187675946199562%	0.801743
double-stranded RNA adenosine deaminase activity (GO:0003726)	3 out of 14850 0.0202020202020202%	3 out of 15985 0.0187675946199562%	0.801743
m7G(5')pppN diphosphatase activity (GO:0050072)	3 out of 14850 0.0202020202020202%	3 out of 15985 0.0187675946199562%	0.801743
histone kinase activity (H3-Y41 specific) (GO:0035401)	3 out of 14850 0.0202020202020202%	3 out of 15985 0.0187675946199562%	0.801743
nucleobase-containing compound kinase activity (GO:0019205)	3 out of 14850 0.0202020202020202%	3 out of 15985 0.0187675946199562%	0.801743
protein kinase regulator activity (GO:0019887)	3 out of 14850 0.0202020202020202%	3 out of 15985 0.0187675946199562%	0.801743
alpha-L-fucosidase activity (GO:0004560)	3 out of 14850 0.0202020202020202%	3 out of 15985 0.0187675946199562%	0.801743
fructose 1,6-bisphosphate 1-phosphatase activity (GO:0042132)	3 out of 14850 0.0202020202020202%	3 out of 15985 0.0187675946199562%	0.801743
RNA polymerase II core promoter sequence-specific DNA binding transcription factor activity (GO:0000983)	3 out of 14850 0.0202020202020202%	3 out of 15985 0.0187675946199562%	0.801743
histone kinase activity (GO:0035173)	3 out of 14850 0.0202020202020202%	3 out of 15985 0.0187675946199562%	0.801743
arylsulfatase activity (GO:0004065)	3 out of 14850 0.0202020202020202%	3 out of 15985 0.0187675946199562%	0.801743
protein xylosyltransferase activity (GO:0030158)	3 out of 14850 0.0202020202020202%	3 out of 15985 0.0187675946199562%	0.801743
DNA ligase (ATP) activity (GO:0003910)	3 out of 14850 0.0202020202020202%	3 out of 15985 0.0187675946199562%	0.801743
retinol isomerase activity (GO:0050251)	3 out of 14850 0.0202020202020202%	3 out of 15985 0.0187675946199562%	0.801743
chromo shadow domain binding (GO:0070087)	3 out of 14850 0.0202020202020202%	3 out of 15985 0.0187675946199562%	0.801743
structural constituent of nuclear pore (GO:0017056)	3 out of 14850 0.0202020202020202%	3 out of 15985 0.0187675946199562%	0.801743
hydroxymethyl-, formyl- and related transferase activity (GO:0016742)	3 out of 14850 0.0202020202020202%	3 out of 15985 0.0187675946199562%	0.801743
acetate-CoA ligase activity (GO:0003987)	3 out of 14850 0.0202020202020202%	3 out of 15985 0.0187675946199562%	0.801743
AMP transmembrane transporter activity (GO:0080122)	3 out of 14850 0.0202020202020202%	3 out of 15985 0.0187675946199562%	0.801743
prostaglandin-endoperoxide synthase activity (GO:0004666)	3 out of 14850 0.0202020202020202%	3 out of 15985 0.0187675946199562%	0.801743
DNA replication origin binding (GO:0003688)	3 out of 14850 0.0202020202020202%	3 out of 15985 0.0187675946199562%	0.801743
oligopeptide-transporting ATPase activity (GO:0015421)	3 out of 14850 0.0202020202020202%	3 out of 15985 0.0187675946199562%	0.801743
protein kinase A regulatory subunit binding (GO:0034237)	3 out of 14850 0.0202020202020202%	3 out of 15985 0.0187675946199562%	0.801743
low-density lipoprotein particle binding (GO:0030169)	3 out of 14850 0.0202020202020202%	3 out of 15985 0.0187675946199562%	0.801743
phosphatidylinositol-3,4,5-trisphosphate 3-phosphatase activity (GO:0016314)	3 out of 14850 0.0202020202020202%	3 out of 15985 0.0187675946199562%	0.801743
tyrosine-tRNA ligase activity (GO:0004831)	3 out of 14850 0.0202020202020202%	3 out of 15985 0.0187675946199562%	0.801743
group II metabotropic glutamate receptor activity (GO:0001641)	3 out of 14850 0.0202020202020202%	3 out of 15985 0.0187675946199562%	0.801743
oxytocin receptor activity (GO:0004990)	3 out of 14850 0.0202020202020202%	3 out of 15985 0.0187675946199562%	0.801743
prenylcysteine oxidase activity (GO:0001735)	3 out of 14850 0.0202020202020202%	3 out of 15985 0.0187675946199562%	0.801743
melanocortin receptor activity (GO:0004977)	3 out of 14850 0.0202020202020202%	3 out of 15985 0.0187675946199562%	0.801743
leukotriene-C4 synthase activity (GO:0004464)	3 out of 14850 0.0202020202020202%	3 out of 15985 0.0187675946199562%	0.801743
BMP binding (GO:0036122)	3 out of 14850 0.0202020202020202%	3 out of 15985 0.0187675946199562%	0.801743
acetylcholine receptor regulator activity (GO:0030548)	3 out of 14850 0.0202020202020202%	3 out of 15985 0.0187675946199562%	0.801743
holocytochrome-c synthase activity (GO:0004408)	3 out of 14850 0.0202020202020202%	3 out of 15985 0.0187675946199562%	0.801743
protein N-acetylglucosaminyltransferase activity (GO:0016262)	3 out of 14850 0.0202020202020202%	3 out of 15985 0.0187675946199562%	0.801743
transposase activity (GO:0004803)	3 out of 14850 0.0202020202020202%	3 out of 15985 0.0187675946199562%	0.801743
platelet-derived growth factor binding (GO:0048407)	3 out of 14850 0.0202020202020202%	3 out of 15985 0.0187675946199562%	0.801743
all-trans-retinyl-ester hydrolase, 11-cis retinol forming activity (GO:0052885)	3 out of 14850 0.0202020202020202%	3 out of 15985 0.0187675946199562%	0.801743
steroid dehydrogenase activity (GO:0016229)	3 out of 14850 0.0202020202020202%	3 out of 15985 0.0187675946199562%	0.801743
NAD-dependent protein deacetylase activity (GO:0034979)	3 out of 14850 0.0202020202020202%	3 out of 15985 0.0187675946199562%	0.801743
large conductance calcium-activated potassium channel activity (GO:0060072)	3 out of 14850 0.0202020202020202%	3 out of 15985 0.0187675946199562%	0.801743
RNA-DNA hybrid ribonuclease activity (GO:0004523)	3 out of 14850 0.0202020202020202%	3 out of 15985 0.0187675946199562%	0.801743
netrin receptor activity involved in chemoattraction (GO:0038006)	3 out of 14850 0.0202020202020202%	3 out of 15985 0.0187675946199562%	0.801743
iodide peroxidase activity (GO:0004447)	3 out of 14850 0.0202020202020202%	3 out of 15985 0.0187675946199562%	0.801743
iron-responsive element binding (GO:0030350)	3 out of 14850 0.0202020202020202%	3 out of 15985 0.0187675946199562%	0.801743
phosphoglycerate dehydrogenase activity (GO:0004617)	3 out of 14850 0.0202020202020202%	3 out of 15985 0.0187675946199562%	0.801743
all-trans-retinyl-palmitate hydrolase, 11-cis retinol forming activity (GO:0052884)	3 out of 14850 0.0202020202020202%	3 out of 15985 0.0187675946199562%	0.801743
small protein activating enzyme activity (GO:0008641)	3 out of 14850 0.0202020202020202%	3 out of 15985 0.0187675946199562%	0.801743
deoxyribonuclease activity (GO:0004536)	3 out of 14850 0.0202020202020202%	3 out of 15985 0.0187675946199562%	0.801743
xanthine dehydrogenase activity (GO:0004854)	3 out of 14850 0.0202020202020202%	3 out of 15985 0.0187675946199562%	0.801743
rDNA binding (GO:0000182)	3 out of 14850 0.0202020202020202%	3 out of 15985 0.0187675946199562%	0.801743
Rab GDP-dissociation inhibitor activity (GO:0005093)	3 out of 14850 0.0202020202020202%	3 out of 15985 0.0187675946199562%	0.801743
interleukin-1 receptor activity (GO:0004908)	3 out of 14850 0.0202020202020202%	3 out of 15985 0.0187675946199562%	0.801743
1-acylglycerol-3-phosphate O-acyltransferase activity (GO:0003841)	3 out of 14850 0.0202020202020202%	3 out of 15985 0.0187675946199562%	0.801743
formyltetrahydrofolate dehydrogenase activity (GO:0016155)	3 out of 14850 0.0202020202020202%	3 out of 15985 0.0187675946199562%	0.801743
diacylglycerol cholinephosphotransferase activity (GO:0004142)	3 out of 14850 0.0202020202020202%	3 out of 15985 0.0187675946199562%	0.801743
purine ribonucleotide binding (GO:0032555)	3 out of 14850 0.0202020202020202%	3 out of 15985 0.0187675946199562%	0.801743
all-trans-retinol 13,14-reductase activity (GO:0051786)	3 out of 14850 0.0202020202020202%	3 out of 15985 0.0187675946199562%	0.801743
acyl-CoA oxidase activity (GO:0003997)	3 out of 14850 0.0202020202020202%	3 out of 15985 0.0187675946199562%	0.801743
ATP transmembrane transporter activity (GO:0005347)	3 out of 14850 0.0202020202020202%	3 out of 15985 0.0187675946199562%	0.801743
betaine-aldehyde dehydrogenase activity (GO:0008802)	3 out of 14850 0.0202020202020202%	3 out of 15985 0.0187675946199562%	0.801743
guanine/thymine mispair binding (GO:0032137)	3 out of 14850 0.0202020202020202%	3 out of 15985 0.0187675946199562%	0.801743
signal recognition particle binding (GO:0005047)	3 out of 14850 0.0202020202020202%	3 out of 15985 0.0187675946199562%	0.801743
transforming growth factor beta receptor, pathway-specific cytoplasmic mediator activity (GO:0030618)	3 out of 14850 0.0202020202020202%	3 out of 15985 0.0187675946199562%	0.801743
histone pre-mRNA DCP binding (GO:0071208)	3 out of 14850 0.0202020202020202%	3 out of 15985 0.0187675946199562%	0.801743
pyridoxal kinase activity (GO:0008478)	3 out of 14850 0.0202020202020202%	3 out of 15985 0.0187675946199562%	0.801743
sulfate adenylyltransferase (ATP) activity (GO:0004781)	3 out of 14850 0.0202020202020202%	3 out of 15985 0.0187675946199562%	0.801743
kainate selective glutamate receptor activity (GO:0015277)	3 out of 14850 0.0202020202020202%	3 out of 15985 0.0187675946199562%	0.801743
lipid phosphatase activity (GO:0042577)	3 out of 14850 0.0202020202020202%	3 out of 15985 0.0187675946199562%	0.801743
alanine-tRNA ligase activity (GO:0004813)	3 out of 14850 0.0202020202020202%	3 out of 15985 0.0187675946199562%	0.801743
receptor signaling complex scaffold activity (GO:0030159)	3 out of 14850 0.0202020202020202%	3 out of 15985 0.0187675946199562%	0.801743
nucleotide phosphatase activity (GO:0019204)	3 out of 14850 0.0202020202020202%	3 out of 15985 0.0187675946199562%	0.801743
nitric-oxide synthase binding (GO:0050998)	3 out of 14850 0.0202020202020202%	3 out of 15985 0.0187675946199562%	0.801743
cobalt ion binding (GO:0050897)	3 out of 14850 0.0202020202020202%	3 out of 15985 0.0187675946199562%	0.801743
fructokinase activity (GO:0008865)	3 out of 14850 0.0202020202020202%	3 out of 15985 0.0187675946199562%	0.801743
retinal isomerase activity (GO:0004744)	3 out of 14850 0.0202020202020202%	3 out of 15985 0.0187675946199562%	0.801743
protein tyrosine kinase activator activity (GO:0030296)	3 out of 14850 0.0202020202020202%	3 out of 15985 0.0187675946199562%	0.801743
mannose binding (GO:0005537)	3 out of 14850 0.0202020202020202%	3 out of 15985 0.0187675946199562%	0.801743
threonine-tRNA ligase activity (GO:0004829)	3 out of 14850 0.0202020202020202%	3 out of 15985 0.0187675946199562%	0.801743
4-hydroxyphenylpyruvate dioxygenase activity (GO:0003868)	3 out of 14850 0.0202020202020202%	3 out of 15985 0.0187675946199562%	0.801743
methionine-tRNA ligase activity (GO:0004825)	3 out of 14850 0.0202020202020202%	3 out of 15985 0.0187675946199562%	0.801743
IMP dehydrogenase activity (GO:0003938)	3 out of 14850 0.0202020202020202%	3 out of 15985 0.0187675946199562%	0.801743
alpha-1,6-mannosylglycoprotein 6-beta-N-acetylglucosaminyltransferase activity (GO:0030144)	3 out of 14850 0.0202020202020202%	3 out of 15985 0.0187675946199562%	0.801743
coenzyme A transmembrane transporter activity (GO:0015228)	3 out of 14850 0.0202020202020202%	3 out of 15985 0.0187675946199562%	0.801743
phosphatidylethanolamine binding (GO:0008429)	3 out of 14850 0.0202020202020202%	3 out of 15985 0.0187675946199562%	0.801743
molybdenum ion binding (GO:0030151)	3 out of 14850 0.0202020202020202%	3 out of 15985 0.0187675946199562%	0.801743
L-phenylalanine:2-oxoglutarate aminotransferase activity (GO:0080130)	3 out of 14850 0.0202020202020202%	3 out of 15985 0.0187675946199562%	0.801743
lactoylglutathione lyase activity (GO:0004462)	3 out of 14850 0.0202020202020202%	3 out of 15985 0.0187675946199562%	0.801743
lipase activity (GO:0016298)	3 out of 14850 0.0202020202020202%	3 out of 15985 0.0187675946199562%	0.801743
organic cation transmembrane transporter activity (GO:0015101)	3 out of 14850 0.0202020202020202%	3 out of 15985 0.0187675946199562%	0.801743
glutamate:sodium symporter activity (GO:0015501)	3 out of 14850 0.0202020202020202%	3 out of 15985 0.0187675946199562%	0.801743
Y-form DNA binding (GO:0000403)	3 out of 14850 0.0202020202020202%	3 out of 15985 0.0187675946199562%	0.801743
histone methyltransferase activity (H3-K36 specific) (GO:0046975)	3 out of 14850 0.0202020202020202%	3 out of 15985 0.0187675946199562%	0.801743
acetyl-CoA C-acetyltransferase activity (GO:0003985)	3 out of 14850 0.0202020202020202%	3 out of 15985 0.0187675946199562%	0.801743
type II activin receptor binding (GO:0070699)	3 out of 14850 0.0202020202020202%	3 out of 15985 0.0187675946199562%	0.801743
trans-2-enoyl-CoA reductase (NADPH) activity (GO:0019166)	3 out of 14850 0.0202020202020202%	3 out of 15985 0.0187675946199562%	0.801743
beta-galactosidase activity (GO:0004565)	3 out of 14850 0.0202020202020202%	3 out of 15985 0.0187675946199562%	0.801743
inositol hexakisphosphate 5-kinase activity (GO:0000832)	3 out of 14850 0.0202020202020202%	3 out of 15985 0.0187675946199562%	0.801743
A-type (transient outward) potassium channel activity (GO:0005250)	3 out of 14850 0.0202020202020202%	3 out of 15985 0.0187675946199562%	0.801743
ATP-dependent 3'-5' DNA helicase activity (GO:0043140)	3 out of 14850 0.0202020202020202%	3 out of 15985 0.0187675946199562%	0.801743
NEDD8 ligase activity (GO:0019788)	3 out of 14850 0.0202020202020202%	3 out of 15985 0.0187675946199562%	0.801743
4-alpha-glucanotransferase activity (GO:0004134)	3 out of 14850 0.0202020202020202%	3 out of 15985 0.0187675946199562%	0.801743
interleukin-12 receptor binding (GO:0005143)	3 out of 14850 0.0202020202020202%	3 out of 15985 0.0187675946199562%	0.801743
glucose-6-phosphatase activity (GO:0004346)	3 out of 14850 0.0202020202020202%	3 out of 15985 0.0187675946199562%	0.801743
nodal binding (GO:0038100)	3 out of 14850 0.0202020202020202%	3 out of 15985 0.0187675946199562%	0.801743
mechanically-gated ion channel activity (GO:0008381)	3 out of 14850 0.0202020202020202%	3 out of 15985 0.0187675946199562%	0.801743
phosphatase inhibitor activity (GO:0019212)	3 out of 14850 0.0202020202020202%	3 out of 15985 0.0187675946199562%	0.801743
myosin light chain kinase activity (GO:0004687)	3 out of 14850 0.0202020202020202%	3 out of 15985 0.0187675946199562%	0.801743
cysteine-type endopeptidase activator activity involved in apoptotic process (GO:0008656)	3 out of 14850 0.0202020202020202%	3 out of 15985 0.0187675946199562%	0.801743
retinal dehydrogenase activity (GO:0001758)	3 out of 14850 0.0202020202020202%	3 out of 15985 0.0187675946199562%	0.801743
histone methyltransferase activity (GO:0042054)	3 out of 14850 0.0202020202020202%	3 out of 15985 0.0187675946199562%	0.801743
arginine-tRNA ligase activity (GO:0004814)	3 out of 14850 0.0202020202020202%	3 out of 15985 0.0187675946199562%	0.801743
tapasin binding (GO:0046980)	3 out of 14850 0.0202020202020202%	3 out of 15985 0.0187675946199562%	0.801743
glucosyltransferase activity (GO:0046527)	3 out of 14850 0.0202020202020202%	3 out of 15985 0.0187675946199562%	0.801743
phosphorelay response regulator activity (GO:0000156)	3 out of 14850 0.0202020202020202%	3 out of 15985 0.0187675946199562%	0.801743
O-fucosylpeptide 3-beta-N-acetylglucosaminyltransferase activity (GO:0033829)	3 out of 14850 0.0202020202020202%	3 out of 15985 0.0187675946199562%	0.801743
calcitonin receptor activity (GO:0004948)	3 out of 14850 0.0202020202020202%	3 out of 15985 0.0187675946199562%	0.801743
MAP kinase kinase activity (GO:0004708)	3 out of 14850 0.0202020202020202%	3 out of 15985 0.0187675946199562%	0.801743
L-lactate dehydrogenase activity (GO:0004459)	3 out of 14850 0.0202020202020202%	3 out of 15985 0.0187675946199562%	0.801743
purine ribonucleoside triphosphate binding (GO:0035639)	3 out of 14850 0.0202020202020202%	3 out of 15985 0.0187675946199562%	0.801743
cAMP-dependent protein kinase activity (GO:0004691)	3 out of 14850 0.0202020202020202%	3 out of 15985 0.0187675946199562%	0.801743
dolichyl-phosphate-mannose-protein mannosyltransferase activity (GO:0004169)	3 out of 14850 0.0202020202020202%	3 out of 15985 0.0187675946199562%	0.801743
homocysteine S-methyltransferase activity (GO:0008898)	3 out of 14850 0.0202020202020202%	3 out of 15985 0.0187675946199562%	0.801743
alkaline phosphatase activity (GO:0004035)	3 out of 14850 0.0202020202020202%	3 out of 15985 0.0187675946199562%	0.801743
protein-tyrosine sulfotransferase activity (GO:0008476)	3 out of 14850 0.0202020202020202%	3 out of 15985 0.0187675946199562%	0.801743
ATP-activated inward rectifier potassium channel activity (GO:0015272)	3 out of 14850 0.0202020202020202%	3 out of 15985 0.0187675946199562%	0.801743
aryl hydrocarbon receptor activity (GO:0004874)	3 out of 14850 0.0202020202020202%	3 out of 15985 0.0187675946199562%	0.801743
type 2 neuropeptide Y receptor binding (GO:0031843)	3 out of 14850 0.0202020202020202%	3 out of 15985 0.0187675946199562%	0.801743
TAP2 binding (GO:0046979)	3 out of 14850 0.0202020202020202%	3 out of 15985 0.0187675946199562%	0.801743
phosphohistidine phosphatase activity (GO:0008969)	3 out of 14850 0.0202020202020202%	3 out of 15985 0.0187675946199562%	0.801743
peptide hormone binding (GO:0017046)	3 out of 14850 0.0202020202020202%	3 out of 15985 0.0187675946199562%	0.801743
CDP-diacylglycerol-serine O-phosphatidyltransferase activity (GO:0003882)	3 out of 14850 0.0202020202020202%	3 out of 15985 0.0187675946199562%	0.801743
molybdopterin cofactor binding (GO:0043546)	3 out of 14850 0.0202020202020202%	3 out of 15985 0.0187675946199562%	0.801743
anaphase-promoting complex binding (GO:0010997)	3 out of 14850 0.0202020202020202%	3 out of 15985 0.0187675946199562%	0.801743
O-acyltransferase activity (GO:0008374)	3 out of 14850 0.0202020202020202%	3 out of 15985 0.0187675946199562%	0.801743
G-protein coupled GABA receptor activity (GO:0004965)	3 out of 14850 0.0202020202020202%	3 out of 15985 0.0187675946199562%	0.801743
poly(G) binding (GO:0034046)	3 out of 14850 0.0202020202020202%	3 out of 15985 0.0187675946199562%	0.801743
GTP-Rho binding (GO:0017049)	3 out of 14850 0.0202020202020202%	3 out of 15985 0.0187675946199562%	0.801743
glutamine-fructose-6-phosphate transaminase (isomerizing) activity (GO:0004360)	3 out of 14850 0.0202020202020202%	3 out of 15985 0.0187675946199562%	0.801743
translation repressor activity (GO:0030371)	3 out of 14850 0.0202020202020202%	3 out of 15985 0.0187675946199562%	0.801743
procollagen galactosyltransferase activity (GO:0050211)	3 out of 14850 0.0202020202020202%	3 out of 15985 0.0187675946199562%	0.801743
peptide alpha-N-acetyltransferase activity (GO:0004596)	3 out of 14850 0.0202020202020202%	3 out of 15985 0.0187675946199562%	0.801743
D5 dopamine receptor binding (GO:0031752)	3 out of 14850 0.0202020202020202%	3 out of 15985 0.0187675946199562%	0.801743
lysophosphatidic acid acyltransferase activity (GO:0042171)	3 out of 14850 0.0202020202020202%	3 out of 15985 0.0187675946199562%	0.801743
histone demethylase activity (GO:0032452)	3 out of 14850 0.0202020202020202%	3 out of 15985 0.0187675946199562%	0.801743
glutathione binding (GO:0043295)	3 out of 14850 0.0202020202020202%	3 out of 15985 0.0187675946199562%	0.801743
ligand-gated ion channel activity (GO:0015276)	3 out of 14850 0.0202020202020202%	3 out of 15985 0.0187675946199562%	0.801743
adenylylsulfate kinase activity (GO:0004020)	3 out of 14850 0.0202020202020202%	3 out of 15985 0.0187675946199562%	0.801743
adenylosuccinate synthase activity (GO:0004019)	3 out of 14850 0.0202020202020202%	3 out of 15985 0.0187675946199562%	0.801743
lipopolysaccharide receptor activity (GO:0001875)	3 out of 14850 0.0202020202020202%	3 out of 15985 0.0187675946199562%	0.801743
procollagen-proline 3-dioxygenase activity (GO:0019797)	3 out of 14850 0.0202020202020202%	3 out of 15985 0.0187675946199562%	0.801743
solute:hydrogen antiporter activity (GO:0015299)	3 out of 14850 0.0202020202020202%	3 out of 15985 0.0187675946199562%	0.801743
alpha1-adrenergic receptor activity (GO:0004937)	3 out of 14850 0.0202020202020202%	3 out of 15985 0.0187675946199562%	0.801743
semaphorin receptor binding (GO:0030215)	3 out of 14850 0.0202020202020202%	3 out of 15985 0.0187675946199562%	0.801743
peptidyl-dipeptidase activity (GO:0008241)	3 out of 14850 0.0202020202020202%	3 out of 15985 0.0187675946199562%	0.801743
Edg-2 lysophosphatidic acid receptor binding (GO:0031755)	3 out of 14850 0.0202020202020202%	3 out of 15985 0.0187675946199562%	0.801743
amylo-alpha-1,6-glucosidase activity (GO:0004135)	3 out of 14850 0.0202020202020202%	3 out of 15985 0.0187675946199562%	0.801743
bile acid:sodium symporter activity (GO:0008508)	3 out of 14850 0.0202020202020202%	3 out of 15985 0.0187675946199562%	0.801743
plus-end-directed microtubule motor activity (GO:0008574)	3 out of 14850 0.0202020202020202%	3 out of 15985 0.0187675946199562%	0.801743
long-chain-3-hydroxyacyl-CoA dehydrogenase activity (GO:0016509)	3 out of 14850 0.0202020202020202%	3 out of 15985 0.0187675946199562%	0.801743
palmitoyl-CoA hydrolase activity (GO:0016290)	3 out of 14850 0.0202020202020202%	3 out of 15985 0.0187675946199562%	0.801743
GPI-anchor transamidase activity (GO:0003923)	3 out of 14850 0.0202020202020202%	3 out of 15985 0.0187675946199562%	0.801743
mannose-6-phosphate isomerase activity (GO:0004476)	3 out of 14850 0.0202020202020202%	3 out of 15985 0.0187675946199562%	0.801743
ATPase inhibitor activity (GO:0042030)	3 out of 14850 0.0202020202020202%	3 out of 15985 0.0187675946199562%	0.801743
leucine zipper domain binding (GO:0043522)	3 out of 14850 0.0202020202020202%	3 out of 15985 0.0187675946199562%	0.801743
hydrolase activity, acting on acid anhydrides, catalyzing transmembrane movement of substances (GO:0016820)	3 out of 14850 0.0202020202020202%	3 out of 15985 0.0187675946199562%	0.801743
inositol-1,3,4,5,6-pentakisphosphate kinase activity (GO:0000827)	3 out of 14850 0.0202020202020202%	3 out of 15985 0.0187675946199562%	0.801743
oxidoreductase activity, acting on NAD(P)H (GO:0016651)	3 out of 14850 0.0202020202020202%	3 out of 15985 0.0187675946199562%	0.801743
G-quadruplex RNA binding (GO:0002151)	3 out of 14850 0.0202020202020202%	3 out of 15985 0.0187675946199562%	0.801743
transforming growth factor beta receptor, common-partner cytoplasmic mediator activity (GO:0030616)	3 out of 14850 0.0202020202020202%	3 out of 15985 0.0187675946199562%	0.801743
thiosulfate sulfurtransferase activity (GO:0004792)	3 out of 14850 0.0202020202020202%	3 out of 15985 0.0187675946199562%	0.801743
arginase activity (GO:0004053)	3 out of 14850 0.0202020202020202%	3 out of 15985 0.0187675946199562%	0.801743
primary amine oxidase activity (GO:0008131)	3 out of 14850 0.0202020202020202%	3 out of 15985 0.0187675946199562%	0.801743
retinyl-palmitate esterase activity (GO:0050253)	3 out of 14850 0.0202020202020202%	3 out of 15985 0.0187675946199562%	0.801743
glucuronosyl-N-acetylgalactosaminyl-proteoglycan 4-beta-N-acetylgalactosaminyltransferase activity (GO:0047238)	3 out of 14850 0.0202020202020202%	3 out of 15985 0.0187675946199562%	0.801743
N4-(beta-N-acetylglucosaminyl)-L-asparaginase activity (GO:0003948)	3 out of 14850 0.0202020202020202%	3 out of 15985 0.0187675946199562%	0.801743
heme oxygenase (decyclizing) activity (GO:0004392)	3 out of 14850 0.0202020202020202%	3 out of 15985 0.0187675946199562%	0.801743
CTP synthase activity (GO:0003883)	3 out of 14850 0.0202020202020202%	3 out of 15985 0.0187675946199562%	0.801743
purine ribonucleoside binding (GO:0032550)	3 out of 14850 0.0202020202020202%	3 out of 15985 0.0187675946199562%	0.801743
MHC class II protein binding (GO:0042289)	3 out of 14850 0.0202020202020202%	3 out of 15985 0.0187675946199562%	0.801743
ATPase activity, coupled (GO:0042623)	3 out of 14850 0.0202020202020202%	3 out of 15985 0.0187675946199562%	0.801743
histone methyltransferase activity (H4-R3 specific) (GO:0044020)	3 out of 14850 0.0202020202020202%	3 out of 15985 0.0187675946199562%	0.801743
oxidoreductase activity, acting on a sulfur group of donors, disulfide as acceptor (GO:0016671)	3 out of 14850 0.0202020202020202%	3 out of 15985 0.0187675946199562%	0.801743
1-alkyl-2-acetylglycerophosphocholine esterase activity (GO:0003847)	3 out of 14850 0.0202020202020202%	3 out of 15985 0.0187675946199562%	0.801743
phosphatidylinositol-4,5-bisphosphate 3-kinase activity (GO:0046934)	3 out of 14850 0.0202020202020202%	3 out of 15985 0.0187675946199562%	0.801743
aspartic endopeptidase activity, intramembrane cleaving (GO:0042500)	3 out of 14850 0.0202020202020202%	3 out of 15985 0.0187675946199562%	0.801743
AMP binding (GO:0016208)	3 out of 14850 0.0202020202020202%	3 out of 15985 0.0187675946199562%	0.801743
phorbol ester receptor activity (GO:0001565)	3 out of 14850 0.0202020202020202%	3 out of 15985 0.0187675946199562%	0.801743
piRNA binding (GO:0034584)	3 out of 14850 0.0202020202020202%	3 out of 15985 0.0187675946199562%	0.801743
asparaginase activity (GO:0004067)	3 out of 14850 0.0202020202020202%	3 out of 15985 0.0187675946199562%	0.801743
TAP1 binding (GO:0046978)	3 out of 14850 0.0202020202020202%	3 out of 15985 0.0187675946199562%	0.801743
bradykinin receptor activity (GO:0004947)	3 out of 14850 0.0202020202020202%	3 out of 15985 0.0187675946199562%	0.801743
ATP citrate synthase activity (GO:0003878)	3 out of 14850 0.0202020202020202%	3 out of 15985 0.0187675946199562%	0.801743
calcitonin gene-related polypeptide receptor activity (GO:0001635)	3 out of 14850 0.0202020202020202%	3 out of 15985 0.0187675946199562%	0.801743
peptidase activity, acting on L-amino acid peptides (GO:0070011)	3 out of 14850 0.0202020202020202%	3 out of 15985 0.0187675946199562%	0.801743
toxin transporter activity (GO:0019534)	3 out of 14850 0.0202020202020202%	3 out of 15985 0.0187675946199562%	0.801743
calcium-dependent protein kinase C activity (GO:0004698)	3 out of 14850 0.0202020202020202%	3 out of 15985 0.0187675946199562%	0.801743
pancreatic ribonuclease activity (GO:0004522)	3 out of 14850 0.0202020202020202%	3 out of 15985 0.0187675946199562%	0.801743
5'-deoxyribose-5-phosphate lyase activity (GO:0051575)	3 out of 14850 0.0202020202020202%	3 out of 15985 0.0187675946199562%	0.801743
gastrin receptor activity (GO:0015054)	3 out of 14850 0.0202020202020202%	3 out of 15985 0.0187675946199562%	0.801743
peptide YY receptor activity (GO:0001601)	3 out of 14850 0.0202020202020202%	3 out of 15985 0.0187675946199562%	0.801743
chemokine binding (GO:0019956)	3 out of 14850 0.0202020202020202%	3 out of 15985 0.0187675946199562%	0.801743
beta-1 adrenergic receptor binding (GO:0031697)	3 out of 14850 0.0202020202020202%	3 out of 15985 0.0187675946199562%	0.801743
JUN kinase kinase kinase activity (GO:0004706)	3 out of 14850 0.0202020202020202%	3 out of 15985 0.0187675946199562%	0.801743
aminobutyraldehyde dehydrogenase activity (GO:0019145)	3 out of 14850 0.0202020202020202%	3 out of 15985 0.0187675946199562%	0.801743
N-acetylmuramoyl-L-alanine amidase activity (GO:0008745)	3 out of 14850 0.0202020202020202%	3 out of 15985 0.0187675946199562%	0.801743
ethanolamine kinase activity (GO:0004305)	3 out of 14850 0.0202020202020202%	3 out of 15985 0.0187675946199562%	0.801743
eukaryotic initiation factor 4G binding (GO:0031370)	3 out of 14850 0.0202020202020202%	3 out of 15985 0.0187675946199562%	0.801743
sialyltransferase activity (GO:0008373)	10 out of 14850 0.0673400673400673%	11 out of 15985 0.0688145136065061%	0.818774
insulin-like growth factor receptor binding (GO:0005159)	10 out of 14850 0.0673400673400673%	11 out of 15985 0.0688145136065061%	0.818774
hedgehog receptor activity (GO:0008158)	10 out of 14850 0.0673400673400673%	11 out of 15985 0.0688145136065061%	0.818774
sodium:potassium-exchanging ATPase activity (GO:0005391)	10 out of 14850 0.0673400673400673%	11 out of 15985 0.0688145136065061%	0.818774
cytoskeletal adaptor activity (GO:0008093)	10 out of 14850 0.0673400673400673%	11 out of 15985 0.0688145136065061%	0.818774
lipid binding (GO:0008289)	59 out of 14850 0.397306397306397%	65 out of 15985 0.406631216765718%	0.823343
phosphoric diester hydrolase activity (GO:0008081)	28 out of 14850 0.188552188552189%	31 out of 15985 0.193931811072881%	0.825297
unfolded protein binding (GO:0051082)	58 out of 14850 0.390572390572391%	64 out of 15985 0.400375351892399%	0.832867
exonuclease activity (GO:0004527)	18 out of 14850 0.121212121212121%	20 out of 15985 0.125117297466375%	0.834173
protease binding (GO:0002020)	9 out of 14850 0.0606060606060606%	10 out of 15985 0.0625586487331874%	0.84476
cGMP binding (GO:0030553)	9 out of 14850 0.0606060606060606%	10 out of 15985 0.0625586487331874%	0.84476
fatty-acyl-CoA binding (GO:0000062)	9 out of 14850 0.0606060606060606%	10 out of 15985 0.0625586487331874%	0.84476
phosphoprotein binding (GO:0051219)	9 out of 14850 0.0606060606060606%	10 out of 15985 0.0625586487331874%	0.84476
cholesterol transporter activity (GO:0017127)	9 out of 14850 0.0606060606060606%	10 out of 15985 0.0625586487331874%	0.84476
peptidase activator activity (GO:0016504)	9 out of 14850 0.0606060606060606%	10 out of 15985 0.0625586487331874%	0.84476
GTP-dependent protein binding (GO:0030742)	9 out of 14850 0.0606060606060606%	10 out of 15985 0.0625586487331874%	0.84476
thiolester hydrolase activity (GO:0016790)	9 out of 14850 0.0606060606060606%	10 out of 15985 0.0625586487331874%	0.84476
dopamine neurotransmitter receptor activity (GO:0004952)	9 out of 14850 0.0606060606060606%	10 out of 15985 0.0625586487331874%	0.84476
phosphorus-oxygen lyase activity (GO:0016849)	9 out of 14850 0.0606060606060606%	10 out of 15985 0.0625586487331874%	0.84476
small molecule binding (GO:0036094)	9 out of 14850 0.0606060606060606%	10 out of 15985 0.0625586487331874%	0.84476
acetylcholine binding (GO:0042166)	9 out of 14850 0.0606060606060606%	10 out of 15985 0.0625586487331874%	0.84476
ryanodine-sensitive calcium-release channel activity (GO:0005219)	9 out of 14850 0.0606060606060606%	10 out of 15985 0.0625586487331874%	0.84476
estradiol 17-beta-dehydrogenase activity (GO:0004303)	9 out of 14850 0.0606060606060606%	10 out of 15985 0.0625586487331874%	0.84476
extracellular ligand-gated ion channel activity (GO:0005230)	36 out of 14850 0.242424242424242%	40 out of 15985 0.250234594932749%	0.84856
voltage-gated chloride channel activity (GO:0005247)	17 out of 14850 0.114478114478114%	19 out of 15985 0.118861432593056%	0.851676
chromatin DNA binding (GO:0031490)	17 out of 14850 0.114478114478114%	19 out of 15985 0.118861432593056%	0.851676
SMAD binding (GO:0046332)	26 out of 14850 0.175084175084175%	29 out of 15985 0.181420081326243%	0.853112
1,4-alpha-glucan branching enzyme activity (GO:0003844)	2 out of 14850 0.0134680134680135%	2 out of 15985 0.0125117297466375%	0.863029
L-lysine transmembrane transporter activity (GO:0015189)	2 out of 14850 0.0134680134680135%	2 out of 15985 0.0125117297466375%	0.863029
formaldehyde dehydrogenase activity (GO:0018467)	2 out of 14850 0.0134680134680135%	2 out of 15985 0.0125117297466375%	0.863029
Ran GTPase activator activity (GO:0005098)	2 out of 14850 0.0134680134680135%	2 out of 15985 0.0125117297466375%	0.863029
CDP-diacylglycerol-glycerol-3-phosphate 3-phosphatidyltransferase activity (GO:0008444)	2 out of 14850 0.0134680134680135%	2 out of 15985 0.0125117297466375%	0.863029
protein-hormone receptor activity (GO:0016500)	2 out of 14850 0.0134680134680135%	2 out of 15985 0.0125117297466375%	0.863029
type 1 angiotensin receptor binding (GO:0031702)	2 out of 14850 0.0134680134680135%	2 out of 15985 0.0125117297466375%	0.863029
insulin-activated receptor activity (GO:0005009)	2 out of 14850 0.0134680134680135%	2 out of 15985 0.0125117297466375%	0.863029
dopamine:sodium symporter activity (GO:0005330)	2 out of 14850 0.0134680134680135%	2 out of 15985 0.0125117297466375%	0.863029
enhancer binding (GO:0035326)	2 out of 14850 0.0134680134680135%	2 out of 15985 0.0125117297466375%	0.863029
inositol-1,3,4,5-tetrakisphosphate 3-phosphatase activity (GO:0051717)	2 out of 14850 0.0134680134680135%	2 out of 15985 0.0125117297466375%	0.863029
mitogen-activated protein kinase binding (GO:0051019)	2 out of 14850 0.0134680134680135%	2 out of 15985 0.0125117297466375%	0.863029
L-malate dehydrogenase activity (GO:0030060)	2 out of 14850 0.0134680134680135%	2 out of 15985 0.0125117297466375%	0.863029
FMN transmembrane transporter activity (GO:0044610)	2 out of 14850 0.0134680134680135%	2 out of 15985 0.0125117297466375%	0.863029
beta-glucuronidase activity (GO:0004566)	2 out of 14850 0.0134680134680135%	2 out of 15985 0.0125117297466375%	0.863029
bisphosphoglycerate mutase activity (GO:0004082)	2 out of 14850 0.0134680134680135%	2 out of 15985 0.0125117297466375%	0.863029
aralkylamine N-acetyltransferase activity (GO:0004059)	2 out of 14850 0.0134680134680135%	2 out of 15985 0.0125117297466375%	0.863029
nociceptin receptor activity (GO:0001626)	2 out of 14850 0.0134680134680135%	2 out of 15985 0.0125117297466375%	0.863029
receptor activator activity (GO:0030546)	2 out of 14850 0.0134680134680135%	2 out of 15985 0.0125117297466375%	0.863029
alpha-(1->3)-fucosyltransferase activity (GO:0046920)	2 out of 14850 0.0134680134680135%	2 out of 15985 0.0125117297466375%	0.863029
MutLalpha complex binding (GO:0032405)	2 out of 14850 0.0134680134680135%	2 out of 15985 0.0125117297466375%	0.863029
LRR domain binding (GO:0030275)	2 out of 14850 0.0134680134680135%	2 out of 15985 0.0125117297466375%	0.863029
S-(hydroxymethyl)glutathione dehydrogenase activity (GO:0051903)	2 out of 14850 0.0134680134680135%	2 out of 15985 0.0125117297466375%	0.863029
glutaminyl-peptide cyclotransferase activity (GO:0016603)	2 out of 14850 0.0134680134680135%	2 out of 15985 0.0125117297466375%	0.863029
hedgehog family protein binding (GO:0097108)	2 out of 14850 0.0134680134680135%	2 out of 15985 0.0125117297466375%	0.863029
oxoglutarate dehydrogenase (NAD+) activity (GO:0034602)	2 out of 14850 0.0134680134680135%	2 out of 15985 0.0125117297466375%	0.863029
oleic acid binding (GO:0070538)	2 out of 14850 0.0134680134680135%	2 out of 15985 0.0125117297466375%	0.863029
transforming growth factor beta receptor activity, type II (GO:0005026)	2 out of 14850 0.0134680134680135%	2 out of 15985 0.0125117297466375%	0.863029
citrate (Si)-synthase activity (GO:0004108)	2 out of 14850 0.0134680134680135%	2 out of 15985 0.0125117297466375%	0.863029
phosphoserine phosphatase activity (GO:0004647)	2 out of 14850 0.0134680134680135%	2 out of 15985 0.0125117297466375%	0.863029
JUN kinase activity (GO:0004705)	2 out of 14850 0.0134680134680135%	2 out of 15985 0.0125117297466375%	0.863029
adrenergic receptor binding (GO:0031690)	2 out of 14850 0.0134680134680135%	2 out of 15985 0.0125117297466375%	0.863029
secondary active transmembrane transporter activity (GO:0015291)	2 out of 14850 0.0134680134680135%	2 out of 15985 0.0125117297466375%	0.863029
signaling receptor activity (GO:0038023)	2 out of 14850 0.0134680134680135%	2 out of 15985 0.0125117297466375%	0.863029
GMP reductase activity (GO:0003920)	2 out of 14850 0.0134680134680135%	2 out of 15985 0.0125117297466375%	0.863029
GTPase inhibitor activity (GO:0005095)	2 out of 14850 0.0134680134680135%	2 out of 15985 0.0125117297466375%	0.863029
protein-cysteine S-palmitoyltransferase activity (GO:0019706)	2 out of 14850 0.0134680134680135%	2 out of 15985 0.0125117297466375%	0.863029
platelet-derived growth factor alpha-receptor activity (GO:0005018)	2 out of 14850 0.0134680134680135%	2 out of 15985 0.0125117297466375%	0.863029
glycogen (starch) synthase activity (GO:0004373)	2 out of 14850 0.0134680134680135%	2 out of 15985 0.0125117297466375%	0.863029
clathrin heavy chain binding (GO:0032050)	2 out of 14850 0.0134680134680135%	2 out of 15985 0.0125117297466375%	0.863029
GTPase activating protein binding (GO:0032794)	2 out of 14850 0.0134680134680135%	2 out of 15985 0.0125117297466375%	0.863029
interferon-gamma receptor binding (GO:0005133)	2 out of 14850 0.0134680134680135%	2 out of 15985 0.0125117297466375%	0.863029
cysteamine dioxygenase activity (GO:0047800)	2 out of 14850 0.0134680134680135%	2 out of 15985 0.0125117297466375%	0.863029
bombesin receptor activity (GO:0004946)	2 out of 14850 0.0134680134680135%	2 out of 15985 0.0125117297466375%	0.863029
beta-3 adrenergic receptor binding (GO:0031699)	2 out of 14850 0.0134680134680135%	2 out of 15985 0.0125117297466375%	0.863029
carbon-nitrogen ligase activity, with glutamine as amido-N-donor (GO:0016884)	2 out of 14850 0.0134680134680135%	2 out of 15985 0.0125117297466375%	0.863029
enoyl-[acyl-carrier-protein] reductase (NADPH, A-specific) activity (GO:0047117)	2 out of 14850 0.0134680134680135%	2 out of 15985 0.0125117297466375%	0.863029
arylformamidase activity (GO:0004061)	2 out of 14850 0.0134680134680135%	2 out of 15985 0.0125117297466375%	0.863029
N-acetylneuraminate synthase activity (GO:0050462)	2 out of 14850 0.0134680134680135%	2 out of 15985 0.0125117297466375%	0.863029
deaminase activity (GO:0019239)	2 out of 14850 0.0134680134680135%	2 out of 15985 0.0125117297466375%	0.863029
mRNA (2'-O-methyladenosine-N6-)-methyltransferase activity (GO:0016422)	2 out of 14850 0.0134680134680135%	2 out of 15985 0.0125117297466375%	0.863029
tripeptidase activity (GO:0034701)	2 out of 14850 0.0134680134680135%	2 out of 15985 0.0125117297466375%	0.863029
3-phosphoinositide-dependent protein kinase activity (GO:0004676)	2 out of 14850 0.0134680134680135%	2 out of 15985 0.0125117297466375%	0.863029
H4 histone acetyltransferase activity (GO:0010485)	2 out of 14850 0.0134680134680135%	2 out of 15985 0.0125117297466375%	0.863029
glutamate-cysteine ligase activity (GO:0004357)	2 out of 14850 0.0134680134680135%	2 out of 15985 0.0125117297466375%	0.863029
WD40-repeat domain binding (GO:0071987)	2 out of 14850 0.0134680134680135%	2 out of 15985 0.0125117297466375%	0.863029
nucleosome-dependent ATPase activity (GO:0070615)	2 out of 14850 0.0134680134680135%	2 out of 15985 0.0125117297466375%	0.863029
D-aspartate oxidase activity (GO:0008445)	2 out of 14850 0.0134680134680135%	2 out of 15985 0.0125117297466375%	0.863029
Ran guanyl-nucleotide exchange factor activity (GO:0005087)	2 out of 14850 0.0134680134680135%	2 out of 15985 0.0125117297466375%	0.863029
ITP diphosphatase activity (GO:0036220)	2 out of 14850 0.0134680134680135%	2 out of 15985 0.0125117297466375%	0.863029
ceramide transporter activity (GO:0035620)	2 out of 14850 0.0134680134680135%	2 out of 15985 0.0125117297466375%	0.863029
asparagine synthase (glutamine-hydrolyzing) activity (GO:0004066)	2 out of 14850 0.0134680134680135%	2 out of 15985 0.0125117297466375%	0.863029
5-formyltetrahydrofolate cyclo-ligase activity (GO:0030272)	2 out of 14850 0.0134680134680135%	2 out of 15985 0.0125117297466375%	0.863029
FAD transmembrane transporter activity (GO:0015230)	2 out of 14850 0.0134680134680135%	2 out of 15985 0.0125117297466375%	0.863029
hydroxylysine kinase activity (GO:0047992)	2 out of 14850 0.0134680134680135%	2 out of 15985 0.0125117297466375%	0.863029
C-C chemokine receptor activity (GO:0016493)	2 out of 14850 0.0134680134680135%	2 out of 15985 0.0125117297466375%	0.863029
phosphatidylcholine transporter activity (GO:0008525)	2 out of 14850 0.0134680134680135%	2 out of 15985 0.0125117297466375%	0.863029
histone deacetylase regulator activity (GO:0035033)	2 out of 14850 0.0134680134680135%	2 out of 15985 0.0125117297466375%	0.863029
DEAD/H-box RNA helicase binding (GO:0017151)	2 out of 14850 0.0134680134680135%	2 out of 15985 0.0125117297466375%	0.863029
calcium-dependent phospholipase A2 activity (GO:0047498)	2 out of 14850 0.0134680134680135%	2 out of 15985 0.0125117297466375%	0.863029
arachidonate-CoA ligase activity (GO:0047676)	2 out of 14850 0.0134680134680135%	2 out of 15985 0.0125117297466375%	0.863029
bisphosphoglycerate 2-phosphatase activity (GO:0004083)	2 out of 14850 0.0134680134680135%	2 out of 15985 0.0125117297466375%	0.863029
NFAT protein binding (GO:0051525)	2 out of 14850 0.0134680134680135%	2 out of 15985 0.0125117297466375%	0.863029
adenosine kinase activity (GO:0004001)	2 out of 14850 0.0134680134680135%	2 out of 15985 0.0125117297466375%	0.863029
5-aminolevulinate synthase activity (GO:0003870)	2 out of 14850 0.0134680134680135%	2 out of 15985 0.0125117297466375%	0.863029
adenosine receptor binding (GO:0031685)	2 out of 14850 0.0134680134680135%	2 out of 15985 0.0125117297466375%	0.863029
tubulin-glycine ligase activity (GO:0070738)	2 out of 14850 0.0134680134680135%	2 out of 15985 0.0125117297466375%	0.863029
thyroid-stimulating hormone receptor activity (GO:0004996)	2 out of 14850 0.0134680134680135%	2 out of 15985 0.0125117297466375%	0.863029
heme-transporting ATPase activity (GO:0015439)	2 out of 14850 0.0134680134680135%	2 out of 15985 0.0125117297466375%	0.863029
isocitrate dehydrogenase (NADP+) activity (GO:0004450)	2 out of 14850 0.0134680134680135%	2 out of 15985 0.0125117297466375%	0.863029
hydroxyacylglutathione hydrolase activity (GO:0004416)	2 out of 14850 0.0134680134680135%	2 out of 15985 0.0125117297466375%	0.863029
beta-N-acetylhexosaminidase activity (GO:0004563)	2 out of 14850 0.0134680134680135%	2 out of 15985 0.0125117297466375%	0.863029
prenyltransferase activity (GO:0004659)	2 out of 14850 0.0134680134680135%	2 out of 15985 0.0125117297466375%	0.863029
tubulin-glutamic acid ligase activity (GO:0070740)	2 out of 14850 0.0134680134680135%	2 out of 15985 0.0125117297466375%	0.863029
long-chain-fatty-acyl-CoA reductase activity (GO:0050062)	2 out of 14850 0.0134680134680135%	2 out of 15985 0.0125117297466375%	0.863029
pyruvate carboxylase activity (GO:0004736)	2 out of 14850 0.0134680134680135%	2 out of 15985 0.0125117297466375%	0.863029
NAADP-sensitive calcium-release channel activity (GO:0072345)	2 out of 14850 0.0134680134680135%	2 out of 15985 0.0125117297466375%	0.863029
neurohypophyseal hormone activity (GO:0005185)	2 out of 14850 0.0134680134680135%	2 out of 15985 0.0125117297466375%	0.863029
oxidative phosphorylation uncoupler activity (GO:0017077)	2 out of 14850 0.0134680134680135%	2 out of 15985 0.0125117297466375%	0.863029
nuclear localization sequence binding (GO:0008139)	2 out of 14850 0.0134680134680135%	2 out of 15985 0.0125117297466375%	0.863029
retinoid X receptor binding (GO:0046965)	2 out of 14850 0.0134680134680135%	2 out of 15985 0.0125117297466375%	0.863029
ITP binding (GO:1901641)	2 out of 14850 0.0134680134680135%	2 out of 15985 0.0125117297466375%	0.863029
small conjugating protein-specific protease activity (GO:0019783)	2 out of 14850 0.0134680134680135%	2 out of 15985 0.0125117297466375%	0.863029
galactokinase activity (GO:0004335)	2 out of 14850 0.0134680134680135%	2 out of 15985 0.0125117297466375%	0.863029
carnitine O-palmitoyltransferase activity (GO:0004095)	2 out of 14850 0.0134680134680135%	2 out of 15985 0.0125117297466375%	0.863029
NAD(P)H dehydrogenase (quinone) activity (GO:0003955)	2 out of 14850 0.0134680134680135%	2 out of 15985 0.0125117297466375%	0.863029
beta-1,4-mannosylglycoprotein 4-beta-N-acetylglucosaminyltransferase activity (GO:0003830)	2 out of 14850 0.0134680134680135%	2 out of 15985 0.0125117297466375%	0.863029
phosphatidylserine decarboxylase activity (GO:0004609)	2 out of 14850 0.0134680134680135%	2 out of 15985 0.0125117297466375%	0.863029
nerve growth factor binding (GO:0048406)	2 out of 14850 0.0134680134680135%	2 out of 15985 0.0125117297466375%	0.863029
enoyl-[acyl-carrier-protein] reductase (NADPH, B-specific) activity (GO:0004319)	2 out of 14850 0.0134680134680135%	2 out of 15985 0.0125117297466375%	0.863029
alpha-ketoacid dehydrogenase activity (GO:0003826)	2 out of 14850 0.0134680134680135%	2 out of 15985 0.0125117297466375%	0.863029
quaternary ammonium group transmembrane transporter activity (GO:0015651)	2 out of 14850 0.0134680134680135%	2 out of 15985 0.0125117297466375%	0.863029
9,10 (9', 10')-carotenoid-cleaving dioxygenase activity (GO:0010437)	2 out of 14850 0.0134680134680135%	2 out of 15985 0.0125117297466375%	0.863029
proline-tRNA ligase activity (GO:0004827)	2 out of 14850 0.0134680134680135%	2 out of 15985 0.0125117297466375%	0.863029
methylenetetrahydrofolate dehydrogenase (NAD+) activity (GO:0004487)	2 out of 14850 0.0134680134680135%	2 out of 15985 0.0125117297466375%	0.863029
lysophosphatidic acid binding (GO:0035727)	2 out of 14850 0.0134680134680135%	2 out of 15985 0.0125117297466375%	0.863029
valine-tRNA ligase activity (GO:0004832)	2 out of 14850 0.0134680134680135%	2 out of 15985 0.0125117297466375%	0.863029
N-acetyllactosaminide alpha-2,3-sialyltransferase activity (GO:0008118)	2 out of 14850 0.0134680134680135%	2 out of 15985 0.0125117297466375%	0.863029
galactose 3-O-sulfotransferase activity (GO:0050694)	2 out of 14850 0.0134680134680135%	2 out of 15985 0.0125117297466375%	0.863029
androgen binding (GO:0005497)	2 out of 14850 0.0134680134680135%	2 out of 15985 0.0125117297466375%	0.863029
L-alanine transmembrane transporter activity (GO:0015180)	2 out of 14850 0.0134680134680135%	2 out of 15985 0.0125117297466375%	0.863029
G-protein coupled peptide receptor activity (GO:0008528)	2 out of 14850 0.0134680134680135%	2 out of 15985 0.0125117297466375%	0.863029
CD8 receptor binding (GO:0042610)	2 out of 14850 0.0134680134680135%	2 out of 15985 0.0125117297466375%	0.863029
3-hydroxypalmitoyl-[acyl-carrier-protein] dehydratase activity (GO:0004317)	2 out of 14850 0.0134680134680135%	2 out of 15985 0.0125117297466375%	0.863029
inositol monophosphate 1-phosphatase activity (GO:0008934)	2 out of 14850 0.0134680134680135%	2 out of 15985 0.0125117297466375%	0.863029
AMP-activated protein kinase activity (GO:0004679)	2 out of 14850 0.0134680134680135%	2 out of 15985 0.0125117297466375%	0.863029
K6-linked polyubiquitin binding (GO:0071796)	2 out of 14850 0.0134680134680135%	2 out of 15985 0.0125117297466375%	0.863029
histone demethylase activity (H4-K20 specific) (GO:0035575)	2 out of 14850 0.0134680134680135%	2 out of 15985 0.0125117297466375%	0.863029
BMP receptor binding (GO:0070700)	2 out of 14850 0.0134680134680135%	2 out of 15985 0.0125117297466375%	0.863029
protein phosphatase 1 binding (GO:0008157)	2 out of 14850 0.0134680134680135%	2 out of 15985 0.0125117297466375%	0.863029
voltage-gated calcium channel activity involved SA node cell action potential (GO:0086059)	2 out of 14850 0.0134680134680135%	2 out of 15985 0.0125117297466375%	0.863029
guanylate kinase activity (GO:0004385)	2 out of 14850 0.0134680134680135%	2 out of 15985 0.0125117297466375%	0.863029
[truncated: 7,635 more rows]

## Sheet: 0 h VS 24 h
Table S6-2 Gene ontology annotation for target genes of differentially expressed miRNAs in the liver M. amblycephala at 24 h post-infection with A. hydrophila
Gene_Ontology_term	Cluter_frequency	Genome_frequency	P-value
Cellular Component
kinesin complex (GO:0005871)	37 out of 11056 0.33465991316932%	37 out of 12855 0.2878257487359%	0.00374793
nuclear chromatin (GO:0000790)	46 out of 11056 0.416063675832127%	47 out of 12855 0.365616491637495%	0.00716579
cell projection (GO:0042995)	63 out of 11056 0.569826338639653%	66 out of 12855 0.513418903150525%	0.0125155
microtubule (GO:0005874)	158 out of 11056 1.42908827785818%	172 out of 12855 1.33800077790743%	0.0128345
cytoplasmic mRNA processing body (GO:0000932)	39 out of 11056 0.352749638205499%	40 out of 12855 0.311162971606379%	0.0179323
endoplasmic reticulum (GO:0005783)	240 out of 11056 2.17076700434153%	266 out of 12855 2.06923376118242%	0.0238416
early endosome (GO:0005769)	56 out of 11056 0.506512301013025%	59 out of 12855 0.458965383119409%	0.026617
external side of plasma membrane (GO:0009897)	46 out of 11056 0.416063675832127%	48 out of 12855 0.373395565927655%	0.0276368
clathrin adaptor complex (GO:0030131)	23 out of 11056 0.208031837916064%	23 out of 12855 0.178918708673668%	0.031096
plasma membrane part (GO:0044459)	34 out of 11056 0.307525325615051%	35 out of 12855 0.272267600155581%	0.0340429
voltage-gated calcium channel complex (GO:0005891)	34 out of 11056 0.307525325615051%	35 out of 12855 0.272267600155581%	0.0340429
basolateral plasma membrane (GO:0016323)	62 out of 11056 0.560781476121563%	66 out of 12855 0.513418903150525%	0.0364449
cytoskeleton (GO:0005856)	156 out of 11056 1.410998552822%	172 out of 12855 1.33800077790743%	0.0416597
chloride channel complex (GO:0034707)	20 out of 11056 0.180897250361794%	20 out of 12855 0.155581485803189%	0.0489185
cytoplasmic membrane-bounded vesicle (GO:0016023)	40 out of 11056 0.361794500723589%	42 out of 12855 0.326721120186698%	0.054207
integral component of plasma membrane (GO:0005887)	224 out of 11056 2.0260492040521%	250 out of 12855 1.94476857253987%	0.0550273
endoplasmic reticulum membrane (GO:0005789)	187 out of 11056 1.69138929088278%	208 out of 12855 1.61804745235317%	0.0581553
nuclear membrane (GO:0031965)	57 out of 11056 0.515557163531114%	61 out of 12855 0.474523531699728%	0.0584243
cell surface (GO:0009986)	112 out of 11056 1.01302460202605%	123 out of 12855 0.956826137689615%	0.0619025
nuclear lumen (GO:0031981)	18 out of 11056 0.162807525325615%	18 out of 12855 0.14002333722287%	0.0661645
ribonucleoprotein complex (GO:0030529)	72 out of 11056 0.65123010130246%	78 out of 12855 0.606767794632439%	0.0666159
chromosome (GO:0005694)	47 out of 11056 0.425108538350217%	50 out of 12855 0.388953714507974%	0.0667289
Cajal body (GO:0015030)	17 out of 11056 0.153762662807525%	17 out of 12855 0.132244262932711%	0.0769472
dynein complex (GO:0030286)	17 out of 11056 0.153762662807525%	17 out of 12855 0.132244262932711%	0.0769472
endoplasmic reticulum lumen (GO:0005788)	36 out of 11056 0.32561505065123%	38 out of 12855 0.29560482302606%	0.0835452
nuclear speck (GO:0016607)	61 out of 11056 0.551736613603473%	66 out of 12855 0.513418903150525%	0.0848872
nuclear inner membrane (GO:0005637)	16 out of 11056 0.144717800289436%	16 out of 12855 0.124465188642552%	0.089486
catenin complex (GO:0016342)	16 out of 11056 0.144717800289436%	16 out of 12855 0.124465188642552%	0.089486
ubiquitin ligase complex (GO:0000151)	26 out of 11056 0.235166425470333%	27 out of 12855 0.210035005834306%	0.091825
late endosome (GO:0005770)	35 out of 11056 0.31657018813314%	37 out of 12855 0.2878257487359%	0.0928651
chromatin (GO:0000785)	51 out of 11056 0.461287988422576%	55 out of 12855 0.427849085958771%	0.100082
lamellipodium (GO:0030027)	82 out of 11056 0.741678726483357%	90 out of 12855 0.700116686114352%	0.101171
lateral plasma membrane (GO:0016328)	15 out of 11056 0.135672937771346%	15 out of 12855 0.116686114352392%	0.104067
kinetochore (GO:0000776)	42 out of 11056 0.379884225759768%	45 out of 12855 0.350058343057176%	0.107837
myofibril (GO:0030016)	24 out of 11056 0.217076700434153%	25 out of 12855 0.194476857253987%	0.116704
coated pit (GO:0005905)	14 out of 11056 0.126628075253256%	14 out of 12855 0.108907040062233%	0.121022
condensed chromosome (GO:0000793)	14 out of 11056 0.126628075253256%	14 out of 12855 0.108907040062233%	0.121022
proteinaceous extracellular matrix (GO:0005578)	101 out of 11056 0.913531114327062%	112 out of 12855 0.871256320497861%	0.124095
peroxisome (GO:0005777)	40 out of 11056 0.361794500723589%	43 out of 12855 0.334500194476857%	0.129716
Cul3-RING ubiquitin ligase complex (GO:0031463)	23 out of 11056 0.208031837916064%	24 out of 12855 0.186697782963827%	0.131365
MCM complex (GO:0042555)	13 out of 11056 0.117583212735166%	13 out of 12855 0.101127965772073%	0.140737
desmosome (GO:0030057)	13 out of 11056 0.117583212735166%	13 out of 12855 0.101127965772073%	0.140737
cytoplasmic stress granule (GO:0010494)	22 out of 11056 0.198986975397974%	23 out of 12855 0.178918708673668%	0.147705
microvillus (GO:0005902)	22 out of 11056 0.198986975397974%	23 out of 12855 0.178918708673668%	0.147705
cytoplasmic vesicle membrane (GO:0030659)	22 out of 11056 0.198986975397974%	23 out of 12855 0.178918708673668%	0.147705
cytoplasmic part (GO:0044444)	139 out of 11056 1.25723589001447%	156 out of 12855 1.21353558926488%	0.156929
apical plasma membrane (GO:0016324)	68 out of 11056 0.615050651230101%	75 out of 12855 0.58343057176196%	0.158113
condensed nuclear chromosome (GO:0000794)	12 out of 11056 0.108538350217077%	12 out of 12855 0.0933488914819137%	0.163662
zonula adherens (GO:0005915)	12 out of 11056 0.108538350217077%	12 out of 12855 0.0933488914819137%	0.163662
intracellular part (GO:0044424)	206 out of 11056 1.86324167872648%	233 out of 12855 1.81252430960716%	0.165344
protein phosphatase type 2A complex (GO:0000159)	21 out of 11056 0.189942112879884%	22 out of 12855 0.171139634383508%	0.165878
protein complex (GO:0043234)	88 out of 11056 0.795947901591896%	98 out of 12855 0.762349280435628%	0.174481
mitochondrial outer membrane (GO:0005741)	44 out of 11056 0.397973950795948%	48 out of 12855 0.373395565927655%	0.179169
caveola (GO:0005901)	20 out of 11056 0.180897250361794%	21 out of 12855 0.163360560093349%	0.18605
centriole (GO:0005814)	20 out of 11056 0.180897250361794%	21 out of 12855 0.163360560093349%	0.18605
CCR4-NOT complex (GO:0030014)	11 out of 11056 0.099493487698987%	11 out of 12855 0.0855698171917542%	0.190319
ESC/E(Z) complex (GO:0035098)	11 out of 11056 0.099493487698987%	11 out of 12855 0.0855698171917542%	0.190319
myosin filament (GO:0032982)	11 out of 11056 0.099493487698987%	11 out of 12855 0.0855698171917542%	0.190319
cytosol (GO:0005829)	458 out of 11056 4.14254703328509%	524 out of 12855 4.07623492804356%	0.190741
intracellular membrane-bounded organelle (GO:0043231)	215 out of 11056 1.94464544138929%	244 out of 12855 1.89809412679891%	0.194751
cell cortex (GO:0005938)	71 out of 11056 0.642185238784371%	79 out of 12855 0.614546868922598%	0.20622
SCF ubiquitin ligase complex (GO:0019005)	19 out of 11056 0.171852387843705%	20 out of 12855 0.155581485803189%	0.20839
extracellular vesicular exosome (GO:0070062)	34 out of 11056 0.307525325615051%	37 out of 12855 0.2878257487359%	0.219315
RISC complex (GO:0016442)	10 out of 11056 0.0904486251808972%	10 out of 12855 0.0777907429015947%	0.221316
chromosomal part (GO:0044427)	10 out of 11056 0.0904486251808972%	10 out of 12855 0.0777907429015947%	0.221316
nuclear envelope (GO:0005635)	33 out of 11056 0.298480463096961%	36 out of 12855 0.280046674445741%	0.238247
integrin complex (GO:0008305)	25 out of 11056 0.226121562952243%	27 out of 12855 0.210035005834306%	0.250389
synaptonemal complex (GO:0000795)	9 out of 11056 0.0814037626628075%	9 out of 12855 0.0700116686114352%	0.257357
apical junction complex (GO:0043296)	9 out of 11056 0.0814037626628075%	9 out of 12855 0.0700116686114352%	0.257357
I band (GO:0031674)	9 out of 11056 0.0814037626628075%	9 out of 12855 0.0700116686114352%	0.257357
extrinsic component of plasma membrane (GO:0019897)	9 out of 11056 0.0814037626628075%	9 out of 12855 0.0700116686114352%	0.257357
HOPS complex (GO:0030897)	9 out of 11056 0.0814037626628075%	9 out of 12855 0.0700116686114352%	0.257357
actomyosin (GO:0042641)	9 out of 11056 0.0814037626628075%	9 out of 12855 0.0700116686114352%	0.257357
phagocytic cup (GO:0001891)	9 out of 11056 0.0814037626628075%	9 out of 12855 0.0700116686114352%	0.257357
integrator complex (GO:0032039)	9 out of 11056 0.0814037626628075%	9 out of 12855 0.0700116686114352%	0.257357
main axon (GO:0044304)	9 out of 11056 0.0814037626628075%	9 out of 12855 0.0700116686114352%	0.257357
cytoplasmic vesicle (GO:0031410)	32 out of 11056 0.289435600578871%	35 out of 12855 0.272267600155581%	0.258428
sarcoplasmic reticulum (GO:0016529)	17 out of 11056 0.153762662807525%	18 out of 12855 0.14002333722287%	0.260253
postsynaptic density (GO:0014069)	31 out of 11056 0.280390738060781%	34 out of 12855 0.264488525865422%	0.279882
postsynaptic membrane (GO:0045211)	112 out of 11056 1.01302460202605%	127 out of 12855 0.987942434850253%	0.286461
cell junction (GO:0030054)	184 out of 11056 1.66425470332851%	210 out of 12855 1.63360560093349%	0.286548
chromosome, telomeric region (GO:0000781)	16 out of 11056 0.144717800289436%	17 out of 12855 0.132244262932711%	0.290106
polysome (GO:0005844)	16 out of 11056 0.144717800289436%	17 out of 12855 0.132244262932711%	0.290106
vesicle (GO:0031982)	16 out of 11056 0.144717800289436%	17 out of 12855 0.132244262932711%	0.290106
M band (GO:0031430)	8 out of 11056 0.0723589001447178%	8 out of 12855 0.0622325943212758%	0.299263
eukaryotic translation elongation factor 1 complex (GO:0005853)	8 out of 11056 0.0723589001447178%	8 out of 12855 0.0622325943212758%	0.299263
MHC class II protein complex (GO:0042613)	8 out of 11056 0.0723589001447178%	8 out of 12855 0.0622325943212758%	0.299263
axolemma (GO:0030673)	8 out of 11056 0.0723589001447178%	8 out of 12855 0.0622325943212758%	0.299263
ciliary basal body (GO:0036064)	8 out of 11056 0.0723589001447178%	8 out of 12855 0.0622325943212758%	0.299263
Cul4A-RING ubiquitin ligase complex (GO:0031464)	8 out of 11056 0.0723589001447178%	8 out of 12855 0.0622325943212758%	0.299263
smooth endoplasmic reticulum (GO:0005790)	8 out of 11056 0.0723589001447178%	8 out of 12855 0.0622325943212758%	0.299263
NuRD complex (GO:0016581)	8 out of 11056 0.0723589001447178%	8 out of 12855 0.0622325943212758%	0.299263
nucleoplasm part (GO:0044451)	8 out of 11056 0.0723589001447178%	8 out of 12855 0.0622325943212758%	0.299263
nuclear pore outer ring (GO:0031080)	8 out of 11056 0.0723589001447178%	8 out of 12855 0.0622325943212758%	0.299263
cell periphery (GO:0071944)	23 out of 11056 0.208031837916064%	25 out of 12855 0.194476857253987%	0.299974
acetylcholine-gated channel complex (GO:0005892)	23 out of 11056 0.208031837916064%	25 out of 12855 0.194476857253987%	0.299974
dendritic spine (GO:0043197)	23 out of 11056 0.208031837916064%	25 out of 12855 0.194476857253987%	0.299974
intracellular (GO:0005622)	527 out of 11056 4.76664254703329%	607 out of 12855 4.7218980941268%	0.30029
mediator complex (GO:0016592)	30 out of 11056 0.271345875542692%	33 out of 12855 0.256709451575263%	0.302628
focal adhesion (GO:0005925)	43 out of 11056 0.388929088277858%	48 out of 12855 0.373395565927655%	0.319844
lipid particle (GO:0005811)	15 out of 11056 0.135672937771346%	16 out of 12855 0.124465188642552%	0.322777
basement membrane (GO:0005604)	36 out of 11056 0.32561505065123%	40 out of 12855 0.311162971606379%	0.323752
PML body (GO:0016605)	29 out of 11056 0.262301013024602%	32 out of 12855 0.248930377285103%	0.326672
presynaptic membrane (GO:0042734)	22 out of 11056 0.198986975397974%	24 out of 12855 0.186697782963827%	0.327434
voltage-gated potassium channel complex (GO:0008076)	56 out of 11056 0.506512301013025%	63 out of 12855 0.490081680280047%	0.328434
transcription factor complex (GO:0005667)	186 out of 11056 1.68234442836469%	213 out of 12855 1.65694282380397%	0.329562
membrane attack complex (GO:0005579)	7 out of 11056 0.0633140376266281%	7 out of 12855 0.0544535200311163%	0.34799
site of double-strand break (GO:0035861)	7 out of 11056 0.0633140376266281%	7 out of 12855 0.0544535200311163%	0.34799
aggresome (GO:0016235)	7 out of 11056 0.0633140376266281%	7 out of 12855 0.0544535200311163%	0.34799
podosome (GO:0002102)	7 out of 11056 0.0633140376266281%	7 out of 12855 0.0544535200311163%	0.34799
peroxisomal matrix (GO:0005782)	7 out of 11056 0.0633140376266281%	7 out of 12855 0.0544535200311163%	0.34799
pericentriolar material (GO:0000242)	7 out of 11056 0.0633140376266281%	7 out of 12855 0.0544535200311163%	0.34799
keratin filament (GO:0045095)	7 out of 11056 0.0633140376266281%	7 out of 12855 0.0544535200311163%	0.34799
platelet alpha granule (GO:0031091)	7 out of 11056 0.0633140376266281%	7 out of 12855 0.0544535200311163%	0.34799
Cdc73/Paf1 complex (GO:0016593)	7 out of 11056 0.0633140376266281%	7 out of 12855 0.0544535200311163%	0.34799
autophagic vacuole membrane (GO:0000421)	7 out of 11056 0.0633140376266281%	7 out of 12855 0.0544535200311163%	0.34799
small ribosomal subunit (GO:0015935)	7 out of 11056 0.0633140376266281%	7 out of 12855 0.0544535200311163%	0.34799
cyclin-dependent protein kinase holoenzyme complex (GO:0000307)	7 out of 11056 0.0633140376266281%	7 out of 12855 0.0544535200311163%	0.34799
nuclear chromosome, telomeric region (GO:0000784)	7 out of 11056 0.0633140376266281%	7 out of 12855 0.0544535200311163%	0.34799
intrinsic component of the cytoplasmic side of the plasma membrane (GO:0031235)	7 out of 11056 0.0633140376266281%	7 out of 12855 0.0544535200311163%	0.34799
integral component of mitochondrial inner membrane (GO:0031305)	7 out of 11056 0.0633140376266281%	7 out of 12855 0.0544535200311163%	0.34799
HAUS complex (GO:0070652)	7 out of 11056 0.0633140376266281%	7 out of 12855 0.0544535200311163%	0.34799
sarcoglycan complex (GO:0016012)	7 out of 11056 0.0633140376266281%	7 out of 12855 0.0544535200311163%	0.34799
transcriptional repressor complex (GO:0017053)	28 out of 11056 0.253256150506512%	31 out of 12855 0.241151302994944%	0.352009
early endosome membrane (GO:0031901)	21 out of 11056 0.189942112879884%	23 out of 12855 0.178918708673668%	0.356702
Z disc (GO:0030018)	47 out of 11056 0.425108538350217%	53 out of 12855 0.412290937378452%	0.374181
microtubule organizing center (GO:0005815)	20 out of 11056 0.180897250361794%	22 out of 12855 0.171139634383508%	0.387774
membrane (GO:0016020)	860 out of 11056 7.77858176555716%	996 out of 12855 7.74795799299883%	0.395337
histone deacetylase complex (GO:0000118)	13 out of 11056 0.117583212735166%	14 out of 12855 0.108907040062233%	0.397038
beta-catenin destruction complex (GO:0030877)	13 out of 11056 0.117583212735166%	14 out of 12855 0.108907040062233%	0.397038
ciliary rootlet (GO:0035253)	13 out of 11056 0.117583212735166%	14 out of 12855 0.108907040062233%	0.397038
T-tubule (GO:0030315)	13 out of 11056 0.117583212735166%	14 out of 12855 0.108907040062233%	0.397038
intracellular organelle (GO:0043229)	65 out of 11056 0.587916063675832%	74 out of 12855 0.575651497471801%	0.401365
clathrin-coated endocytic vesicle (GO:0045334)	6 out of 11056 0.0542691751085383%	6 out of 12855 0.0466744457409568%	0.404644
brush border membrane (GO:0031526)	6 out of 11056 0.0542691751085383%	6 out of 12855 0.0466744457409568%	0.404644
CRD-mediated mRNA stability complex (GO:0070937)	6 out of 11056 0.0542691751085383%	6 out of 12855 0.0466744457409568%	0.404644
holo TFIIH complex (GO:0005675)	6 out of 11056 0.0542691751085383%	6 out of 12855 0.0466744457409568%	0.404644
U4/U6 x U5 tri-snRNP complex (GO:0046540)	6 out of 11056 0.0542691751085383%	6 out of 12855 0.0466744457409568%	0.404644
Smc5-Smc6 complex (GO:0030915)	6 out of 11056 0.0542691751085383%	6 out of 12855 0.0466744457409568%	0.404644
kinesin II complex (GO:0016939)	6 out of 11056 0.0542691751085383%	6 out of 12855 0.0466744457409568%	0.404644
mitochondrial pyruvate dehydrogenase complex (GO:0005967)	6 out of 11056 0.0542691751085383%	6 out of 12855 0.0466744457409568%	0.404644
intrinsic component of plasma membrane (GO:0031226)	6 out of 11056 0.0542691751085383%	6 out of 12855 0.0466744457409568%	0.404644
WINAC complex (GO:0071778)	6 out of 11056 0.0542691751085383%	6 out of 12855 0.0466744457409568%	0.404644
laminin-1 complex (GO:0005606)	6 out of 11056 0.0542691751085383%	6 out of 12855 0.0466744457409568%	0.404644
DNA-directed RNA polymerase II, holoenzyme (GO:0016591)	6 out of 11056 0.0542691751085383%	6 out of 12855 0.0466744457409568%	0.404644
mRNA cleavage and polyadenylation specificity factor complex (GO:0005847)	6 out of 11056 0.0542691751085383%	6 out of 12855 0.0466744457409568%	0.404644
stereocilium bundle tip (GO:0032426)	6 out of 11056 0.0542691751085383%	6 out of 12855 0.0466744457409568%	0.404644
intraciliary transport particle A (GO:0030991)	6 out of 11056 0.0542691751085383%	6 out of 12855 0.0466744457409568%	0.404644
basal part of cell (GO:0045178)	6 out of 11056 0.0542691751085383%	6 out of 12855 0.0466744457409568%	0.404644
organelle part (GO:0044422)	6 out of 11056 0.0542691751085383%	6 out of 12855 0.0466744457409568%	0.404644
polar microtubule (GO:0005827)	6 out of 11056 0.0542691751085383%	6 out of 12855 0.0466744457409568%	0.404644
BBSome (GO:0034464)	6 out of 11056 0.0542691751085383%	6 out of 12855 0.0466744457409568%	0.404644
cell projection part (GO:0044463)	6 out of 11056 0.0542691751085383%	6 out of 12855 0.0466744457409568%	0.404644
FHF complex (GO:0070695)	6 out of 11056 0.0542691751085383%	6 out of 12855 0.0466744457409568%	0.404644
Cul4B-RING ubiquitin ligase complex (GO:0031465)	6 out of 11056 0.0542691751085383%	6 out of 12855 0.0466744457409568%	0.404644
PTW/PP1 phosphatase complex (GO:0072357)	6 out of 11056 0.0542691751085383%	6 out of 12855 0.0466744457409568%	0.404644
6-phosphofructokinase complex (GO:0005945)	6 out of 11056 0.0542691751085383%	6 out of 12855 0.0466744457409568%	0.404644
microfibril (GO:0001527)	6 out of 11056 0.0542691751085383%	6 out of 12855 0.0466744457409568%	0.404644
integral component of endoplasmic reticulum membrane (GO:0030176)	39 out of 11056 0.352749638205499%	44 out of 12855 0.342279268767017%	0.40665
eukaryotic translation initiation factor 3 complex (GO:0005852)	19 out of 11056 0.171852387843705%	21 out of 12855 0.163360560093349%	0.420617
eukaryotic 48S preinitiation complex (GO:0033290)	19 out of 11056 0.171852387843705%	21 out of 12855 0.163360560093349%	0.420617
intracellular organelle part (GO:0044446)	70 out of 11056 0.633140376266281%	80 out of 12855 0.622325943212758%	0.425642
filopodium (GO:0030175)	38 out of 11056 0.34370477568741%	43 out of 12855 0.334500194476857%	0.430196
axonemal dynein complex (GO:0005858)	12 out of 11056 0.108538350217077%	13 out of 12855 0.101127965772073%	0.438765
ciliary membrane (GO:0060170)	12 out of 11056 0.108538350217077%	13 out of 12855 0.101127965772073%	0.438765
proteasome accessory complex (GO:0022624)	12 out of 11056 0.108538350217077%	13 out of 12855 0.101127965772073%	0.438765
proteasome complex (GO:0000502)	12 out of 11056 0.108538350217077%	13 out of 12855 0.101127965772073%	0.438765
cytoplasmic dynein complex (GO:0005868)	12 out of 11056 0.108538350217077%	13 out of 12855 0.101127965772073%	0.438765
cell part (GO:0044464)	163 out of 11056 1.47431259044863%	188 out of 12855 1.46246596654998%	0.441474
extracellular matrix (GO:0031012)	69 out of 11056 0.624095513748191%	79 out of 12855 0.614546868922598%	0.443332
cell-cell junction (GO:0005911)	50 out of 11056 0.452243125904486%	57 out of 12855 0.44340723453909%	0.4455
extracellular space (GO:0005615)	255 out of 11056 2.30643994211288%	295 out of 12855 2.29482691559704%	0.45468
lysosomal membrane (GO:0005765)	43 out of 11056 0.388929088277858%	49 out of 12855 0.381174640217814%	0.461067
ruffle membrane (GO:0032587)	24 out of 11056 0.217076700434153%	27 out of 12855 0.210035005834306%	0.465627
peroxisomal membrane (GO:0005778)	24 out of 11056 0.217076700434153%	27 out of 12855 0.210035005834306%	0.465627
CIA complex (GO:0097361)	5 out of 11056 0.0452243125904486%	5 out of 12855 0.0388953714507974%	0.470516
Piccolo NuA4 histone acetyltransferase complex (GO:0032777)	5 out of 11056 0.0452243125904486%	5 out of 12855 0.0388953714507974%	0.470516
GPI-anchor transamidase complex (GO:0042765)	5 out of 11056 0.0452243125904486%	5 out of 12855 0.0388953714507974%	0.470516
invadopodium (GO:0071437)	5 out of 11056 0.0452243125904486%	5 out of 12855 0.0388953714507974%	0.470516
CD40 receptor complex (GO:0035631)	5 out of 11056 0.0452243125904486%	5 out of 12855 0.0388953714507974%	0.470516
nuclear outer membrane (GO:0005640)	5 out of 11056 0.0452243125904486%	5 out of 12855 0.0388953714507974%	0.470516
Cul4-RING ubiquitin ligase complex (GO:0080008)	5 out of 11056 0.0452243125904486%	5 out of 12855 0.0388953714507974%	0.470516
integral component of mitochondrial membrane (GO:0032592)	5 out of 11056 0.0452243125904486%	5 out of 12855 0.0388953714507974%	0.470516
U4/U6 snRNP (GO:0071001)	5 out of 11056 0.0452243125904486%	5 out of 12855 0.0388953714507974%	0.470516
phosphopyruvate hydratase complex (GO:0000015)	5 out of 11056 0.0452243125904486%	5 out of 12855 0.0388953714507974%	0.470516
fibrinogen complex (GO:0005577)	5 out of 11056 0.0452243125904486%	5 out of 12855 0.0388953714507974%	0.470516
micro-ribonucleoprotein complex (GO:0035068)	5 out of 11056 0.0452243125904486%	5 out of 12855 0.0388953714507974%	0.470516
spectrin (GO:0008091)	5 out of 11056 0.0452243125904486%	5 out of 12855 0.0388953714507974%	0.470516
kainate selective glutamate receptor complex (GO:0032983)	5 out of 11056 0.0452243125904486%	5 out of 12855 0.0388953714507974%	0.470516
paraspeckles (GO:0042382)	5 out of 11056 0.0452243125904486%	5 out of 12855 0.0388953714507974%	0.470516
integral component of organelle membrane (GO:0031301)	5 out of 11056 0.0452243125904486%	5 out of 12855 0.0388953714507974%	0.470516
nuclear replication fork (GO:0043596)	5 out of 11056 0.0452243125904486%	5 out of 12855 0.0388953714507974%	0.470516
cell projection membrane (GO:0031253)	5 out of 11056 0.0452243125904486%	5 out of 12855 0.0388953714507974%	0.470516
pore complex (GO:0046930)	5 out of 11056 0.0452243125904486%	5 out of 12855 0.0388953714507974%	0.470516
myelin sheath abaxonal region (GO:0035748)	5 out of 11056 0.0452243125904486%	5 out of 12855 0.0388953714507974%	0.470516
spindle pole centrosome (GO:0031616)	5 out of 11056 0.0452243125904486%	5 out of 12855 0.0388953714507974%	0.470516
rough endoplasmic reticulum (GO:0005791)	5 out of 11056 0.0452243125904486%	5 out of 12855 0.0388953714507974%	0.470516
HULC complex (GO:0033503)	5 out of 11056 0.0452243125904486%	5 out of 12855 0.0388953714507974%	0.470516
plasma lipoprotein particle (GO:0034358)	5 out of 11056 0.0452243125904486%	5 out of 12855 0.0388953714507974%	0.470516
dynactin complex (GO:0005869)	5 out of 11056 0.0452243125904486%	5 out of 12855 0.0388953714507974%	0.470516
pole plasm (GO:0045495)	5 out of 11056 0.0452243125904486%	5 out of 12855 0.0388953714507974%	0.470516
costamere (GO:0043034)	5 out of 11056 0.0452243125904486%	5 out of 12855 0.0388953714507974%	0.470516
chromatoid body (GO:0033391)	5 out of 11056 0.0452243125904486%	5 out of 12855 0.0388953714507974%	0.470516
retromer complex (GO:0030904)	5 out of 11056 0.0452243125904486%	5 out of 12855 0.0388953714507974%	0.470516
dendrite terminus (GO:0044292)	5 out of 11056 0.0452243125904486%	5 out of 12855 0.0388953714507974%	0.470516
cyclin-dependent protein kinase 5 holoenzyme complex (GO:0016533)	5 out of 11056 0.0452243125904486%	5 out of 12855 0.0388953714507974%	0.470516
cyclin-dependent protein kinase activating kinase holoenzyme complex (GO:0019907)	5 out of 11056 0.0452243125904486%	5 out of 12855 0.0388953714507974%	0.470516
intercellular bridge (GO:0045171)	5 out of 11056 0.0452243125904486%	5 out of 12855 0.0388953714507974%	0.470516
synapse part (GO:0044456)	5 out of 11056 0.0452243125904486%	5 out of 12855 0.0388953714507974%	0.470516
glycerol-3-phosphate dehydrogenase complex (GO:0009331)	5 out of 11056 0.0452243125904486%	5 out of 12855 0.0388953714507974%	0.470516
membrane raft (GO:0045121)	30 out of 11056 0.271345875542692%	34 out of 12855 0.264488525865422%	0.473224
fascia adherens (GO:0005916)	11 out of 11056 0.099493487698987%	12 out of 12855 0.0933488914819137%	0.483548
replication fork (GO:0005657)	11 out of 11056 0.099493487698987%	12 out of 12855 0.0933488914819137%	0.483548
cortical actin cytoskeleton (GO:0030864)	11 out of 11056 0.099493487698987%	12 out of 12855 0.0933488914819137%	0.483548
sarcolemma (GO:0042383)	17 out of 11056 0.153762662807525%	19 out of 12855 0.14780241151303%	0.491323
cell leading edge (GO:0031252)	17 out of 11056 0.153762662807525%	19 out of 12855 0.14780241151303%	0.491323
extrinsic component of membrane (GO:0019898)	23 out of 11056 0.208031837916064%	26 out of 12855 0.202255931544146%	0.496771
collagen (GO:0005581)	66 out of 11056 0.596960926193922%	76 out of 12855 0.59120964605212%	0.497931
endosome membrane (GO:0010008)	35 out of 11056 0.31657018813314%	40 out of 12855 0.311162971606379%	0.50447
cleavage furrow (GO:0032154)	41 out of 11056 0.370839363241679%	47 out of 12855 0.365616491637495%	0.507446
endosome (GO:0005768)	53 out of 11056 0.479377713458755%	61 out of 12855 0.474523531699728%	0.512417
primary cilium (GO:0072372)	10 out of 11056 0.0904486251808972%	11 out of 12855 0.0855698171917542%	0.531278
cis-Golgi network (GO:0005801)	10 out of 11056 0.0904486251808972%	11 out of 12855 0.0855698171917542%	0.531278
exocyst (GO:0000145)	10 out of 11056 0.0904486251808972%	11 out of 12855 0.0855698171917542%	0.531278
proton-transporting V-type ATPase, V1 domain (GO:0033180)	10 out of 11056 0.0904486251808972%	11 out of 12855 0.0855698171917542%	0.531278
Golgi trans cisterna (GO:0000138)	4 out of 11056 0.0361794500723589%	4 out of 12855 0.0311162971606379%	0.547105
pre-autophagosomal structure (GO:0000407)	4 out of 11056 0.0361794500723589%	4 out of 12855 0.0311162971606379%	0.547105
perinuclear endoplasmic reticulum (GO:0097038)	4 out of 11056 0.0361794500723589%	4 out of 12855 0.0311162971606379%	0.547105
nuclear meiotic cohesin complex (GO:0034991)	4 out of 11056 0.0361794500723589%	4 out of 12855 0.0311162971606379%	0.547105
spermatoproteasome complex (GO:1990111)	4 out of 11056 0.0361794500723589%	4 out of 12855 0.0311162971606379%	0.547105
proteasome regulatory particle, base subcomplex (GO:0008540)	4 out of 11056 0.0361794500723589%	4 out of 12855 0.0311162971606379%	0.547105
Cul5-RING ubiquitin ligase complex (GO:0031466)	4 out of 11056 0.0361794500723589%	4 out of 12855 0.0311162971606379%	0.547105
GINS complex (GO:0000811)	4 out of 11056 0.0361794500723589%	4 out of 12855 0.0311162971606379%	0.547105
cuticular plate (GO:0032437)	4 out of 11056 0.0361794500723589%	4 out of 12855 0.0311162971606379%	0.547105
Elongator holoenzyme complex (GO:0033588)	4 out of 11056 0.0361794500723589%	4 out of 12855 0.0311162971606379%	0.547105
U4 snRNP (GO:0005687)	4 out of 11056 0.0361794500723589%	4 out of 12855 0.0311162971606379%	0.547105
vacuolar membrane (GO:0005774)	4 out of 11056 0.0361794500723589%	4 out of 12855 0.0311162971606379%	0.547105
A band (GO:0031672)	4 out of 11056 0.0361794500723589%	4 out of 12855 0.0311162971606379%	0.547105
actin cap (GO:0030478)	4 out of 11056 0.0361794500723589%	4 out of 12855 0.0311162971606379%	0.547105
SMC loading complex (GO:0032116)	4 out of 11056 0.0361794500723589%	4 out of 12855 0.0311162971606379%	0.547105
AP-2 adaptor complex (GO:0030122)	4 out of 11056 0.0361794500723589%	4 out of 12855 0.0311162971606379%	0.547105
transcription export complex (GO:0000346)	4 out of 11056 0.0361794500723589%	4 out of 12855 0.0311162971606379%	0.547105
lipopolysaccharide receptor complex (GO:0046696)	4 out of 11056 0.0361794500723589%	4 out of 12855 0.0311162971606379%	0.547105
glycogen granule (GO:0042587)	4 out of 11056 0.0361794500723589%	4 out of 12855 0.0311162971606379%	0.547105
nucleoid (GO:0009295)	4 out of 11056 0.0361794500723589%	4 out of 12855 0.0311162971606379%	0.547105
cell body (GO:0044297)	4 out of 11056 0.0361794500723589%	4 out of 12855 0.0311162971606379%	0.547105
proton-transporting ATP synthase complex, catalytic core F(1) (GO:0045261)	4 out of 11056 0.0361794500723589%	4 out of 12855 0.0311162971606379%	0.547105
transport vesicle membrane (GO:0030658)	4 out of 11056 0.0361794500723589%	4 out of 12855 0.0311162971606379%	0.547105
epsilon DNA polymerase complex (GO:0008622)	4 out of 11056 0.0361794500723589%	4 out of 12855 0.0311162971606379%	0.547105
membrane-enclosed lumen (GO:0031974)	4 out of 11056 0.0361794500723589%	4 out of 12855 0.0311162971606379%	0.547105
lateral element (GO:0000800)	4 out of 11056 0.0361794500723589%	4 out of 12855 0.0311162971606379%	0.547105
Golgi-associated vesicle membrane (GO:0030660)	4 out of 11056 0.0361794500723589%	4 out of 12855 0.0311162971606379%	0.547105
sex chromatin (GO:0001739)	4 out of 11056 0.0361794500723589%	4 out of 12855 0.0311162971606379%	0.547105
telomerase holoenzyme complex (GO:0005697)	4 out of 11056 0.0361794500723589%	4 out of 12855 0.0311162971606379%	0.547105
lamellipodium membrane (GO:0031258)	4 out of 11056 0.0361794500723589%	4 out of 12855 0.0311162971606379%	0.547105
Ku70:Ku80 complex (GO:0043564)	4 out of 11056 0.0361794500723589%	4 out of 12855 0.0311162971606379%	0.547105
1-phosphatidylinositol-4-phosphate 3-kinase, class IA complex (GO:0005943)	4 out of 11056 0.0361794500723589%	4 out of 12855 0.0311162971606379%	0.547105
integral component of lumenal side of endoplasmic reticulum membrane (GO:0071556)	4 out of 11056 0.0361794500723589%	4 out of 12855 0.0311162971606379%	0.547105
pronucleus (GO:0045120)	4 out of 11056 0.0361794500723589%	4 out of 12855 0.0311162971606379%	0.547105
integral component of cytoplasmic side of endoplasmic reticulum membrane (GO:0071458)	4 out of 11056 0.0361794500723589%	4 out of 12855 0.0311162971606379%	0.547105
centromeric heterochromatin (GO:0005721)	4 out of 11056 0.0361794500723589%	4 out of 12855 0.0311162971606379%	0.547105
nonhomologous end joining complex (GO:0070419)	4 out of 11056 0.0361794500723589%	4 out of 12855 0.0311162971606379%	0.547105
CAF-1 complex (GO:0033186)	4 out of 11056 0.0361794500723589%	4 out of 12855 0.0311162971606379%	0.547105
THO complex part of transcription export complex (GO:0000445)	4 out of 11056 0.0361794500723589%	4 out of 12855 0.0311162971606379%	0.547105
NELF complex (GO:0032021)	4 out of 11056 0.0361794500723589%	4 out of 12855 0.0311162971606379%	0.547105
TORC2 complex (GO:0031932)	4 out of 11056 0.0361794500723589%	4 out of 12855 0.0311162971606379%	0.547105
NURF complex (GO:0016589)	4 out of 11056 0.0361794500723589%	4 out of 12855 0.0311162971606379%	0.547105
IkappaB kinase complex (GO:0008385)	4 out of 11056 0.0361794500723589%	4 out of 12855 0.0311162971606379%	0.547105
histone methyltransferase complex (GO:0035097)	4 out of 11056 0.0361794500723589%	4 out of 12855 0.0311162971606379%	0.547105
filopodium tip (GO:0032433)	4 out of 11056 0.0361794500723589%	4 out of 12855 0.0311162971606379%	0.547105
Schmidt-Lanterman incisure (GO:0043220)	4 out of 11056 0.0361794500723589%	4 out of 12855 0.0311162971606379%	0.547105
FACT complex (GO:0035101)	4 out of 11056 0.0361794500723589%	4 out of 12855 0.0311162971606379%	0.547105
AP-3 adaptor complex (GO:0030123)	4 out of 11056 0.0361794500723589%	4 out of 12855 0.0311162971606379%	0.547105
ionotropic glutamate receptor complex (GO:0008328)	4 out of 11056 0.0361794500723589%	4 out of 12855 0.0311162971606379%	0.547105
lysosome (GO:0005764)	63 out of 11056 0.569826338639653%	73 out of 12855 0.567872423181641%	0.554126
nuclear part (GO:0044428)	15 out of 11056 0.135672937771346%	17 out of 12855 0.132244262932711%	0.567806
cilium (GO:0005929)	38 out of 11056 0.34370477568741%	44 out of 12855 0.342279268767017%	0.579318
acrosomal vesicle (GO:0001669)	9 out of 11056 0.0814037626628075%	10 out of 12855 0.0777907429015947%	0.581727
heterochromatin (GO:0000792)	9 out of 11056 0.0814037626628075%	10 out of 12855 0.0777907429015947%	0.581727
proteasome core complex, alpha-subunit complex (GO:0019773)	9 out of 11056 0.0814037626628075%	10 out of 12855 0.0777907429015947%	0.581727
sarcoplasmic reticulum membrane (GO:0033017)	9 out of 11056 0.0814037626628075%	10 out of 12855 0.0777907429015947%	0.581727
large ribosomal subunit (GO:0015934)	9 out of 11056 0.0814037626628075%	10 out of 12855 0.0777907429015947%	0.581727
nonmotile primary cilium (GO:0031513)	9 out of 11056 0.0814037626628075%	10 out of 12855 0.0777907429015947%	0.581727
cullin-RING ubiquitin ligase complex (GO:0031461)	9 out of 11056 0.0814037626628075%	10 out of 12855 0.0777907429015947%	0.581727
phosphatidylinositol 3-kinase complex (GO:0005942)	9 out of 11056 0.0814037626628075%	10 out of 12855 0.0777907429015947%	0.581727
actin filament (GO:0005884)	20 out of 11056 0.180897250361794%	23 out of 12855 0.178918708673668%	0.59492
perinuclear region of cytoplasm (GO:0048471)	174 out of 11056 1.57380607814761%	203 out of 12855 1.57915208090237%	0.596744
filamentous actin (GO:0031941)	14 out of 11056 0.126628075253256%	16 out of 12855 0.124465188642552%	0.607682
dendritic shaft (GO:0043198)	14 out of 11056 0.126628075253256%	16 out of 12855 0.124465188642552%	0.607682
cortical cytoskeleton (GO:0030863)	14 out of 11056 0.126628075253256%	16 out of 12855 0.124465188642552%	0.607682
intermediate filament (GO:0005882)	48 out of 11056 0.434153400868307%	56 out of 12855 0.43562816024893%	0.617443
ruffle (GO:0001726)	42 out of 11056 0.379884225759768%	49 out of 12855 0.381174640217814%	0.621998
eukaryotic 43S preinitiation complex (GO:0016282)	19 out of 11056 0.171852387843705%	22 out of 12855 0.171139634383508%	0.628628
uropod (GO:0001931)	8 out of 11056 0.0723589001447178%	9 out of 12855 0.0700116686114352%	0.634517
Arp2/3 protein complex (GO:0005885)	8 out of 11056 0.0723589001447178%	9 out of 12855 0.0700116686114352%	0.634517
Ino80 complex (GO:0031011)	8 out of 11056 0.0723589001447178%	9 out of 12855 0.0700116686114352%	0.634517
melanosome membrane (GO:0033162)	8 out of 11056 0.0723589001447178%	9 out of 12855 0.0700116686114352%	0.634517
chaperonin-containing T-complex (GO:0005832)	8 out of 11056 0.0723589001447178%	9 out of 12855 0.0700116686114352%	0.634517
brush border (GO:0005903)	8 out of 11056 0.0723589001447178%	9 out of 12855 0.0700116686114352%	0.634517
anchored component of external side of plasma membrane (GO:0031362)	3 out of 11056 0.0271345875542692%	3 out of 12855 0.0233372228704784%	0.636153
extrinsic component of mitochondrial inner membrane (GO:0031314)	3 out of 11056 0.0271345875542692%	3 out of 12855 0.0233372228704784%	0.636153
eukaryotic translation initiation factor 2 complex (GO:0005850)	3 out of 11056 0.0271345875542692%	3 out of 12855 0.0233372228704784%	0.636153
PRC1 complex (GO:0035102)	3 out of 11056 0.0271345875542692%	3 out of 12855 0.0233372228704784%	0.636153
Cdc48p-Npl4p-Ufd1p AAA ATPase complex (GO:0034098)	3 out of 11056 0.0271345875542692%	3 out of 12855 0.0233372228704784%	0.636153
mitochondrial endopeptidase Clp complex (GO:0009841)	3 out of 11056 0.0271345875542692%	3 out of 12855 0.0233372228704784%	0.636153
paranode region of axon (GO:0033270)	3 out of 11056 0.0271345875542692%	3 out of 12855 0.0233372228704784%	0.636153
Barr body (GO:0001740)	3 out of 11056 0.0271345875542692%	3 out of 12855 0.0233372228704784%	0.636153
Hedgehog signaling complex (GO:0035301)	3 out of 11056 0.0271345875542692%	3 out of 12855 0.0233372228704784%	0.636153
SAGA complex (GO:0000124)	3 out of 11056 0.0271345875542692%	3 out of 12855 0.0233372228704784%	0.636153
dendrite membrane (GO:0032590)	3 out of 11056 0.0271345875542692%	3 out of 12855 0.0233372228704784%	0.636153
Golgi medial cisterna (GO:0005797)	3 out of 11056 0.0271345875542692%	3 out of 12855 0.0233372228704784%	0.636153
GARP complex (GO:0000938)	3 out of 11056 0.0271345875542692%	3 out of 12855 0.0233372228704784%	0.636153
rough endoplasmic reticulum membrane (GO:0030867)	3 out of 11056 0.0271345875542692%	3 out of 12855 0.0233372228704784%	0.636153
Fanconi anaemia nuclear complex (GO:0043240)	3 out of 11056 0.0271345875542692%	3 out of 12855 0.0233372228704784%	0.636153
cell (GO:0005623)	3 out of 11056 0.0271345875542692%	3 out of 12855 0.0233372228704784%	0.636153
phosphorylase kinase complex (GO:0005964)	3 out of 11056 0.0271345875542692%	3 out of 12855 0.0233372228704784%	0.636153
chromaffin granule membrane (GO:0042584)	3 out of 11056 0.0271345875542692%	3 out of 12855 0.0233372228704784%	0.636153
myelin sheath adaxonal region (GO:0035749)	3 out of 11056 0.0271345875542692%	3 out of 12855 0.0233372228704784%	0.636153
MSL complex (GO:0072487)	3 out of 11056 0.0271345875542692%	3 out of 12855 0.0233372228704784%	0.636153
neurofilament (GO:0005883)	3 out of 11056 0.0271345875542692%	3 out of 12855 0.0233372228704784%	0.636153
junctional membrane complex (GO:0030314)	3 out of 11056 0.0271345875542692%	3 out of 12855 0.0233372228704784%	0.636153
chromocenter (GO:0010369)	3 out of 11056 0.0271345875542692%	3 out of 12855 0.0233372228704784%	0.636153
U6 snRNP (GO:0005688)	3 out of 11056 0.0271345875542692%	3 out of 12855 0.0233372228704784%	0.636153
LUBAC complex (GO:0071797)	3 out of 11056 0.0271345875542692%	3 out of 12855 0.0233372228704784%	0.636153
cytoplasmic exosome (RNase complex) (GO:0000177)	3 out of 11056 0.0271345875542692%	3 out of 12855 0.0233372228704784%	0.636153
BMP receptor complex (GO:0070724)	3 out of 11056 0.0271345875542692%	3 out of 12855 0.0233372228704784%	0.636153
condensin complex (GO:0000796)	3 out of 11056 0.0271345875542692%	3 out of 12855 0.0233372228704784%	0.636153
stereocilium membrane (GO:0060171)	3 out of 11056 0.0271345875542692%	3 out of 12855 0.0233372228704784%	0.636153
calcineurin complex (GO:0005955)	3 out of 11056 0.0271345875542692%	3 out of 12855 0.0233372228704784%	0.636153
mitochondrial proton-transporting ATP synthase complex (GO:0005753)	3 out of 11056 0.0271345875542692%	3 out of 12855 0.0233372228704784%	0.636153
gamma-tubulin complex (GO:0000930)	3 out of 11056 0.0271345875542692%	3 out of 12855 0.0233372228704784%	0.636153
Cul2-RING ubiquitin ligase complex (GO:0031462)	3 out of 11056 0.0271345875542692%	3 out of 12855 0.0233372228704784%	0.636153
nuclear exosome (RNase complex) (GO:0000176)	3 out of 11056 0.0271345875542692%	3 out of 12855 0.0233372228704784%	0.636153
dystrophin-associated glycoprotein complex (GO:0016010)	3 out of 11056 0.0271345875542692%	3 out of 12855 0.0233372228704784%	0.636153
type III intermediate filament (GO:0045098)	3 out of 11056 0.0271345875542692%	3 out of 12855 0.0233372228704784%	0.636153
BAF-type complex (GO:0090544)	3 out of 11056 0.0271345875542692%	3 out of 12855 0.0233372228704784%	0.636153
intercellular canaliculus (GO:0046581)	3 out of 11056 0.0271345875542692%	3 out of 12855 0.0233372228704784%	0.636153
pi-body (GO:0071546)	3 out of 11056 0.0271345875542692%	3 out of 12855 0.0233372228704784%	0.636153
high-density lipoprotein particle (GO:0034364)	3 out of 11056 0.0271345875542692%	3 out of 12855 0.0233372228704784%	0.636153
Sec61 translocon complex (GO:0005784)	3 out of 11056 0.0271345875542692%	3 out of 12855 0.0233372228704784%	0.636153
Prp19 complex (GO:0000974)	3 out of 11056 0.0271345875542692%	3 out of 12855 0.0233372228704784%	0.636153
striated muscle thin filament (GO:0005865)	3 out of 11056 0.0271345875542692%	3 out of 12855 0.0233372228704784%	0.636153
gamma DNA polymerase complex (GO:0005760)	3 out of 11056 0.0271345875542692%	3 out of 12855 0.0233372228704784%	0.636153
endoplasmic reticulum part (GO:0044432)	3 out of 11056 0.0271345875542692%	3 out of 12855 0.0233372228704784%	0.636153
slit diaphragm (GO:0036057)	3 out of 11056 0.0271345875542692%	3 out of 12855 0.0233372228704784%	0.636153
Nem1-Spo7 phosphatase complex (GO:0071595)	3 out of 11056 0.0271345875542692%	3 out of 12855 0.0233372228704784%	0.636153
smooth muscle contractile fiber (GO:0030485)	3 out of 11056 0.0271345875542692%	3 out of 12855 0.0233372228704784%	0.636153
collagen type V (GO:0005588)	3 out of 11056 0.0271345875542692%	3 out of 12855 0.0233372228704784%	0.636153
ER to Golgi transport vesicle (GO:0030134)	3 out of 11056 0.0271345875542692%	3 out of 12855 0.0233372228704784%	0.636153
muscle myosin complex (GO:0005859)	3 out of 11056 0.0271345875542692%	3 out of 12855 0.0233372228704784%	0.636153
vacuole (GO:0005773)	3 out of 11056 0.0271345875542692%	3 out of 12855 0.0233372228704784%	0.636153
TSC1-TSC2 complex (GO:0033596)	3 out of 11056 0.0271345875542692%	3 out of 12855 0.0233372228704784%	0.636153
protein phosphatase 4 complex (GO:0030289)	3 out of 11056 0.0271345875542692%	3 out of 12855 0.0233372228704784%	0.636153
TAP complex (GO:0042825)	3 out of 11056 0.0271345875542692%	3 out of 12855 0.0233372228704784%	0.636153
microtubule cytoskeleton (GO:0015630)	47 out of 11056 0.425108538350217%	55 out of 12855 0.427849085958771%	0.638467
intermediate filament cytoskeleton (GO:0045111)	13 out of 11056 0.117583212735166%	15 out of 12855 0.116686114352392%	0.648249
hemoglobin complex (GO:0005833)	13 out of 11056 0.117583212735166%	15 out of 12855 0.116686114352392%	0.648249
immunological synapse (GO:0001772)	13 out of 11056 0.117583212735166%	15 out of 12855 0.116686114352392%	0.648249
apical part of cell (GO:0045177)	35 out of 11056 0.31657018813314%	41 out of 12855 0.318942045896538%	0.652048
organelle membrane (GO:0031090)	29 out of 11056 0.262301013024602%	34 out of 12855 0.264488525865422%	0.662059
catalytic step 2 spliceosome (GO:0071013)	51 out of 11056 0.461287988422576%	60 out of 12855 0.466744457409568%	0.672932
endomembrane system (GO:0012505)	28 out of 11056 0.253256150506512%	33 out of 12855 0.256709451575263%	0.688261
WASH complex (GO:0071203)	7 out of 11056 0.0633140376266281%	8 out of 12855 0.0622325943212758%	0.689072
perikaryon (GO:0043204)	7 out of 11056 0.0633140376266281%	8 out of 12855 0.0622325943212758%	0.689072
zona pellucida receptor complex (GO:0002199)	7 out of 11056 0.0633140376266281%	8 out of 12855 0.0622325943212758%	0.689072
integral component of synaptic vesicle membrane (GO:0030285)	7 out of 11056 0.0633140376266281%	8 out of 12855 0.0622325943212758%	0.689072
exosome (RNase complex) (GO:0000178)	7 out of 11056 0.0633140376266281%	8 out of 12855 0.0622325943212758%	0.689072
TCTN-B9D complex (GO:0036038)	7 out of 11056 0.0633140376266281%	8 out of 12855 0.0622325943212758%	0.689072
motile cilium (GO:0031514)	7 out of 11056 0.0633140376266281%	8 out of 12855 0.0622325943212758%	0.689072
motile primary cilium (GO:0031512)	7 out of 11056 0.0633140376266281%	8 out of 12855 0.0622325943212758%	0.689072
basal plasma membrane (GO:0009925)	7 out of 11056 0.0633140376266281%	8 out of 12855 0.0622325943212758%	0.689072
terminal bouton (GO:0043195)	7 out of 11056 0.0633140376266281%	8 out of 12855 0.0622325943212758%	0.689072
vacuolar proton-transporting V-type ATPase, V0 domain (GO:0000220)	7 out of 11056 0.0633140376266281%	8 out of 12855 0.0622325943212758%	0.689072
NuA4 histone acetyltransferase complex (GO:0035267)	7 out of 11056 0.0633140376266281%	8 out of 12855 0.0622325943212758%	0.689072
mRNA cap binding complex (GO:0005845)	12 out of 11056 0.108538350217077%	14 out of 12855 0.108907040062233%	0.689124
recycling endosome (GO:0055037)	12 out of 11056 0.108538350217077%	14 out of 12855 0.108907040062233%	0.689124
SWI/SNF complex (GO:0016514)	12 out of 11056 0.108538350217077%	14 out of 12855 0.108907040062233%	0.689124
axon (GO:0030424)	72 out of 11056 0.65123010130246%	85 out of 12855 0.661221314663555%	0.702228
cytoplasmic side of plasma membrane (GO:0009898)	22 out of 11056 0.198986975397974%	26 out of 12855 0.202255931544146%	0.704984
dendrite (GO:0030425)	66 out of 11056 0.596960926193922%	78 out of 12855 0.606767794632439%	0.707723
tight junction (GO:0005923)	71 out of 11056 0.642185238784371%	84 out of 12855 0.653442240373396%	0.717796
stereocilium (GO:0032420)	16 out of 11056 0.144717800289436%	19 out of 12855 0.14780241151303%	0.729531
adherens junction (GO:0005912)	16 out of 11056 0.144717800289436%	19 out of 12855 0.14780241151303%	0.729531
integral component of mitochondrial outer membrane (GO:0031307)	11 out of 11056 0.099493487698987%	13 out of 12855 0.101127965772073%	0.729857
intercalated disc (GO:0014704)	11 out of 11056 0.099493487698987%	13 out of 12855 0.101127965772073%	0.729857
annulate lamellae (GO:0005642)	2 out of 11056 0.0180897250361794%	2 out of 12855 0.0155581485803189%	0.739684
BAT3 complex (GO:0071818)	2 out of 11056 0.0180897250361794%	2 out of 12855 0.0155581485803189%	0.739684
insulin receptor complex (GO:0005899)	2 out of 11056 0.0180897250361794%	2 out of 12855 0.0155581485803189%	0.739684
interstitial matrix (GO:0005614)	2 out of 11056 0.0180897250361794%	2 out of 12855 0.0155581485803189%	0.739684
supraspliceosomal complex (GO:0044530)	2 out of 11056 0.0180897250361794%	2 out of 12855 0.0155581485803189%	0.739684
mitochondrial crista (GO:0030061)	2 out of 11056 0.0180897250361794%	2 out of 12855 0.0155581485803189%	0.739684
fibril (GO:0043205)	2 out of 11056 0.0180897250361794%	2 out of 12855 0.0155581485803189%	0.739684
spindle pole body (GO:0005816)	2 out of 11056 0.0180897250361794%	2 out of 12855 0.0155581485803189%	0.739684
synaptic cleft (GO:0043083)	2 out of 11056 0.0180897250361794%	2 out of 12855 0.0155581485803189%	0.739684
ATP-binding cassette (ABC) transporter complex (GO:0043190)	2 out of 11056 0.0180897250361794%	2 out of 12855 0.0155581485803189%	0.739684
apical cortex (GO:0045179)	2 out of 11056 0.0180897250361794%	2 out of 12855 0.0155581485803189%	0.739684
pseudopodium (GO:0031143)	2 out of 11056 0.0180897250361794%	2 out of 12855 0.0155581485803189%	0.739684
H zone (GO:0031673)	2 out of 11056 0.0180897250361794%	2 out of 12855 0.0155581485803189%	0.739684
MutLalpha complex (GO:0032389)	2 out of 11056 0.0180897250361794%	2 out of 12855 0.0155581485803189%	0.739684
neurofilament cytoskeleton (GO:0060053)	2 out of 11056 0.0180897250361794%	2 out of 12855 0.0155581485803189%	0.739684
clathrin coat (GO:0030118)	2 out of 11056 0.0180897250361794%	2 out of 12855 0.0155581485803189%	0.739684
Ski complex (GO:0055087)	2 out of 11056 0.0180897250361794%	2 out of 12855 0.0155581485803189%	0.739684
PAN complex (GO:0031251)	2 out of 11056 0.0180897250361794%	2 out of 12855 0.0155581485803189%	0.739684
cleavage body (GO:0071920)	2 out of 11056 0.0180897250361794%	2 out of 12855 0.0155581485803189%	0.739684
checkpoint clamp complex (GO:0030896)	2 out of 11056 0.0180897250361794%	2 out of 12855 0.0155581485803189%	0.739684
extrinsic component of Golgi membrane (GO:0090498)	2 out of 11056 0.0180897250361794%	2 out of 12855 0.0155581485803189%	0.739684
parallel fiber (GO:1990032)	2 out of 11056 0.0180897250361794%	2 out of 12855 0.0155581485803189%	0.739684
MPP7-DLG1-LIN7 complex (GO:0097025)	2 out of 11056 0.0180897250361794%	2 out of 12855 0.0155581485803189%	0.739684
Weibel-Palade body (GO:0033093)	2 out of 11056 0.0180897250361794%	2 out of 12855 0.0155581485803189%	0.739684
clathrin-coated endocytic vesicle membrane (GO:0030669)	2 out of 11056 0.0180897250361794%	2 out of 12855 0.0155581485803189%	0.739684
muscle tendon junction (GO:0005927)	2 out of 11056 0.0180897250361794%	2 out of 12855 0.0155581485803189%	0.739684
endoplasmic reticulum chaperone complex (GO:0034663)	2 out of 11056 0.0180897250361794%	2 out of 12855 0.0155581485803189%	0.739684
gamma-secretase complex (GO:0070765)	2 out of 11056 0.0180897250361794%	2 out of 12855 0.0155581485803189%	0.739684
cytoplasmic cyclin-dependent protein kinase holoenzyme complex (GO:0000308)	2 out of 11056 0.0180897250361794%	2 out of 12855 0.0155581485803189%	0.739684
MutSalpha complex (GO:0032301)	2 out of 11056 0.0180897250361794%	2 out of 12855 0.0155581485803189%	0.739684
alpha9-beta1 integrin-ADAM8 complex (GO:0071133)	2 out of 11056 0.0180897250361794%	2 out of 12855 0.0155581485803189%	0.739684
neuronal ribonucleoprotein granule (GO:0071598)	2 out of 11056 0.0180897250361794%	2 out of 12855 0.0155581485803189%	0.739684
basal lamina (GO:0005605)	2 out of 11056 0.0180897250361794%	2 out of 12855 0.0155581485803189%	0.739684
gamma-tubulin ring complex (GO:0008274)	2 out of 11056 0.0180897250361794%	2 out of 12855 0.0155581485803189%	0.739684
nuclear ubiquitin ligase complex (GO:0000152)	2 out of 11056 0.0180897250361794%	2 out of 12855 0.0155581485803189%	0.739684
neuronal cell body membrane (GO:0032809)	2 out of 11056 0.0180897250361794%	2 out of 12855 0.0155581485803189%	0.739684
smooth endoplasmic reticulum membrane (GO:0030868)	2 out of 11056 0.0180897250361794%	2 out of 12855 0.0155581485803189%	0.739684
myosin I complex (GO:0045160)	2 out of 11056 0.0180897250361794%	2 out of 12855 0.0155581485803189%	0.739684
spectrin-associated cytoskeleton (GO:0014731)	2 out of 11056 0.0180897250361794%	2 out of 12855 0.0155581485803189%	0.739684
centralspindlin complex (GO:0097149)	2 out of 11056 0.0180897250361794%	2 out of 12855 0.0155581485803189%	0.739684
U2-type spliceosomal complex (GO:0005684)	2 out of 11056 0.0180897250361794%	2 out of 12855 0.0155581485803189%	0.739684
ER to Golgi transport vesicle membrane (GO:0012507)	2 out of 11056 0.0180897250361794%	2 out of 12855 0.0155581485803189%	0.739684
integral component of cell outer membrane (GO:0045203)	2 out of 11056 0.0180897250361794%	2 out of 12855 0.0155581485803189%	0.739684
inhibin-betaglycan-ActRII complex (GO:0034673)	2 out of 11056 0.0180897250361794%	2 out of 12855 0.0155581485803189%	0.739684
bleb (GO:0032059)	2 out of 11056 0.0180897250361794%	2 out of 12855 0.0155581485803189%	0.739684
ion channel complex (GO:0034702)	2 out of 11056 0.0180897250361794%	2 out of 12855 0.0155581485803189%	0.739684
mRNA cleavage factor complex (GO:0005849)	2 out of 11056 0.0180897250361794%	2 out of 12855 0.0155581485803189%	0.739684
protein farnesyltransferase complex (GO:0005965)	2 out of 11056 0.0180897250361794%	2 out of 12855 0.0155581485803189%	0.739684
cortical microtubule cytoskeleton (GO:0030981)	2 out of 11056 0.0180897250361794%	2 out of 12855 0.0155581485803189%	0.739684
cerebellar mossy fiber (GO:0044300)	2 out of 11056 0.0180897250361794%	2 out of 12855 0.0155581485803189%	0.739684
90S preribosome (GO:0030686)	2 out of 11056 0.0180897250361794%	2 out of 12855 0.0155581485803189%	0.739684
small nucleolar ribonucleoprotein complex (GO:0005732)	2 out of 11056 0.0180897250361794%	2 out of 12855 0.0155581485803189%	0.739684
multivesicular body (GO:0005771)	2 out of 11056 0.0180897250361794%	2 out of 12855 0.0155581485803189%	0.739684
contractile ring (GO:0070938)	2 out of 11056 0.0180897250361794%	2 out of 12855 0.0155581485803189%	0.739684
early phagosome (GO:0032009)	2 out of 11056 0.0180897250361794%	2 out of 12855 0.0155581485803189%	0.739684
transcription factor TFIIF complex (GO:0005674)	2 out of 11056 0.0180897250361794%	2 out of 12855 0.0155581485803189%	0.739684
membrane-bounded vesicle (GO:0031988)	2 out of 11056 0.0180897250361794%	2 out of 12855 0.0155581485803189%	0.739684
new growing cell tip (GO:0035841)	2 out of 11056 0.0180897250361794%	2 out of 12855 0.0155581485803189%	0.739684
T cell receptor complex (GO:0042101)	2 out of 11056 0.0180897250361794%	2 out of 12855 0.0155581485803189%	0.739684
pyruvate dehydrogenase complex (GO:0045254)	2 out of 11056 0.0180897250361794%	2 out of 12855 0.0155581485803189%	0.739684
mitochondrial fatty acid beta-oxidation multienzyme complex (GO:0016507)	2 out of 11056 0.0180897250361794%	2 out of 12855 0.0155581485803189%	0.739684
DSIF complex (GO:0032044)	2 out of 11056 0.0180897250361794%	2 out of 12855 0.0155581485803189%	0.739684
SREBP-SCAP-Insig complex (GO:0032937)	2 out of 11056 0.0180897250361794%	2 out of 12855 0.0155581485803189%	0.739684
integral component of nuclear inner membrane (GO:0005639)	2 out of 11056 0.0180897250361794%	2 out of 12855 0.0155581485803189%	0.739684
glutamate-cysteine ligase complex (GO:0017109)	2 out of 11056 0.0180897250361794%	2 out of 12855 0.0155581485803189%	0.739684
cell-substrate adherens junction (GO:0005924)	2 out of 11056 0.0180897250361794%	2 out of 12855 0.0155581485803189%	0.739684
nuclear outer membrane-endoplasmic reticulum membrane network (GO:0042175)	2 out of 11056 0.0180897250361794%	2 out of 12855 0.0155581485803189%	0.739684
DNA topoisomerase complex (ATP-hydrolyzing) (GO:0009330)	2 out of 11056 0.0180897250361794%	2 out of 12855 0.0155581485803189%	0.739684
dendritic spine membrane (GO:0032591)	2 out of 11056 0.0180897250361794%	2 out of 12855 0.0155581485803189%	0.739684
meiotic cohesin complex (GO:0030893)	2 out of 11056 0.0180897250361794%	2 out of 12855 0.0155581485803189%	0.739684
viral capsid (GO:0019028)	2 out of 11056 0.0180897250361794%	2 out of 12855 0.0155581485803189%	0.739684
preribosome, large subunit precursor (GO:0030687)	2 out of 11056 0.0180897250361794%	2 out of 12855 0.0155581485803189%	0.739684
tRNA-intron endonuclease complex (GO:0000214)	2 out of 11056 0.0180897250361794%	2 out of 12855 0.0155581485803189%	0.739684
beta-catenin-TCF7L2 complex (GO:0070369)	2 out of 11056 0.0180897250361794%	2 out of 12855 0.0155581485803189%	0.739684
microvillus membrane (GO:0031528)	2 out of 11056 0.0180897250361794%	2 out of 12855 0.0155581485803189%	0.739684
RSF complex (GO:0031213)	2 out of 11056 0.0180897250361794%	2 out of 12855 0.0155581485803189%	0.739684
ATP-sensitive potassium channel complex (GO:0008282)	2 out of 11056 0.0180897250361794%	2 out of 12855 0.0155581485803189%	0.739684
CERF complex (GO:0090537)	2 out of 11056 0.0180897250361794%	2 out of 12855 0.0155581485803189%	0.739684
nuclear inclusion body (GO:0042405)	2 out of 11056 0.0180897250361794%	2 out of 12855 0.0155581485803189%	0.739684
mitochondrial sorting and assembly machinery complex (GO:0001401)	2 out of 11056 0.0180897250361794%	2 out of 12855 0.0155581485803189%	0.739684
MCM8-MCM9 complex (GO:0097362)	2 out of 11056 0.0180897250361794%	2 out of 12855 0.0155581485803189%	0.739684
node of Ranvier (GO:0033268)	2 out of 11056 0.0180897250361794%	2 out of 12855 0.0155581485803189%	0.739684
actin filament bundle (GO:0032432)	2 out of 11056 0.0180897250361794%	2 out of 12855 0.0155581485803189%	0.739684
Mre11 complex (GO:0030870)	2 out of 11056 0.0180897250361794%	2 out of 12855 0.0155581485803189%	0.739684
climbing fiber (GO:0044301)	2 out of 11056 0.0180897250361794%	2 out of 12855 0.0155581485803189%	0.739684
axon hillock (GO:0043203)	2 out of 11056 0.0180897250361794%	2 out of 12855 0.0155581485803189%	0.739684
chromatin silencing complex (GO:0005677)	2 out of 11056 0.0180897250361794%	2 out of 12855 0.0155581485803189%	0.739684
mitochondrial cloud (GO:0032019)	2 out of 11056 0.0180897250361794%	2 out of 12855 0.0155581485803189%	0.739684
gamma-catenin-TCF7L2 complex (GO:0071665)	2 out of 11056 0.0180897250361794%	2 out of 12855 0.0155581485803189%	0.739684
mitochondrial part (GO:0044429)	2 out of 11056 0.0180897250361794%	2 out of 12855 0.0155581485803189%	0.739684
axoneme (GO:0005930)	2 out of 11056 0.0180897250361794%	2 out of 12855 0.0155581485803189%	0.739684
zeta DNA polymerase complex (GO:0016035)	2 out of 11056 0.0180897250361794%	2 out of 12855 0.0155581485803189%	0.739684
Scrib-APC-beta-catenin complex (GO:0034750)	2 out of 11056 0.0180897250361794%	2 out of 12855 0.0155581485803189%	0.739684
calcium- and calmodulin-dependent protein kinase complex (GO:0005954)	6 out of 11056 0.0542691751085383%	7 out of 12855 0.0544535200311163%	0.744572
apicolateral plasma membrane (GO:0016327)	6 out of 11056 0.0542691751085383%	7 out of 12855 0.0544535200311163%	0.744572
XY body (GO:0001741)	6 out of 11056 0.0542691751085383%	7 out of 12855 0.0544535200311163%	0.744572
ciliary transition zone (GO:0035869)	6 out of 11056 0.0542691751085383%	7 out of 12855 0.0544535200311163%	0.744572
protein-DNA complex (GO:0032993)	6 out of 11056 0.0542691751085383%	7 out of 12855 0.0544535200311163%	0.744572
COPII vesicle coat (GO:0030127)	6 out of 11056 0.0542691751085383%	7 out of 12855 0.0544535200311163%	0.744572
macromolecular complex (GO:0032991)	6 out of 11056 0.0542691751085383%	7 out of 12855 0.0544535200311163%	0.744572
MLL5-L complex (GO:0070688)	6 out of 11056 0.0542691751085383%	7 out of 12855 0.0544535200311163%	0.744572
virion (GO:0019012)	31 out of 11056 0.280390738060781%	37 out of 12855 0.2878257487359%	0.745961
mitochondrial inner membrane (GO:0005743)	182 out of 11056 1.64616497829233%	215 out of 12855 1.67250097238429%	0.754531
mitochondrial nucleoid (GO:0042645)	20 out of 11056 0.180897250361794%	24 out of 12855 0.186697782963827%	0.761628
COP9 signalosome (GO:0008180)	15 out of 11056 0.135672937771346%	18 out of 12855 0.14002333722287%	0.762161
trans-Golgi network (GO:0005802)	46 out of 11056 0.416063675832127%	55 out of 12855 0.427849085958771%	0.76611
nuclear matrix (GO:0016363)	30 out of 11056 0.271345875542692%	36 out of 12855 0.280046674445741%	0.768214
anchored component of plasma membrane (GO:0046658)	10 out of 11056 0.0904486251808972%	12 out of 12855 0.0933488914819137%	0.769928
extrinsic component of cytoplasmic side of plasma membrane (GO:0031234)	10 out of 11056 0.0904486251808972%	12 out of 12855 0.0933488914819137%	0.769928
integral component of peroxisomal membrane (GO:0005779)	10 out of 11056 0.0904486251808972%	12 out of 12855 0.0933488914819137%	0.769928
receptor complex (GO:0043235)	10 out of 11056 0.0904486251808972%	12 out of 12855 0.0933488914819137%	0.769928
ER membrane protein complex (GO:0072546)	10 out of 11056 0.0904486251808972%	12 out of 12855 0.0933488914819137%	0.769928
heterotrimeric G-protein complex (GO:0005834)	62 out of 11056 0.560781476121563%	74 out of 12855 0.575651497471801%	0.770334
myosin complex (GO:0016459)	56 out of 11056 0.506512301013025%	67 out of 12855 0.521197977440685%	0.778944
Golgi apparatus (GO:0005794)	305 out of 11056 2.75868306801737%	360 out of 12855 2.80046674445741%	0.786857
Golgi membrane (GO:0000139)	126 out of 11056 1.13965267727931%	150 out of 12855 1.16686114352392%	0.799411
nuclear origin of replication recognition complex (GO:0005664)	5 out of 11056 0.0452243125904486%	6 out of 12855 0.0466744457409568%	0.799878
lamin filament (GO:0005638)	5 out of 11056 0.0452243125904486%	6 out of 12855 0.0466744457409568%	0.799878
excitatory synapse (GO:0060076)	5 out of 11056 0.0452243125904486%	6 out of 12855 0.0466744457409568%	0.799878
mitochondrial inner membrane presequence translocase complex (GO:0005744)	5 out of 11056 0.0452243125904486%	6 out of 12855 0.0466744457409568%	0.799878
small-subunit processome (GO:0032040)	5 out of 11056 0.0452243125904486%	6 out of 12855 0.0466744457409568%	0.799878
serine C-palmitoyltransferase complex (GO:0017059)	5 out of 11056 0.0452243125904486%	6 out of 12855 0.0466744457409568%	0.799878
Golgi-associated vesicle (GO:0005798)	5 out of 11056 0.0452243125904486%	6 out of 12855 0.0466744457409568%	0.799878
mitochondrial large ribosomal subunit (GO:0005762)	5 out of 11056 0.0452243125904486%	6 out of 12855 0.0466744457409568%	0.799878
filopodium membrane (GO:0031527)	5 out of 11056 0.0452243125904486%	6 out of 12855 0.0466744457409568%	0.799878
euchromatin (GO:0000791)	5 out of 11056 0.0452243125904486%	6 out of 12855 0.0466744457409568%	0.799878
transcriptionally active chromatin (GO:0035327)	5 out of 11056 0.0452243125904486%	6 out of 12855 0.0466744457409568%	0.799878
female pronucleus (GO:0001939)	5 out of 11056 0.0452243125904486%	6 out of 12855 0.0466744457409568%	0.799878
centriolar satellite (GO:0034451)	5 out of 11056 0.0452243125904486%	6 out of 12855 0.0466744457409568%	0.799878
npBAF complex (GO:0071564)	9 out of 11056 0.0814037626628075%	11 out of 12855 0.0855698171917542%	0.808749
synaptic vesicle (GO:0008021)	54 out of 11056 0.488422575976845%	65 out of 12855 0.505639828860366%	0.808872
actin cytoskeleton (GO:0015629)	70 out of 11056 0.633140376266281%	84 out of 12855 0.653442240373396%	0.809578
endocytic vesicle (GO:0030139)	23 out of 11056 0.208031837916064%	28 out of 12855 0.217814080124465%	0.811166
neuron part (GO:0097458)	18 out of 11056 0.162807525325615%	22 out of 12855 0.171139634383508%	0.814778
mitochondrial membrane (GO:0031966)	18 out of 11056 0.162807525325615%	22 out of 12855 0.171139634383508%	0.814778
Golgi stack (GO:0005795)	13 out of 11056 0.117583212735166%	16 out of 12855 0.124465188642552%	0.824038
endoplasmic reticulum-Golgi intermediate compartment (GO:0005793)	17 out of 11056 0.153762662807525%	21 out of 12855 0.163360560093349%	0.839543
eukaryotic translation initiation factor 2B complex (GO:0005851)	8 out of 11056 0.0723589001447178%	10 out of 12855 0.0777907429015947%	0.845675
neuron projection membrane (GO:0032589)	8 out of 11056 0.0723589001447178%	10 out of 12855 0.0777907429015947%	0.845675
nBAF complex (GO:0071565)	8 out of 11056 0.0723589001447178%	10 out of 12855 0.0777907429015947%	0.845675
membrane-bounded organelle (GO:0043227)	8 out of 11056 0.0723589001447178%	10 out of 12855 0.0777907429015947%	0.845675
extracellular region part (GO:0044421)	12 out of 11056 0.108538350217077%	15 out of 12855 0.116686114352392%	0.852625
photoreceptor connecting cilium (GO:0032391)	12 out of 11056 0.108538350217077%	15 out of 12855 0.116686114352392%	0.852625
signal recognition particle, endoplasmic reticulum targeting (GO:0005786)	4 out of 11056 0.0361794500723589%	5 out of 12855 0.0388953714507974%	0.85346
endoplasmic reticulum exit site (GO:0070971)	4 out of 11056 0.0361794500723589%	5 out of 12855 0.0388953714507974%	0.85346
activin responsive factor complex (GO:0032444)	4 out of 11056 0.0361794500723589%	5 out of 12855 0.0388953714507974%	0.85346
Ragulator complex (GO:0071986)	4 out of 11056 0.0361794500723589%	5 out of 12855 0.0388953714507974%	0.85346
ESCRT I complex (GO:0000813)	4 out of 11056 0.0361794500723589%	5 out of 12855 0.0388953714507974%	0.85346
transcription elongation factor complex (GO:0008023)	4 out of 11056 0.0361794500723589%	5 out of 12855 0.0388953714507974%	0.85346
core TFIIH complex (GO:0000439)	4 out of 11056 0.0361794500723589%	5 out of 12855 0.0388953714507974%	0.85346
DNA replication factor C complex (GO:0005663)	4 out of 11056 0.0361794500723589%	5 out of 12855 0.0388953714507974%	0.85346
inclusion body (GO:0016234)	4 out of 11056 0.0361794500723589%	5 out of 12855 0.0388953714507974%	0.85346
tRNA-splicing ligase complex (GO:0072669)	4 out of 11056 0.0361794500723589%	5 out of 12855 0.0388953714507974%	0.85346
intrinsic component of endoplasmic reticulum membrane (GO:0031227)	4 out of 11056 0.0361794500723589%	5 out of 12855 0.0388953714507974%	0.85346
exon-exon junction complex (GO:0035145)	4 out of 11056 0.0361794500723589%	5 out of 12855 0.0388953714507974%	0.85346
chromosome, centromeric region (GO:0000775)	21 out of 11056 0.189942112879884%	26 out of 12855 0.202255931544146%	0.854006
interleukin-5 receptor complex (GO:0005895)	1 out of 11056 0.00904486251808972%	1 out of 12855 0.00777907429015947%	0.860054
mitochondrial respiratory chain complex III (GO:0005750)	1 out of 11056 0.00904486251808972%	1 out of 12855 0.00777907429015947%	0.860054
preribosome, small subunit precursor (GO:0030688)	1 out of 11056 0.00904486251808972%	1 out of 12855 0.00777907429015947%	0.860054
vitelline envelope (GO:0060388)	1 out of 11056 0.00904486251808972%	1 out of 12855 0.00777907429015947%	0.860054
signal recognition particle (GO:0048500)	1 out of 11056 0.00904486251808972%	1 out of 12855 0.00777907429015947%	0.860054
DBIRD complex (GO:0044609)	1 out of 11056 0.00904486251808972%	1 out of 12855 0.00777907429015947%	0.860054
DNA polymerase III complex (GO:0009360)	1 out of 11056 0.00904486251808972%	1 out of 12855 0.00777907429015947%	0.860054
sperm mitochondrial sheath (GO:0097226)	1 out of 11056 0.00904486251808972%	1 out of 12855 0.00777907429015947%	0.860054
B cell receptor complex (GO:0019815)	1 out of 11056 0.00904486251808972%	1 out of 12855 0.00777907429015947%	0.860054
extracellular membrane-bounded organelle (GO:0065010)	1 out of 11056 0.00904486251808972%	1 out of 12855 0.00777907429015947%	0.860054
primosome complex (GO:1990077)	1 out of 11056 0.00904486251808972%	1 out of 12855 0.00777907429015947%	0.860054
nucleotide-excision repair complex (GO:0000109)	1 out of 11056 0.00904486251808972%	1 out of 12855 0.00777907429015947%	0.860054
axonemal microtubule (GO:0005879)	1 out of 11056 0.00904486251808972%	1 out of 12855 0.00777907429015947%	0.860054
host cell presynaptic membrane (GO:0044231)	1 out of 11056 0.00904486251808972%	1 out of 12855 0.00777907429015947%	0.860054
MutSbeta complex (GO:0032302)	1 out of 11056 0.00904486251808972%	1 out of 12855 0.00777907429015947%	0.860054
protein-lipid complex (GO:0032994)	1 out of 11056 0.00904486251808972%	1 out of 12855 0.00777907429015947%	0.860054
RNA polymerase I transcription factor complex (GO:0000120)	1 out of 11056 0.00904486251808972%	1 out of 12855 0.00777907429015947%	0.860054
condensed nuclear chromosome outer kinetochore (GO:0000942)	1 out of 11056 0.00904486251808972%	1 out of 12855 0.00777907429015947%	0.860054
Golgi cisterna (GO:0031985)	1 out of 11056 0.00904486251808972%	1 out of 12855 0.00777907429015947%	0.860054
Golgi apparatus part (GO:0044431)	1 out of 11056 0.00904486251808972%	1 out of 12855 0.00777907429015947%	0.860054
collagen type II (GO:0005585)	1 out of 11056 0.00904486251808972%	1 out of 12855 0.00777907429015947%	0.860054
nucleotide-excision repair factor 1 complex (GO:0000110)	1 out of 11056 0.00904486251808972%	1 out of 12855 0.00777907429015947%	0.860054
inhibitory synapse (GO:0060077)	1 out of 11056 0.00904486251808972%	1 out of 12855 0.00777907429015947%	0.860054
ribonucleoside-diphosphate reductase complex (GO:0005971)	1 out of 11056 0.00904486251808972%	1 out of 12855 0.00777907429015947%	0.860054
manchette (GO:0002177)	1 out of 11056 0.00904486251808972%	1 out of 12855 0.00777907429015947%	0.860054
tRNA (m1A) methyltransferase complex (GO:0031515)	1 out of 11056 0.00904486251808972%	1 out of 12855 0.00777907429015947%	0.860054
perineuronal net (GO:0072534)	1 out of 11056 0.00904486251808972%	1 out of 12855 0.00777907429015947%	0.860054
UBC13-UEV1A complex (GO:0035370)	1 out of 11056 0.00904486251808972%	1 out of 12855 0.00777907429015947%	0.860054
nuclear proteasome complex (GO:0031595)	1 out of 11056 0.00904486251808972%	1 out of 12855 0.00777907429015947%	0.860054
commitment complex (GO:0000243)	1 out of 11056 0.00904486251808972%	1 out of 12855 0.00777907429015947%	0.860054
Slx1-Slx4 complex (GO:0033557)	1 out of 11056 0.00904486251808972%	1 out of 12855 0.00777907429015947%	0.860054
tricarboxylic acid cycle enzyme complex (GO:0045239)	1 out of 11056 0.00904486251808972%	1 out of 12855 0.00777907429015947%	0.860054
hyaluranon cable (GO:0036117)	1 out of 11056 0.00904486251808972%	1 out of 12855 0.00777907429015947%	0.860054
meiotic spindle (GO:0072687)	1 out of 11056 0.00904486251808972%	1 out of 12855 0.00777907429015947%	0.860054
delta DNA polymerase complex (GO:0043625)	1 out of 11056 0.00904486251808972%	1 out of 12855 0.00777907429015947%	0.860054
ectoplasm (GO:0043265)	1 out of 11056 0.00904486251808972%	1 out of 12855 0.00777907429015947%	0.860054
host cell viral assembly compartment (GO:0072517)	1 out of 11056 0.00904486251808972%	1 out of 12855 0.00777907429015947%	0.860054
COPI-coated vesicle membrane (GO:0030663)	1 out of 11056 0.00904486251808972%	1 out of 12855 0.00777907429015947%	0.860054
cytoplasmic ubiquitin ligase complex (GO:0000153)	1 out of 11056 0.00904486251808972%	1 out of 12855 0.00777907429015947%	0.860054
peroxisomal part (GO:0044439)	1 out of 11056 0.00904486251808972%	1 out of 12855 0.00777907429015947%	0.860054
polycystin complex (GO:0002133)	1 out of 11056 0.00904486251808972%	1 out of 12855 0.00777907429015947%	0.860054
1-phosphatidylinositol-4-phosphate 3-kinase, class IB complex (GO:0005944)	1 out of 11056 0.00904486251808972%	1 out of 12855 0.00777907429015947%	0.860054
citrate lyase complex (GO:0009346)	1 out of 11056 0.00904486251808972%	1 out of 12855 0.00777907429015947%	0.860054
TORC1 complex (GO:0031931)	1 out of 11056 0.00904486251808972%	1 out of 12855 0.00777907429015947%	0.860054
VCB complex (GO:0030891)	1 out of 11056 0.00904486251808972%	1 out of 12855 0.00777907429015947%	0.860054
dendrite cytoplasm (GO:0032839)	1 out of 11056 0.00904486251808972%	1 out of 12855 0.00777907429015947%	0.860054
pre-snoRNP complex (GO:0070761)	1 out of 11056 0.00904486251808972%	1 out of 12855 0.00777907429015947%	0.860054
cytosolic proteasome complex (GO:0031597)	1 out of 11056 0.00904486251808972%	1 out of 12855 0.00777907429015947%	0.860054
TFIIK complex (GO:0070985)	1 out of 11056 0.00904486251808972%	1 out of 12855 0.00777907429015947%	0.860054
condensed chromosome inner kinetochore (GO:0000939)	1 out of 11056 0.00904486251808972%	1 out of 12855 0.00777907429015947%	0.860054
asymmetric synapse (GO:0032279)	1 out of 11056 0.00904486251808972%	1 out of 12855 0.00777907429015947%	0.860054
Tle3-Aes complex (GO:0070722)	1 out of 11056 0.00904486251808972%	1 out of 12855 0.00777907429015947%	0.860054
ribonucleoprotein granule (GO:0035770)	1 out of 11056 0.00904486251808972%	1 out of 12855 0.00777907429015947%	0.860054
mitochondrial degradosome (GO:0045025)	1 out of 11056 0.00904486251808972%	1 out of 12855 0.00777907429015947%	0.860054
cell-cell contact zone (GO:0044291)	1 out of 11056 0.00904486251808972%	1 out of 12855 0.00777907429015947%	0.860054
clathrin-coated vesicle membrane (GO:0030665)	1 out of 11056 0.00904486251808972%	1 out of 12855 0.00777907429015947%	0.860054
cone cell pedicle (GO:0044316)	1 out of 11056 0.00904486251808972%	1 out of 12855 0.00777907429015947%	0.860054
growth cone membrane (GO:0032584)	1 out of 11056 0.00904486251808972%	1 out of 12855 0.00777907429015947%	0.860054
U1 snRNP (GO:0005685)	1 out of 11056 0.00904486251808972%	1 out of 12855 0.00777907429015947%	0.860054
transcription factor TFIIIC complex (GO:0000127)	1 out of 11056 0.00904486251808972%	1 out of 12855 0.00777907429015947%	0.860054
low-density lipoprotein particle (GO:0034362)	1 out of 11056 0.00904486251808972%	1 out of 12855 0.00777907429015947%	0.860054
laminin complex (GO:0043256)	1 out of 11056 0.00904486251808972%	1 out of 12855 0.00777907429015947%	0.860054
apolipoprotein B mRNA editing enzyme complex (GO:0030895)	1 out of 11056 0.00904486251808972%	1 out of 12855 0.00777907429015947%	0.860054
endothelial microparticle (GO:0072563)	1 out of 11056 0.00904486251808972%	1 out of 12855 0.00777907429015947%	0.860054
stereocilium bundle (GO:0032421)	1 out of 11056 0.00904486251808972%	1 out of 12855 0.00777907429015947%	0.860054
half bridge of spindle pole body (GO:0005825)	1 out of 11056 0.00904486251808972%	1 out of 12855 0.00777907429015947%	0.860054
N-methyl-D-aspartate selective glutamate receptor complex (GO:0017146)	1 out of 11056 0.00904486251808972%	1 out of 12855 0.00777907429015947%	0.860054
nuclear chromosome part (GO:0044454)	1 out of 11056 0.00904486251808972%	1 out of 12855 0.00777907429015947%	0.860054
MHC class I peptide loading complex (GO:0042824)	1 out of 11056 0.00904486251808972%	1 out of 12855 0.00777907429015947%	0.860054
aminoacyl-tRNA synthetase multienzyme complex (GO:0017101)	1 out of 11056 0.00904486251808972%	1 out of 12855 0.00777907429015947%	0.860054
nuclear pre-replicative complex (GO:0005656)	1 out of 11056 0.00904486251808972%	1 out of 12855 0.00777907429015947%	0.860054
astrocyte projection (GO:0097449)	1 out of 11056 0.00904486251808972%	1 out of 12855 0.00777907429015947%	0.860054
ribonuclease MRP complex (GO:0000172)	1 out of 11056 0.00904486251808972%	1 out of 12855 0.00777907429015947%	0.860054
glycocalyx (GO:0030112)	1 out of 11056 0.00904486251808972%	1 out of 12855 0.00777907429015947%	0.860054
acrosomal matrix (GO:0043159)	1 out of 11056 0.00904486251808972%	1 out of 12855 0.00777907429015947%	0.860054
cell body fiber (GO:0070852)	1 out of 11056 0.00904486251808972%	1 out of 12855 0.00777907429015947%	0.860054
ESCRT III complex (GO:0000815)	1 out of 11056 0.00904486251808972%	1 out of 12855 0.00777907429015947%	0.860054
sperm annulus (GO:0097227)	1 out of 11056 0.00904486251808972%	1 out of 12855 0.00777907429015947%	0.860054
chiasma (GO:0005712)	1 out of 11056 0.00904486251808972%	1 out of 12855 0.00777907429015947%	0.860054
growing cell tip (GO:0035838)	1 out of 11056 0.00904486251808972%	1 out of 12855 0.00777907429015947%	0.860054
FANCM-MHF complex (GO:0071821)	1 out of 11056 0.00904486251808972%	1 out of 12855 0.00777907429015947%	0.860054
activin receptor complex (GO:0048179)	1 out of 11056 0.00904486251808972%	1 out of 12855 0.00777907429015947%	0.860054
ULK1-ATG13-FIP200 complex (GO:0070969)	1 out of 11056 0.00904486251808972%	1 out of 12855 0.00777907429015947%	0.860054
Shu complex (GO:0097196)	1 out of 11056 0.00904486251808972%	1 out of 12855 0.00777907429015947%	0.860054
katanin complex (GO:0008352)	1 out of 11056 0.00904486251808972%	1 out of 12855 0.00777907429015947%	0.860054
Rb-E2F complex (GO:0035189)	1 out of 11056 0.00904486251808972%	1 out of 12855 0.00777907429015947%	0.860054
PCNA complex (GO:0043626)	1 out of 11056 0.00904486251808972%	1 out of 12855 0.00777907429015947%	0.860054
contractile fiber part (GO:0044449)	1 out of 11056 0.00904486251808972%	1 out of 12855 0.00777907429015947%	0.860054
DNA replication factor A complex (GO:0005662)	1 out of 11056 0.00904486251808972%	1 out of 12855 0.00777907429015947%	0.860054
coated vesicle (GO:0030135)	1 out of 11056 0.00904486251808972%	1 out of 12855 0.00777907429015947%	0.860054
basal cortex (GO:0045180)	1 out of 11056 0.00904486251808972%	1 out of 12855 0.00777907429015947%	0.860054
chylomicron (GO:0042627)	1 out of 11056 0.00904486251808972%	1 out of 12855 0.00777907429015947%	0.860054
cell division site part (GO:0032155)	1 out of 11056 0.00904486251808972%	1 out of 12855 0.00777907429015947%	0.860054
MutLbeta complex (GO:0032390)	1 out of 11056 0.00904486251808972%	1 out of 12855 0.00777907429015947%	0.860054
spot adherens junction (GO:0005914)	1 out of 11056 0.00904486251808972%	1 out of 12855 0.00777907429015947%	0.860054
PR-DUB complex (GO:0035517)	1 out of 11056 0.00904486251808972%	1 out of 12855 0.00777907429015947%	0.860054
X chromosome (GO:0000805)	1 out of 11056 0.00904486251808972%	1 out of 12855 0.00777907429015947%	0.860054
germ cell nucleus (GO:0043073)	1 out of 11056 0.00904486251808972%	1 out of 12855 0.00777907429015947%	0.860054
Rab-protein geranylgeranyltransferase complex (GO:0005968)	1 out of 11056 0.00904486251808972%	1 out of 12855 0.00777907429015947%	0.860054
flotillin complex (GO:0016600)	1 out of 11056 0.00904486251808972%	1 out of 12855 0.00777907429015947%	0.860054
nuclear condensin complex (GO:0000799)	1 out of 11056 0.00904486251808972%	1 out of 12855 0.00777907429015947%	0.860054
vacuolar proton-transporting V-type ATPase, V1 domain (GO:0000221)	1 out of 11056 0.00904486251808972%	1 out of 12855 0.00777907429015947%	0.860054
oxoglutarate dehydrogenase complex (GO:0045252)	1 out of 11056 0.00904486251808972%	1 out of 12855 0.00777907429015947%	0.860054
nucleolus organizer region (GO:0005731)	1 out of 11056 0.00904486251808972%	1 out of 12855 0.00777907429015947%	0.860054
Y chromosome (GO:0000806)	1 out of 11056 0.00904486251808972%	1 out of 12855 0.00777907429015947%	0.860054
platelet dense granule membrane (GO:0031088)	1 out of 11056 0.00904486251808972%	1 out of 12855 0.00777907429015947%	0.860054
protein kinase CK2 complex (GO:0005956)	1 out of 11056 0.00904486251808972%	1 out of 12855 0.00777907429015947%	0.860054
U2-type prespliceosome (GO:0071004)	1 out of 11056 0.00904486251808972%	1 out of 12855 0.00777907429015947%	0.860054
specific granule (GO:0042581)	1 out of 11056 0.00904486251808972%	1 out of 12855 0.00777907429015947%	0.860054
intraciliary transport particle B (GO:0030992)	1 out of 11056 0.00904486251808972%	1 out of 12855 0.00777907429015947%	0.860054
cell pole (GO:0060187)	1 out of 11056 0.00904486251808972%	1 out of 12855 0.00777907429015947%	0.860054
protein phosphatase type 1 complex (GO:0000164)	1 out of 11056 0.00904486251808972%	1 out of 12855 0.00777907429015947%	0.860054
PCNA-p21 complex (GO:0070557)	1 out of 11056 0.00904486251808972%	1 out of 12855 0.00777907429015947%	0.860054
lytic vacuole (GO:0000323)	1 out of 11056 0.00904486251808972%	1 out of 12855 0.00777907429015947%	0.860054
MMXD complex (GO:0071817)	1 out of 11056 0.00904486251808972%	1 out of 12855 0.00777907429015947%	0.860054
piP-body (GO:0071547)	1 out of 11056 0.00904486251808972%	1 out of 12855 0.00777907429015947%	0.860054
yolk (GO:0060417)	1 out of 11056 0.00904486251808972%	1 out of 12855 0.00777907429015947%	0.860054
telomeric heterochromatin (GO:0031933)	1 out of 11056 0.00904486251808972%	1 out of 12855 0.00777907429015947%	0.860054
proteasome regulatory particle, lid subcomplex (GO:0008541)	1 out of 11056 0.00904486251808972%	1 out of 12855 0.00777907429015947%	0.860054
nucleolar ribonuclease P complex (GO:0005655)	1 out of 11056 0.00904486251808972%	1 out of 12855 0.00777907429015947%	0.860054
laminin-10 complex (GO:0043259)	1 out of 11056 0.00904486251808972%	1 out of 12855 0.00777907429015947%	0.860054
transcription factor TFIIE complex (GO:0005673)	1 out of 11056 0.00904486251808972%	1 out of 12855 0.00777907429015947%	0.860054
box H/ACA snoRNP complex (GO:0031429)	1 out of 11056 0.00904486251808972%	1 out of 12855 0.00777907429015947%	0.860054
sperm flagellum (GO:0036126)	1 out of 11056 0.00904486251808972%	1 out of 12855 0.00777907429015947%	0.860054
insulin-like growth factor binding protein complex (GO:0016942)	1 out of 11056 0.00904486251808972%	1 out of 12855 0.00777907429015947%	0.860054
azurophil granule (GO:0042582)	1 out of 11056 0.00904486251808972%	1 out of 12855 0.00777907429015947%	0.860054
condensed chromosome, centromeric region (GO:0000779)	1 out of 11056 0.00904486251808972%	1 out of 12855 0.00777907429015947%	0.860054
nuclear telomeric heterochromatin (GO:0005724)	1 out of 11056 0.00904486251808972%	1 out of 12855 0.00777907429015947%	0.860054
DNA-dependent protein kinase-DNA ligase 4 complex (GO:0005958)	1 out of 11056 0.00904486251808972%	1 out of 12855 0.00777907429015947%	0.860054
core-binding factor complex (GO:0016513)	1 out of 11056 0.00904486251808972%	1 out of 12855 0.00777907429015947%	0.860054
succinate dehydrogenase complex (GO:0045281)	1 out of 11056 0.00904486251808972%	1 out of 12855 0.00777907429015947%	0.860054
calcium ion-transporting ATPase complex (GO:0090534)	1 out of 11056 0.00904486251808972%	1 out of 12855 0.00777907429015947%	0.860054
lateral loop (GO:0043219)	1 out of 11056 0.00904486251808972%	1 out of 12855 0.00777907429015947%	0.860054
preribosome (GO:0030684)	1 out of 11056 0.00904486251808972%	1 out of 12855 0.00777907429015947%	0.860054
CHRAC (GO:0008623)	1 out of 11056 0.00904486251808972%	1 out of 12855 0.00777907429015947%	0.860054
histone pre-mRNA 3'end processing complex (GO:0071204)	1 out of 11056 0.00904486251808972%	1 out of 12855 0.00777907429015947%	0.860054
DNA ligase IV complex (GO:0032807)	1 out of 11056 0.00904486251808972%	1 out of 12855 0.00777907429015947%	0.860054
cytoplasmic membrane-bounded vesicle lumen (GO:0060205)	1 out of 11056 0.00904486251808972%	1 out of 12855 0.00777907429015947%	0.860054
nuclear pore nuclear basket (GO:0044615)	1 out of 11056 0.00904486251808972%	1 out of 12855 0.00777907429015947%	0.860054
cell tip (GO:0051286)	1 out of 11056 0.00904486251808972%	1 out of 12855 0.00777907429015947%	0.860054
4-aminobutyrate transaminase complex (GO:0032144)	1 out of 11056 0.00904486251808972%	1 out of 12855 0.00777907429015947%	0.860054
endoplasmic reticulum Sec complex (GO:0031205)	1 out of 11056 0.00904486251808972%	1 out of 12855 0.00777907429015947%	0.860054
box H/ACA RNP complex (GO:0072588)	1 out of 11056 0.00904486251808972%	1 out of 12855 0.00777907429015947%	0.860054
fibrillar center (GO:0001650)	1 out of 11056 0.00904486251808972%	1 out of 12855 0.00777907429015947%	0.860054
dendritic spine head (GO:0044327)	1 out of 11056 0.00904486251808972%	1 out of 12855 0.00777907429015947%	0.860054
clathrin coat of endocytic vesicle (GO:0030128)	1 out of 11056 0.00904486251808972%	1 out of 12855 0.00777907429015947%	0.860054
mitochondrial matrix (GO:0005759)	40 out of 11056 0.361794500723589%	49 out of 12855 0.381174640217814%	0.861255
anchored component of membrane (GO:0031225)	16 out of 11056 0.144717800289436%	20 out of 12855 0.155581485803189%	0.86285
alpha-amino-3-hydroxy-5-methyl-4-isoxazolepropionic acid selective glutamate receptor complex (GO:0032281)	16 out of 11056 0.144717800289436%	20 out of 12855 0.155581485803189%	0.86285
centrosome (GO:0005813)	151 out of 11056 1.36577424023155%	181 out of 12855 1.40801244651886%	0.866693
neuron projection (GO:0043005)	59 out of 11056 0.533646888567294%	72 out of 12855 0.560093348891482%	0.876221
integral component of Golgi membrane (GO:0030173)	34 out of 11056 0.307525325615051%	42 out of 12855 0.326721120186698%	0.876235
cell-cell adherens junction (GO:0005913)	11 out of 11056 0.099493487698987%	14 out of 12855 0.108907040062233%	0.879212
Ada2/Gcn5/Ada3 transcription activator complex (GO:0005671)	7 out of 11056 0.0633140376266281%	9 out of 12855 0.0700116686114352%	0.880017
oligosaccharyltransferase complex (GO:0008250)	7 out of 11056 0.0633140376266281%	9 out of 12855 0.0700116686114352%	0.880017
trans-Golgi network membrane (GO:0032588)	7 out of 11056 0.0633140376266281%	9 out of 12855 0.0700116686114352%	0.880017
histone acetyltransferase complex (GO:0000123)	7 out of 11056 0.0633140376266281%	9 out of 12855 0.0700116686114352%	0.880017
cAMP-dependent protein kinase complex (GO:0005952)	7 out of 11056 0.0633140376266281%	9 out of 12855 0.0700116686114352%	0.880017
COPI vesicle coat (GO:0030126)	7 out of 11056 0.0633140376266281%	9 out of 12855 0.0700116686114352%	0.880017
mitochondrial envelope (GO:0005740)	7 out of 11056 0.0633140376266281%	9 out of 12855 0.0700116686114352%	0.880017
cytoskeletal part (GO:0044430)	24 out of 11056 0.217076700434153%	30 out of 12855 0.233372228704784%	0.883917
secretory granule (GO:0030141)	15 out of 11056 0.135672937771346%	19 out of 12855 0.14780241151303%	0.884524
spindle pole (GO:0000922)	33 out of 11056 0.298480463096961%	41 out of 12855 0.318942045896538%	0.889814
cytoplasmic microtubule (GO:0005881)	19 out of 11056 0.171852387843705%	24 out of 12855 0.186697782963827%	0.891768
condensed chromosome outer kinetochore (GO:0000940)	3 out of 11056 0.0271345875542692%	4 out of 12855 0.0311162971606379%	0.903295
Ndc80 complex (GO:0031262)	3 out of 11056 0.0271345875542692%	4 out of 12855 0.0311162971606379%	0.903295
BRCA1-A complex (GO:0070531)	3 out of 11056 0.0271345875542692%	4 out of 12855 0.0311162971606379%	0.903295
mitochondrial respiratory chain complex II (GO:0005749)	3 out of 11056 0.0271345875542692%	4 out of 12855 0.0311162971606379%	0.903295
synaptic membrane (GO:0097060)	3 out of 11056 0.0271345875542692%	4 out of 12855 0.0311162971606379%	0.903295
F-actin capping protein complex (GO:0008290)	3 out of 11056 0.0271345875542692%	4 out of 12855 0.0311162971606379%	0.903295
contractile fiber (GO:0043292)	3 out of 11056 0.0271345875542692%	4 out of 12855 0.0311162971606379%	0.903295
proton-transporting ATP synthase complex, coupling factor F(o) (GO:0045263)	3 out of 11056 0.0271345875542692%	4 out of 12855 0.0311162971606379%	0.903295
PeBoW complex (GO:0070545)	3 out of 11056 0.0271345875542692%	4 out of 12855 0.0311162971606379%	0.903295
U5 snRNP (GO:0005682)	3 out of 11056 0.0271345875542692%	4 out of 12855 0.0311162971606379%	0.903295
Set1C/COMPASS complex (GO:0048188)	3 out of 11056 0.0271345875542692%	4 out of 12855 0.0311162971606379%	0.903295
male pronucleus (GO:0001940)	3 out of 11056 0.0271345875542692%	4 out of 12855 0.0311162971606379%	0.903295
replication fork protection complex (GO:0031298)	3 out of 11056 0.0271345875542692%	4 out of 12855 0.0311162971606379%	0.903295
male germ cell nucleus (GO:0001673)	3 out of 11056 0.0271345875542692%	4 out of 12855 0.0311162971606379%	0.903295
MOZ/MORF histone acetyltransferase complex (GO:0070776)	3 out of 11056 0.0271345875542692%	4 out of 12855 0.0311162971606379%	0.903295
Golgi lumen (GO:0005796)	3 out of 11056 0.0271345875542692%	4 out of 12855 0.0311162971606379%	0.903295
TRAPP complex (GO:0030008)	3 out of 11056 0.0271345875542692%	4 out of 12855 0.0311162971606379%	0.903295
clathrin-coated vesicle (GO:0030136)	10 out of 11056 0.0904486251808972%	13 out of 12855 0.101127965772073%	0.903496
proteasome core complex (GO:0005839)	10 out of 11056 0.0904486251808972%	13 out of 12855 0.101127965772073%	0.903496
endoplasmic reticulum-Golgi intermediate compartment membrane (GO:0033116)	10 out of 11056 0.0904486251808972%	13 out of 12855 0.101127965772073%	0.903496
gap junction (GO:0005921)	10 out of 11056 0.0904486251808972%	13 out of 12855 0.101127965772073%	0.903496
viral envelope (GO:0019031)	10 out of 11056 0.0904486251808972%	13 out of 12855 0.101127965772073%	0.903496
nuclear pore (GO:0005643)	14 out of 11056 0.126628075253256%	18 out of 12855 0.14002333722287%	0.904416
late endosome membrane (GO:0031902)	18 out of 11056 0.162807525325615%	23 out of 12855 0.178918708673668%	0.908513
nuclear chromosome (GO:0000228)	6 out of 11056 0.0542691751085383%	8 out of 12855 0.0622325943212758%	0.911069
Golgi transport complex (GO:0017119)	6 out of 11056 0.0542691751085383%	8 out of 12855 0.0622325943212758%	0.911069
plasma membrane (GO:0005886)	1144 out of 11056 10.3473227206946%	1349 out of 12855 10.4939712174251%	0.91614
nucleoplasm (GO:0005654)	90 out of 11056 0.814037626628075%	110 out of 12855 0.855698171917542%	0.916703
anaphase-promoting complex (GO:0005680)	13 out of 11056 0.117583212735166%	17 out of 12855 0.132244262932711%	0.9224
juxtaparanode region of axon (GO:0044224)	9 out of 11056 0.0814037626628075%	12 out of 12855 0.0933488914819137%	0.925211
spliceosomal complex (GO:0005681)	30 out of 11056 0.271345875542692%	38 out of 12855 0.29560482302606%	0.925245
Golgi cisterna membrane (GO:0032580)	29 out of 11056 0.262301013024602%	37 out of 12855 0.2878257487359%	0.935261
growth cone (GO:0030426)	29 out of 11056 0.262301013024602%	37 out of 12855 0.2878257487359%	0.935261
nucleolus (GO:0005730)	224 out of 11056 2.0260492040521%	270 out of 12855 2.10035005834306%	0.935773
synaptobrevin 2-SNAP-25-syntaxin-1a complex (GO:0070044)	5 out of 11056 0.0452243125904486%	7 out of 12855 0.0544535200311163%	0.938144
CCAAT-binding factor complex (GO:0016602)	5 out of 11056 0.0452243125904486%	7 out of 12855 0.0544535200311163%	0.938144
nuclear euchromatin (GO:0005719)	5 out of 11056 0.0452243125904486%	7 out of 12855 0.0544535200311163%	0.938144
proton-transporting V-type ATPase, V0 domain (GO:0033179)	5 out of 11056 0.0452243125904486%	7 out of 12855 0.0544535200311163%	0.938144
trans-Golgi network transport vesicle (GO:0030140)	5 out of 11056 0.0452243125904486%	7 out of 12855 0.0544535200311163%	0.938144
SMAD protein complex (GO:0071141)	5 out of 11056 0.0452243125904486%	7 out of 12855 0.0544535200311163%	0.938144
vesicle membrane (GO:0012506)	8 out of 11056 0.0723589001447178%	11 out of 12855 0.0855698171917542%	0.944144
DNA-directed RNA polymerase II, core complex (GO:0005665)	8 out of 11056 0.0723589001447178%	11 out of 12855 0.0855698171917542%	0.944144
vacuolar proton-transporting V-type ATPase complex (GO:0016471)	2 out of 11056 0.0180897250361794%	3 out of 12855 0.0233372228704784%	0.946748
guanyl-nucleotide exchange factor complex (GO:0032045)	2 out of 11056 0.0180897250361794%	3 out of 12855 0.0233372228704784%	0.946748
intrinsic component of membrane (GO:0031224)	2 out of 11056 0.0180897250361794%	3 out of 12855 0.0233372228704784%	0.946748
small nuclear ribonucleoprotein complex (GO:0030532)	2 out of 11056 0.0180897250361794%	3 out of 12855 0.0233372228704784%	0.946748
sarcoplasm (GO:0016528)	2 out of 11056 0.0180897250361794%	3 out of 12855 0.0233372228704784%	0.946748
mitochondrial small ribosomal subunit (GO:0005763)	2 out of 11056 0.0180897250361794%	3 out of 12855 0.0233372228704784%	0.946748
organelle envelope (GO:0031967)	2 out of 11056 0.0180897250361794%	3 out of 12855 0.0233372228704784%	0.946748
nuclear periphery (GO:0034399)	2 out of 11056 0.0180897250361794%	3 out of 12855 0.0233372228704784%	0.946748
nuclear envelope lumen (GO:0005641)	2 out of 11056 0.0180897250361794%	3 out of 12855 0.0233372228704784%	0.946748
extracellular matrix part (GO:0044420)	2 out of 11056 0.0180897250361794%	3 out of 12855 0.0233372228704784%	0.946748
glutamyl-tRNA(Gln) amidotransferase complex (GO:0030956)	2 out of 11056 0.0180897250361794%	3 out of 12855 0.0233372228704784%	0.946748
nuclear cap binding complex (GO:0005846)	2 out of 11056 0.0180897250361794%	3 out of 12855 0.0233372228704784%	0.946748
signal peptidase complex (GO:0005787)	2 out of 11056 0.0180897250361794%	3 out of 12855 0.0233372228704784%	0.946748
acrosomal membrane (GO:0002080)	2 out of 11056 0.0180897250361794%	3 out of 12855 0.0233372228704784%	0.946748
origin recognition complex (GO:0000808)	2 out of 11056 0.0180897250361794%	3 out of 12855 0.0233372228704784%	0.946748
secretory granule membrane (GO:0030667)	2 out of 11056 0.0180897250361794%	3 out of 12855 0.0233372228704784%	0.946748
microtubule plus-end (GO:0035371)	2 out of 11056 0.0180897250361794%	3 out of 12855 0.0233372228704784%	0.946748
BRISC complex (GO:0070552)	2 out of 11056 0.0180897250361794%	3 out of 12855 0.0233372228704784%	0.946748
organelle (GO:0043226)	2 out of 11056 0.0180897250361794%	3 out of 12855 0.0233372228704784%	0.946748
synaptobrevin 2-SNAP-25-syntaxin-1a-complexin I complex (GO:0070032)	2 out of 11056 0.0180897250361794%	3 out of 12855 0.0233372228704784%	0.946748
recycling endosome membrane (GO:0055038)	23 out of 11056 0.208031837916064%	30 out of 12855 0.233372228704784%	0.950633
transport vesicle (GO:0030133)	11 out of 11056 0.099493487698987%	15 out of 12855 0.116686114352392%	0.952325
photoreceptor inner segment (GO:0001917)	11 out of 11056 0.099493487698987%	15 out of 12855 0.116686114352392%	0.952325
phagocytic vesicle (GO:0045335)	27 out of 11056 0.244211287988423%	35 out of 12855 0.272267600155581%	0.952633
membrane part (GO:0044425)	49 out of 11056 0.443198263386397%	62 out of 12855 0.482302605989887%	0.955311
mitotic spindle (GO:0072686)	7 out of 11056 0.0633140376266281%	10 out of 12855 0.0777907429015947%	0.96015
SNARE complex (GO:0031201)	7 out of 11056 0.0633140376266281%	10 out of 12855 0.0777907429015947%	0.96015
Sin3 complex (GO:0016580)	4 out of 11056 0.0361794500723589%	6 out of 12855 0.0466744457409568%	0.960625
STAGA complex (GO:0030914)	4 out of 11056 0.0361794500723589%	6 out of 12855 0.0466744457409568%	0.960625
glycosylphosphatidylinositol-N-acetylglucosaminyltransferase (GPI-GnT) complex (GO:0000506)	4 out of 11056 0.0361794500723589%	6 out of 12855 0.0466744457409568%	0.960625
mitochondrial ribosome (GO:0005761)	4 out of 11056 0.0361794500723589%	6 out of 12855 0.0466744457409568%	0.960625
nuclear heterochromatin (GO:0005720)	4 out of 11056 0.0361794500723589%	6 out of 12855 0.0466744457409568%	0.960625
pre-autophagosomal structure membrane (GO:0034045)	4 out of 11056 0.0361794500723589%	6 out of 12855 0.0466744457409568%	0.960625
synapse (GO:0045202)	81 out of 11056 0.732633863965268%	101 out of 12855 0.785686503306107%	0.96149
BLOC-1 complex (GO:0031083)	10 out of 11056 0.0904486251808972%	14 out of 12855 0.108907040062233%	0.964206
extracellular region (GO:0005576)	402 out of 11056 3.63603473227207%	483 out of 12855 3.75729288214702%	0.966096
spindle microtubule (GO:0005876)	25 out of 11056 0.226121562952243%	33 out of 12855 0.256709451575263%	0.966602
neuromuscular junction (GO:0031594)	17 out of 11056 0.153762662807525%	23 out of 12855 0.178918708673668%	0.966907
connexon complex (GO:0005922)	29 out of 11056 0.262301013024602%	38 out of 12855 0.29560482302606%	0.967533
intracellular non-membrane-bounded organelle (GO:0043232)	24 out of 11056 0.217076700434153%	32 out of 12855 0.248930377285103%	0.972389
stress fiber (GO:0001725)	20 out of 11056 0.180897250361794%	27 out of 12855 0.210035005834306%	0.97265
mitochondrial intermembrane space (GO:0005758)	20 out of 11056 0.180897250361794%	27 out of 12855 0.210035005834306%	0.97265
nuclear body (GO:0016604)	6 out of 11056 0.0542691751085383%	9 out of 12855 0.0700116686114352%	0.973174
presynaptic active zone (GO:0048786)	6 out of 11056 0.0542691751085383%	9 out of 12855 0.0700116686114352%	0.973174
mitochondrial respiratory chain complex I (GO:0005747)	9 out of 11056 0.0814037626628075%	13 out of 12855 0.101127965772073%	0.97407
axon terminus (GO:0043679)	9 out of 11056 0.0814037626628075%	13 out of 12855 0.101127965772073%	0.97407
melanosome (GO:0042470)	12 out of 11056 0.108538350217077%	17 out of 12855 0.132244262932711%	0.976756
voltage-gated sodium channel complex (GO:0001518)	12 out of 11056 0.108538350217077%	17 out of 12855 0.132244262932711%	0.976756
actomyosin contractile ring (GO:0005826)	3 out of 11056 0.0271345875542692%	5 out of 12855 0.0388953714507974%	0.978048
neuron projection terminus (GO:0044306)	3 out of 11056 0.0271345875542692%	5 out of 12855 0.0388953714507974%	0.978048
septin complex (GO:0031105)	15 out of 11056 0.135672937771346%	21 out of 12855 0.163360560093349%	0.979843
SAGA-type complex (GO:0070461)	1 out of 11056 0.00904486251808972%	2 out of 12855 0.0155581485803189%	0.980425
phagocytic vesicle membrane (GO:0030670)	1 out of 11056 0.00904486251808972%	2 out of 12855 0.0155581485803189%	0.980425
MAML1-RBP-Jkappa- ICN1 complex (GO:0002193)	1 out of 11056 0.00904486251808972%	2 out of 12855 0.0155581485803189%	0.980425
PCAF complex (GO:0000125)	1 out of 11056 0.00904486251808972%	2 out of 12855 0.0155581485803189%	0.980425
UBC13-MMS2 complex (GO:0031372)	1 out of 11056 0.00904486251808972%	2 out of 12855 0.0155581485803189%	0.980425
macropinocytic cup (GO:0070685)	1 out of 11056 0.00904486251808972%	2 out of 12855 0.0155581485803189%	0.980425
extrinsic component of endosome membrane (GO:0031313)	1 out of 11056 0.00904486251808972%	2 out of 12855 0.0155581485803189%	0.980425
axon part (GO:0033267)	1 out of 11056 0.00904486251808972%	2 out of 12855 0.0155581485803189%	0.980425
endocytic vesicle membrane (GO:0030666)	1 out of 11056 0.00904486251808972%	2 out of 12855 0.0155581485803189%	0.980425
AMP-activated protein kinase complex (GO:0031588)	1 out of 11056 0.00904486251808972%	2 out of 12855 0.0155581485803189%	0.980425
signal recognition particle receptor complex (GO:0005785)	1 out of 11056 0.00904486251808972%	2 out of 12855 0.0155581485803189%	0.980425
mitochondrial inner membrane peptidase complex (GO:0042720)	1 out of 11056 0.00904486251808972%	2 out of 12855 0.0155581485803189%	0.980425
vacuolar part (GO:0044437)	1 out of 11056 0.00904486251808972%	2 out of 12855 0.0155581485803189%	0.980425
axon initial segment (GO:0043194)	1 out of 11056 0.00904486251808972%	2 out of 12855 0.0155581485803189%	0.980425
ribonuclease H2 complex (GO:0032299)	1 out of 11056 0.00904486251808972%	2 out of 12855 0.0155581485803189%	0.980425
ELL-EAF complex (GO:0032783)	1 out of 11056 0.00904486251808972%	2 out of 12855 0.0155581485803189%	0.980425
axonal growth cone (GO:0044295)	1 out of 11056 0.00904486251808972%	2 out of 12855 0.0155581485803189%	0.980425
proton-transporting two-sector ATPase complex, catalytic domain (GO:0033178)	1 out of 11056 0.00904486251808972%	2 out of 12855 0.0155581485803189%	0.980425
tubulin complex (GO:0045298)	1 out of 11056 0.00904486251808972%	2 out of 12855 0.0155581485803189%	0.980425
dolichol-phosphate-mannose synthase complex (GO:0033185)	1 out of 11056 0.00904486251808972%	2 out of 12855 0.0155581485803189%	0.980425
mitochondrial alpha-ketoglutarate dehydrogenase complex (GO:0005947)	1 out of 11056 0.00904486251808972%	2 out of 12855 0.0155581485803189%	0.980425
photoreceptor outer segment membrane (GO:0042622)	1 out of 11056 0.00904486251808972%	2 out of 12855 0.0155581485803189%	0.980425
astral microtubule (GO:0000235)	1 out of 11056 0.00904486251808972%	2 out of 12855 0.0155581485803189%	0.980425
neuronal cell body (GO:0043025)	65 out of 11056 0.587916063675832%	83 out of 12855 0.645663166083236%	0.981021
autophagic vacuole (GO:0005776)	5 out of 11056 0.0452243125904486%	8 out of 12855 0.0622325943212758%	0.983267
membrane coat (GO:0030117)	5 out of 11056 0.0452243125904486%	8 out of 12855 0.0622325943212758%	0.983267
spindle (GO:0005819)	46 out of 11056 0.416063675832127%	60 out of 12855 0.466744457409568%	0.983791
photoreceptor outer segment (GO:0001750)	25 out of 11056 0.226121562952243%	34 out of 12855 0.264488525865422%	0.98486
MLL1 complex (GO:0071339)	10 out of 11056 0.0904486251808972%	15 out of 12855 0.116686114352392%	0.987968
spindle midzone (GO:0051233)	7 out of 11056 0.0633140376266281%	11 out of 12855 0.0855698171917542%	0.98816
P granule (GO:0043186)	7 out of 11056 0.0633140376266281%	11 out of 12855 0.0855698171917542%	0.98816
DNA-directed RNA polymerase III complex (GO:0005666)	2 out of 11056 0.0180897250361794%	4 out of 12855 0.0311162971606379%	0.9902
insulin-responsive compartment (GO:0032593)	2 out of 11056 0.0180897250361794%	4 out of 12855 0.0311162971606379%	0.9902
chromosome passenger complex (GO:0032133)	2 out of 11056 0.0180897250361794%	4 out of 12855 0.0311162971606379%	0.9902
transcription factor TFIIA complex (GO:0005672)	2 out of 11056 0.0180897250361794%	4 out of 12855 0.0311162971606379%	0.9902
mitochondrial outer membrane translocase complex (GO:0005742)	2 out of 11056 0.0180897250361794%	4 out of 12855 0.0311162971606379%	0.9902
mitochondrial respiratory chain (GO:0005746)	2 out of 11056 0.0180897250361794%	4 out of 12855 0.0311162971606379%	0.9902
myosin II complex (GO:0016460)	4 out of 11056 0.0361794500723589%	7 out of 12855 0.0544535200311163%	0.9906
sodium:potassium-exchanging ATPase complex (GO:0005890)	4 out of 11056 0.0361794500723589%	7 out of 12855 0.0544535200311163%	0.9906
myelin sheath (GO:0043209)	4 out of 11056 0.0361794500723589%	7 out of 12855 0.0544535200311163%	0.9906
synaptic vesicle membrane (GO:0030672)	15 out of 11056 0.135672937771346%	22 out of 12855 0.171139634383508%	0.99254
PcG protein complex (GO:0031519)	8 out of 11056 0.0723589001447178%	13 out of 12855 0.101127965772073%	0.99471
cytosolic small ribosomal subunit (GO:0022627)	20 out of 11056 0.180897250361794%	29 out of 12855 0.225593154414625%	0.995547
clathrin coat of coated pit (GO:0030132)	5 out of 11056 0.0452243125904486%	9 out of 12855 0.0700116686114352%	0.995884
positive transcription elongation factor complex b (GO:0008024)	1 out of 11056 0.00904486251808972%	3 out of 12855 0.0233372228704784%	0.997263
proteasome activator complex (GO:0008537)	1 out of 11056 0.00904486251808972%	3 out of 12855 0.0233372228704784%	0.997263
COPI-coated vesicle (GO:0030137)	1 out of 11056 0.00904486251808972%	3 out of 12855 0.0233372228704784%	0.997263
SPOTS complex (GO:0035339)	1 out of 11056 0.00904486251808972%	3 out of 12855 0.0233372228704784%	0.997263
DNA-directed RNA polymerase I complex (GO:0005736)	1 out of 11056 0.00904486251808972%	3 out of 12855 0.0233372228704784%	0.997263
mitochondrial respiratory chain complex IV (GO:0005751)	1 out of 11056 0.00904486251808972%	3 out of 12855 0.0233372228704784%	0.997263
zymogen granule membrane (GO:0042589)	1 out of 11056 0.00904486251808972%	3 out of 12855 0.0233372228704784%	0.997263
prefoldin complex (GO:0016272)	4 out of 11056 0.0361794500723589%	8 out of 12855 0.0622325943212758%	0.997933
cytosolic large ribosomal subunit (GO:0022625)	17 out of 11056 0.153762662807525%	26 out of 12855 0.202255931544146%	0.998245
SOSS complex (GO:0070876)	2 out of 11056 0.0180897250361794%	5 out of 12855 0.0388953714507974%	0.998301
U7 snRNP (GO:0005683)	2 out of 11056 0.0180897250361794%	5 out of 12855 0.0388953714507974%	0.998301
sarcoplasmic reticulum lumen (GO:0033018)	2 out of 11056 0.0180897250361794%	5 out of 12855 0.0388953714507974%	0.998301
U12-type spliceosomal complex (GO:0005689)	8 out of 11056 0.0723589001447178%	14 out of 12855 0.108907040062233%	0.998554
respiratory chain (GO:0070469)	8 out of 11056 0.0723589001447178%	14 out of 12855 0.108907040062233%	0.998554
condensed chromosome kinetochore (GO:0000777)	13 out of 11056 0.117583212735166%	21 out of 12855 0.163360560093349%	0.998792
clathrin coat of trans-Golgi network vesicle (GO:0030130)	3 out of 11056 0.0271345875542692%	7 out of 12855 0.0544535200311163%	0.999124
calcium channel complex (GO:0034704)	7 out of 11056 0.0633140376266281%	13 out of 12855 0.101127965772073%	0.999178
sarcomere (GO:0030017)	11 out of 11056 0.099493487698987%	19 out of 12855 0.14780241151303%	0.999506
midbody (GO:0030496)	54 out of 11056 0.488422575976845%	75 out of 12855 0.58343057176196%	0.999572
microtubule associated complex (GO:0005875)	4 out of 11056 0.0361794500723589%	9 out of 12855 0.0700116686114352%	0.999572
transcription factor TFIID complex (GO:0005669)	7 out of 11056 0.0633140376266281%	14 out of 12855 0.108907040062233%	0.999802
mitochondrion (GO:0005739)	516 out of 11056 4.6671490593343%	636 out of 12855 4.94749124854142%	0.99981
mitochondrial proton-transporting ATP synthase complex, coupling factor F(o) (GO:0000276)	2 out of 11056 0.0180897250361794%	7 out of 12855 0.0544535200311163%	0.999954
ribosome (GO:0005840)	62 out of 11056 0.560781476121563%	89 out of 12855 0.692337611824193%	0.999982
nucleosome (GO:0000786)	107 out of 11056 0.967800289435601%	147 out of 12855 1.14352392065344%	0.999993
transcription factor TFTC complex (GO:0033276)	3 out of 11056 0.0271345875542692%	10 out of 12855 0.0777907429015947%	0.999995
troponin complex (GO:0005861)	13 out of 11056 0.117583212735166%	26 out of 12855 0.202255931544146%	0.999998
cytoplasm (GO:0005737)	1481 out of 11056 13.3954413892909%	1809 out of 12855 14.0723453908985%	1
integral component of membrane (GO:0016021)	1484 out of 11056 13.4225759768452%	3172 out of 12855 24.6752236483858%	1
nucleus (GO:0005634)	1504 out of 11056 13.6034732272069%	2615 out of 12855 20.342279268767%	1
Molecular Function
ATP binding (GO:0005524)	1493 out of 13643 10.9433409074251%	1621 out of 15985 10.1407569596497%	2.48912e-18
zinc ion binding (GO:0008270)	1168 out of 13643 8.56116689877593%	1301 out of 15985 8.13888020018768%	5.62513e-07
phospholipid binding (GO:0005543)	281 out of 13643 2.05966429670893%	302 out of 15985 1.88927119174226%	2.43878e-05
protein serine/threonine kinase activity (GO:0004674)	439 out of 13643 3.21776735322143%	480 out of 15985 3.00281513919299%	2.92417e-05
chromatin binding (GO:0003682)	208 out of 13643 1.52459136553544%	221 out of 15985 1.38254613700344%	3.2766e-05
microtubule motor activity (GO:0003777)	70 out of 13643 0.513083632632119%	71 out of 15985 0.44416640600563%	0.000168122
nucleotide binding (GO:0000166)	443 out of 13643 3.24708641794327%	491 out of 15985 3.0716296527995%	0.000739824
magnesium ion binding (GO:0000287)	145 out of 13643 1.06281609616653%	155 out of 15985 0.969659055364404%	0.0012121
ligase activity (GO:0016874)	55 out of 13643 0.403137139925236%	56 out of 15985 0.350328432905849%	0.00146987
histone binding (GO:0042393)	37 out of 13643 0.271201348676977%	37 out of 15985 0.231467000312793%	0.00282609
metalloendopeptidase activity (GO:0004222)	89 out of 13643 0.652349190060837%	94 out of 15985 0.588051298091961%	0.00389422
Rab GTPase activator activity (GO:0005097)	45 out of 13643 0.329839478120648%	46 out of 15985 0.287769784172662%	0.00603572
ARF GTPase activator activity (GO:0008060)	31 out of 13643 0.227222751594224%	31 out of 15985 0.193931811072881%	0.00732728
Rho guanyl-nucleotide exchange factor activity (GO:0005089)	62 out of 13643 0.454445503188448%	65 out of 15985 0.406631216765718%	0.00981834
extracellular-glutamate-gated ion channel activity (GO:0005234)	29 out of 13643 0.212563219233306%	29 out of 15985 0.181420081326243%	0.0100652
protein binding (GO:0005515)	381 out of 13643 2.79264091475482%	427 out of 15985 2.6712543009071%	0.0107676
ubiquitin thiolesterase activity (GO:0004221)	51 out of 13643 0.373818075203401%	53 out of 15985 0.331560838285893%	0.0113461
steroid hormone receptor activity (GO:0003707)	70 out of 13643 0.513083632632119%	74 out of 15985 0.462934000625586%	0.0113694
ionotropic glutamate receptor activity (GO:0004970)	28 out of 13643 0.205233453052848%	28 out of 15985 0.175164216452925%	0.0117966
motor activity (GO:0003774)	60 out of 13643 0.439785970827531%	63 out of 15985 0.39411948701908%	0.0123839
cysteine-type peptidase activity (GO:0008234)	69 out of 13643 0.50575386645166%	73 out of 15985 0.456678135752268%	0.0126744
transferase activity, transferring hexosyl groups (GO:0016758)	59 out of 13643 0.432456204647072%	62 out of 15985 0.387863622145762%	0.0138951
phosphatidylinositol binding (GO:0035091)	56 out of 13643 0.410466906105695%	59 out of 15985 0.369096027525805%	0.0195509
oxidoreductase activity, acting on paired donors, with incorporation or reduction of molecular oxygen, reduced flavin or flavoprotein as one donor, and incorporation of one atom of oxygen (GO:0016712)	36 out of 13643 0.263871582496518%	37 out of 15985 0.231467000312793%	0.0208236
protein tyrosine kinase activity (GO:0004713)	55 out of 13643 0.403137139925236%	58 out of 15985 0.362840162652487%	0.0218778
helicase activity (GO:0004386)	35 out of 13643 0.256541816316059%	36 out of 15985 0.225211135439475%	0.0238361
kinase binding (GO:0019900)	23 out of 13643 0.168584622150553%	23 out of 15985 0.143884892086331%	0.0260829
neurotransmitter:sodium symporter activity (GO:0005328)	34 out of 13643 0.249212050135601%	35 out of 15985 0.218955270566156%	0.0272684
ATPase activity, coupled to transmembrane movement of substances (GO:0042626)	33 out of 13643 0.241882283955142%	34 out of 15985 0.212699405692837%	0.031176
guanyl-nucleotide exchange factor activity (GO:0005085)	60 out of 13643 0.439785970827531%	64 out of 15985 0.400375351892399%	0.0326906
receptor activity (GO:0004872)	99 out of 13643 0.725646851865426%	108 out of 15985 0.675633406318424%	0.0353676
protein transporter activity (GO:0008565)	50 out of 13643 0.366488309022942%	53 out of 15985 0.331560838285893%	0.0379572
histone-lysine N-methyltransferase activity (GO:0018024)	20 out of 13643 0.146595323609177%	20 out of 15985 0.125117297466375%	0.0419815
DNA-dependent ATPase activity (GO:0008094)	19 out of 13643 0.139265557428718%	19 out of 15985 0.118861432593056%	0.0491982
serine-type endopeptidase activity (GO:0004252)	165 out of 13643 1.20941141977571%	184 out of 15985 1.15107913669065%	0.054196
NAD binding (GO:0051287)	38 out of 13643 0.278531114857436%	40 out of 15985 0.250234594932749%	0.0543867
scavenger receptor activity (GO:0005044)	38 out of 13643 0.278531114857436%	40 out of 15985 0.250234594932749%	0.0543867
symporter activity (GO:0015293)	18 out of 13643 0.131935791248259%	18 out of 15985 0.112605567719737%	0.0576549
protein kinase C activity (GO:0004697)	18 out of 13643 0.131935791248259%	18 out of 15985 0.112605567719737%	0.0576549
PDZ domain binding (GO:0030165)	46 out of 13643 0.337169244301107%	49 out of 15985 0.306537378792618%	0.0581056
acetylcholine-activated cation-selective channel activity (GO:0004889)	28 out of 13643 0.205233453052848%	29 out of 15985 0.181420081326243%	0.0602753
transcription factor binding (GO:0008134)	128 out of 13643 0.938210071098732%	142 out of 15985 0.888332812011261%	0.0611454
sequence-specific DNA binding (GO:0043565)	527 out of 13643 3.86278677710181%	602 out of 15985 3.76603065373788%	0.0656013
integrin binding (GO:0005178)	17 out of 13643 0.1246060250678%	17 out of 15985 0.106349702846419%	0.0675645
steroid binding (GO:0005496)	17 out of 13643 0.1246060250678%	17 out of 15985 0.106349702846419%	0.0675645
phospholipid-translocating ATPase activity (GO:0004012)	17 out of 13643 0.1246060250678%	17 out of 15985 0.106349702846419%	0.0675645
phosphotransferase activity, alcohol group as acceptor (GO:0016773)	27 out of 13643 0.197903686872389%	28 out of 15985 0.175164216452925%	0.0686103
hydrolase activity, hydrolyzing O-glycosyl compounds (GO:0004553)	27 out of 13643 0.197903686872389%	28 out of 15985 0.175164216452925%	0.0686103
ligand-activated sequence-specific DNA binding RNA polymerase II transcription factor activity (GO:0004879)	26 out of 13643 0.19057392069193%	27 out of 15985 0.168908351579606%	0.0780287
non-membrane spanning protein tyrosine kinase activity (GO:0004715)	26 out of 13643 0.19057392069193%	27 out of 15985 0.168908351579606%	0.0780287
metallopeptidase activity (GO:0008237)	51 out of 13643 0.373818075203401%	55 out of 15985 0.344072568032531%	0.0790522
amino acid transmembrane transporter activity (GO:0015171)	16 out of 13643 0.117276258887342%	16 out of 15985 0.1000938379731%	0.0791764
signal transducer activity (GO:0004871)	204 out of 13643 1.4952723008136%	230 out of 15985 1.43884892086331%	0.0849325
copper ion binding (GO:0005507)	34 out of 13643 0.249212050135601%	36 out of 15985 0.225211135439475%	0.0856186
organic cyclic compound binding (GO:0097159)	34 out of 13643 0.249212050135601%	36 out of 15985 0.225211135439475%	0.0856186
phosphatidylinositol phospholipase C activity (GO:0004435)	25 out of 13643 0.183244154511471%	26 out of 15985 0.162652486706287%	0.0886568
poly(A) binding (GO:0008143)	15 out of 13643 0.109946492706883%	15 out of 15985 0.093837973099781%	0.092783
collagen binding (GO:0005518)	15 out of 13643 0.109946492706883%	15 out of 15985 0.093837973099781%	0.092783
voltage-gated calcium channel activity (GO:0005245)	33 out of 13643 0.241882283955142%	35 out of 15985 0.218955270566156%	0.0956509
enzyme binding (GO:0019899)	78 out of 13643 0.57172176207579%	86 out of 15985 0.538004379105411%	0.100244
ion binding (GO:0043167)	56 out of 13643 0.410466906105695%	61 out of 15985 0.381607757272443%	0.100424
adenyl nucleotide binding (GO:0030554)	24 out of 13643 0.175914388331012%	25 out of 15985 0.156396621832968%	0.100632
RNA polymerase II transcription cofactor activity (GO:0001104)	24 out of 13643 0.175914388331012%	25 out of 15985 0.156396621832968%	0.100632
transferase activity (GO:0016740)	126 out of 13643 0.923550538737814%	141 out of 15985 0.882076947137942%	0.105335
structural constituent of cytoskeleton (GO:0005200)	40 out of 13643 0.293190647218354%	43 out of 15985 0.269002189552706%	0.106866
oxidoreductase activity (GO:0016491)	139 out of 13643 1.01883749908378%	156 out of 15985 0.975914920237723%	0.108563
neuropeptide Y receptor activity (GO:0004983)	14 out of 13643 0.102616726526424%	14 out of 15985 0.0875821082264623%	0.108727
RNA polymerase II carboxy-terminal domain kinase activity (GO:0008353)	14 out of 13643 0.102616726526424%	14 out of 15985 0.0875821082264623%	0.108727
insulin receptor binding (GO:0005158)	14 out of 13643 0.102616726526424%	14 out of 15985 0.0875821082264623%	0.108727
receptor signaling protein serine/threonine kinase activity (GO:0004702)	14 out of 13643 0.102616726526424%	14 out of 15985 0.0875821082264623%	0.108727
FMN binding (GO:0010181)	14 out of 13643 0.102616726526424%	14 out of 15985 0.0875821082264623%	0.108727
substrate-specific transmembrane transporter activity (GO:0022891)	14 out of 13643 0.102616726526424%	14 out of 15985 0.0875821082264623%	0.108727
L-ascorbic acid binding (GO:0031418)	23 out of 13643 0.168584622150553%	24 out of 15985 0.15014075695965%	0.114103
chloride channel activity (GO:0005254)	23 out of 13643 0.168584622150553%	24 out of 15985 0.15014075695965%	0.114103
manganese ion binding (GO:0030145)	39 out of 13643 0.285860881037895%	42 out of 15985 0.262746324679387%	0.11783
heme binding (GO:0020037)	144 out of 13643 1.05548632998607%	162 out of 15985 1.01345010947764%	0.118849
growth factor binding (GO:0019838)	13 out of 13643 0.095286960345965%	13 out of 15985 0.0813262433531436%	0.127409
cell adhesion molecule binding (GO:0050839)	13 out of 13643 0.095286960345965%	13 out of 15985 0.0813262433531436%	0.127409
thyroid hormone receptor activity (GO:0004887)	13 out of 13643 0.095286960345965%	13 out of 15985 0.0813262433531436%	0.127409
transforming growth factor beta-activated receptor activity (GO:0005024)	13 out of 13643 0.095286960345965%	13 out of 15985 0.0813262433531436%	0.127409
calcium-transporting ATPase activity (GO:0005388)	13 out of 13643 0.095286960345965%	13 out of 15985 0.0813262433531436%	0.127409
ubiquitin-protein ligase activity (GO:0004842)	169 out of 13643 1.23873048449754%	191 out of 15985 1.19487019080388%	0.127777
endonuclease activity (GO:0004519)	22 out of 13643 0.161254855970095%	23 out of 15985 0.143884892086331%	0.129231
NADP binding (GO:0050661)	22 out of 13643 0.161254855970095%	23 out of 15985 0.143884892086331%	0.129231
sequence-specific DNA binding RNA polymerase II transcription factor activity (GO:0000981)	38 out of 13643 0.278531114857436%	41 out of 15985 0.256490459806068%	0.12976
damaged DNA binding (GO:0003684)	30 out of 13643 0.219892985413765%	32 out of 15985 0.2001876759462%	0.132418
photoreceptor activity (GO:0009881)	37 out of 13643 0.271201348676977%	40 out of 15985 0.250234594932749%	0.142717
cysteine-type endopeptidase activity (GO:0004197)	37 out of 13643 0.271201348676977%	40 out of 15985 0.250234594932749%	0.142717
acetylcholine receptor activity (GO:0015464)	21 out of 13643 0.153925089789636%	22 out of 15985 0.137629027213012%	0.146187
calcium-dependent cysteine-type endopeptidase activity (GO:0004198)	21 out of 13643 0.153925089789636%	22 out of 15985 0.137629027213012%	0.146187
cation-transporting ATPase activity (GO:0019829)	21 out of 13643 0.153925089789636%	22 out of 15985 0.137629027213012%	0.146187
protein kinase activity (GO:0004672)	120 out of 13643 0.879571941655061%	135 out of 15985 0.844541757898029%	0.146837
extracellular matrix structural constituent (GO:0005201)	29 out of 13643 0.212563219233306%	31 out of 15985 0.193931811072881%	0.147202
endopeptidase inhibitor activity (GO:0004866)	29 out of 13643 0.212563219233306%	31 out of 15985 0.193931811072881%	0.147202
sequence-specific DNA binding transcription factor activity (GO:0003700)	561 out of 13643 4.11199882723741%	646 out of 15985 4.0412887081639%	0.149129
sulfuric ester hydrolase activity (GO:0008484)	12 out of 13643 0.0879571941655061%	12 out of 15985 0.0750703784798248%	0.1493
DNA helicase activity (GO:0003678)	12 out of 13643 0.0879571941655061%	12 out of 15985 0.0750703784798248%	0.1493
Ras GTPase activator activity (GO:0005099)	12 out of 13643 0.0879571941655061%	12 out of 15985 0.0750703784798248%	0.1493
receptor signaling protein activity (GO:0005057)	12 out of 13643 0.0879571941655061%	12 out of 15985 0.0750703784798248%	0.1493
oxidoreductase activity, acting on the CH-OH group of donors, NAD or NADP as acceptor (GO:0016616)	12 out of 13643 0.0879571941655061%	12 out of 15985 0.0750703784798248%	0.1493
inorganic anion exchanger activity (GO:0005452)	12 out of 13643 0.0879571941655061%	12 out of 15985 0.0750703784798248%	0.1493
GPI-linked ephrin receptor activity (GO:0005004)	12 out of 13643 0.0879571941655061%	12 out of 15985 0.0750703784798248%	0.1493
estrogen receptor binding (GO:0030331)	12 out of 13643 0.0879571941655061%	12 out of 15985 0.0750703784798248%	0.1493
RNA binding (GO:0003723)	261 out of 13643 1.91306897309976%	298 out of 15985 1.86424773224898%	0.153854
microtubule binding (GO:0008017)	92 out of 13643 0.674338488602214%	103 out of 15985 0.64435408195183%	0.157314
oxidoreductase activity, acting on single donors with incorporation of molecular oxygen, incorporation of two atoms of oxygen (GO:0016702)	28 out of 13643 0.205233453052848%	30 out of 15985 0.187675946199562%	0.163408
heterocyclic compound binding (GO:1901363)	28 out of 13643 0.205233453052848%	30 out of 15985 0.187675946199562%	0.163408
protein complex binding (GO:0032403)	20 out of 13643 0.146595323609177%	21 out of 15985 0.131373162339693%	0.165152
tRNA binding (GO:0000049)	20 out of 13643 0.146595323609177%	21 out of 15985 0.131373162339693%	0.165152
iron ion binding (GO:0005506)	169 out of 13643 1.23873048449754%	192 out of 15985 1.2011260556772%	0.171304
RNA polymerase II distal enhancer sequence-specific DNA binding transcription factor activity (GO:0003705)	70 out of 13643 0.513083632632119%	78 out of 15985 0.487957460118861%	0.174473
cAMP binding (GO:0030552)	11 out of 13643 0.0806274279850473%	11 out of 15985 0.0688145136065061%	0.17495
protein self-association (GO:0043621)	11 out of 13643 0.0806274279850473%	11 out of 15985 0.0688145136065061%	0.17495
cyclin binding (GO:0030332)	11 out of 13643 0.0806274279850473%	11 out of 15985 0.0688145136065061%	0.17495
androgen receptor binding (GO:0050681)	11 out of 13643 0.0806274279850473%	11 out of 15985 0.0688145136065061%	0.17495
aromatase activity (GO:0070330)	11 out of 13643 0.0806274279850473%	11 out of 15985 0.0688145136065061%	0.17495
histone acetyl-lysine binding (GO:0070577)	11 out of 13643 0.0806274279850473%	11 out of 15985 0.0688145136065061%	0.17495
RNA polymerase II distal enhancer sequence-specific DNA binding (GO:0000980)	11 out of 13643 0.0806274279850473%	11 out of 15985 0.0688145136065061%	0.17495
flavin adenine dinucleotide binding (GO:0050660)	56 out of 13643 0.410466906105695%	62 out of 15985 0.387863622145762%	0.1774
histone deacetylase binding (GO:0042826)	27 out of 13643 0.197903686872389%	29 out of 15985 0.181420081326243%	0.181132
peptidase activity (GO:0008233)	69 out of 13643 0.50575386645166%	77 out of 15985 0.481701595245543%	0.18619
cadherin binding (GO:0045296)	19 out of 13643 0.139265557428718%	20 out of 15985 0.125117297466375%	0.186316
MAP kinase activity (GO:0004707)	19 out of 13643 0.139265557428718%	20 out of 15985 0.125117297466375%	0.186316
Wnt-protein binding (GO:0017147)	34 out of 13643 0.249212050135601%	37 out of 15985 0.231467000312793%	0.188351
calmodulin binding (GO:0005516)	68 out of 13643 0.498424100271201%	76 out of 15985 0.475445730372224%	0.198493
insulin-like growth factor binding (GO:0005520)	26 out of 13643 0.19057392069193%	28 out of 15985 0.175164216452925%	0.200468
1-phosphatidylinositol-3-kinase activity (GO:0016303)	10 out of 13643 0.0732976618045884%	10 out of 15985 0.0625586487331874%	0.205004
Rac GTPase activator activity (GO:0030675)	10 out of 13643 0.0732976618045884%	10 out of 15985 0.0625586487331874%	0.205004
alpha-actinin binding (GO:0051393)	10 out of 13643 0.0732976618045884%	10 out of 15985 0.0625586487331874%	0.205004
G-protein coupled receptor kinase activity (GO:0004703)	10 out of 13643 0.0732976618045884%	10 out of 15985 0.0625586487331874%	0.205004
ATP-dependent peptidase activity (GO:0004176)	10 out of 13643 0.0732976618045884%	10 out of 15985 0.0625586487331874%	0.205004
mannosyl-oligosaccharide 1,2-alpha-mannosidase activity (GO:0004571)	10 out of 13643 0.0732976618045884%	10 out of 15985 0.0625586487331874%	0.205004
transition metal ion binding (GO:0046914)	10 out of 13643 0.0732976618045884%	10 out of 15985 0.0625586487331874%	0.205004
telomeric DNA binding (GO:0042162)	10 out of 13643 0.0732976618045884%	10 out of 15985 0.0625586487331874%	0.205004
L-amino acid transmembrane transporter activity (GO:0015179)	10 out of 13643 0.0732976618045884%	10 out of 15985 0.0625586487331874%	0.205004
RNA polymerase II core promoter proximal region sequence-specific DNA binding (GO:0000978)	10 out of 13643 0.0732976618045884%	10 out of 15985 0.0625586487331874%	0.205004
calcium channel regulator activity (GO:0005246)	10 out of 13643 0.0732976618045884%	10 out of 15985 0.0625586487331874%	0.205004
aminoacyl-tRNA editing activity (GO:0002161)	10 out of 13643 0.0732976618045884%	10 out of 15985 0.0625586487331874%	0.205004
proton-transporting ATP synthase activity, rotational mechanism (GO:0046933)	10 out of 13643 0.0732976618045884%	10 out of 15985 0.0625586487331874%	0.205004
poly(A)-specific ribonuclease activity (GO:0004535)	10 out of 13643 0.0732976618045884%	10 out of 15985 0.0625586487331874%	0.205004
secondary active monocarboxylate transmembrane transporter activity (GO:0015355)	10 out of 13643 0.0732976618045884%	10 out of 15985 0.0625586487331874%	0.205004
secondary active sulfate transmembrane transporter activity (GO:0008271)	10 out of 13643 0.0732976618045884%	10 out of 15985 0.0625586487331874%	0.205004
protein N-terminus binding (GO:0047485)	33 out of 13643 0.241882283955142%	36 out of 15985 0.225211135439475%	0.206006
pyridoxal phosphate binding (GO:0030170)	53 out of 13643 0.388477607564319%	59 out of 15985 0.369096027525805%	0.219361
Wnt-activated receptor activity (GO:0042813)	25 out of 13643 0.183244154511471%	27 out of 15985 0.168908351579606%	0.221507
3',5'-cyclic-nucleotide phosphodiesterase activity (GO:0004114)	25 out of 13643 0.183244154511471%	27 out of 15985 0.168908351579606%	0.221507
calcium ion binding (GO:0005509)	647 out of 13643 4.74235871875687%	749 out of 15985 4.68564279011573%	0.223222
protein dimerization activity (GO:0046983)	137 out of 13643 1.00417796672286%	156 out of 15985 0.975914920237723%	0.225873
ATP-dependent DNA helicase activity (GO:0004003)	17 out of 13643 0.1246060250678%	18 out of 15985 0.112605567719737%	0.236027
vascular endothelial growth factor-activated receptor activity (GO:0005021)	17 out of 13643 0.1246060250678%	18 out of 15985 0.112605567719737%	0.236027
phospholipase A2 activity (GO:0004623)	9 out of 13643 0.0659678956241296%	9 out of 15985 0.0563027838598686%	0.240219
FAD binding (GO:0071949)	9 out of 13643 0.0659678956241296%	9 out of 15985 0.0563027838598686%	0.240219
inositol-1,4,5-trisphosphate 3-kinase activity (GO:0008440)	9 out of 13643 0.0659678956241296%	9 out of 15985 0.0563027838598686%	0.240219
nicotinate-nucleotide diphosphorylase (carboxylating) activity (GO:0004514)	9 out of 13643 0.0659678956241296%	9 out of 15985 0.0563027838598686%	0.240219
structural constituent of muscle (GO:0008307)	9 out of 13643 0.0659678956241296%	9 out of 15985 0.0563027838598686%	0.240219
14-3-3 protein binding (GO:0071889)	9 out of 13643 0.0659678956241296%	9 out of 15985 0.0563027838598686%	0.240219
peptidase inhibitor activity (GO:0030414)	9 out of 13643 0.0659678956241296%	9 out of 15985 0.0563027838598686%	0.240219
extracellular matrix binding (GO:0050840)	9 out of 13643 0.0659678956241296%	9 out of 15985 0.0563027838598686%	0.240219
G-protein alpha-subunit binding (GO:0001965)	9 out of 13643 0.0659678956241296%	9 out of 15985 0.0563027838598686%	0.240219
enzyme regulator activity (GO:0030234)	9 out of 13643 0.0659678956241296%	9 out of 15985 0.0563027838598686%	0.240219
nicotinate phosphoribosyltransferase activity (GO:0004516)	9 out of 13643 0.0659678956241296%	9 out of 15985 0.0563027838598686%	0.240219
protein disulfide isomerase activity (GO:0003756)	9 out of 13643 0.0659678956241296%	9 out of 15985 0.0563027838598686%	0.240219
LIM domain binding (GO:0030274)	9 out of 13643 0.0659678956241296%	9 out of 15985 0.0563027838598686%	0.240219
chemorepellent activity (GO:0045499)	9 out of 13643 0.0659678956241296%	9 out of 15985 0.0563027838598686%	0.240219
potassium:chloride symporter activity (GO:0015379)	9 out of 13643 0.0659678956241296%	9 out of 15985 0.0563027838598686%	0.240219
nuclease activity (GO:0004518)	9 out of 13643 0.0659678956241296%	9 out of 15985 0.0563027838598686%	0.240219
G-protein activated inward rectifier potassium channel activity (GO:0015467)	9 out of 13643 0.0659678956241296%	9 out of 15985 0.0563027838598686%	0.240219
phosphorelay sensor kinase activity (GO:0000155)	9 out of 13643 0.0659678956241296%	9 out of 15985 0.0563027838598686%	0.240219
protein kinase C binding (GO:0005080)	9 out of 13643 0.0659678956241296%	9 out of 15985 0.0563027838598686%	0.240219
transmembrane-ephrin receptor activity (GO:0005005)	9 out of 13643 0.0659678956241296%	9 out of 15985 0.0563027838598686%	0.240219
Hsp90 protein binding (GO:0051879)	9 out of 13643 0.0659678956241296%	9 out of 15985 0.0563027838598686%	0.240219
hyalurononglucosaminidase activity (GO:0004415)	9 out of 13643 0.0659678956241296%	9 out of 15985 0.0563027838598686%	0.240219
ATP-dependent RNA helicase activity (GO:0004004)	9 out of 13643 0.0659678956241296%	9 out of 15985 0.0563027838598686%	0.240219
neutral amino acid transmembrane transporter activity (GO:0015175)	9 out of 13643 0.0659678956241296%	9 out of 15985 0.0563027838598686%	0.240219
delayed rectifier potassium channel activity (GO:0005251)	38 out of 13643 0.278531114857436%	42 out of 15985 0.262746324679387%	0.243097
RNA polymerase II activating transcription factor binding (GO:0001102)	24 out of 13643 0.175914388331012%	26 out of 15985 0.162652486706287%	0.244334
RNA polymerase II transcription factor binding transcription factor activity (GO:0001076)	16 out of 13643 0.117276258887342%	17 out of 15985 0.106349702846419%	0.264968
polysaccharide binding (GO:0030247)	16 out of 13643 0.117276258887342%	17 out of 15985 0.106349702846419%	0.264968
transmembrane transporter activity (GO:0022857)	30 out of 13643 0.219892985413765%	33 out of 15985 0.206443540819518%	0.266993
small GTPase regulator activity (GO:0005083)	23 out of 13643 0.168584622150553%	25 out of 15985 0.156396621832968%	0.269022
phosphatase activity (GO:0016791)	23 out of 13643 0.168584622150553%	25 out of 15985 0.156396621832968%	0.269022
ATP-dependent helicase activity (GO:0008026)	63 out of 13643 0.461775269368907%	71 out of 15985 0.44416640600563%	0.269078
oxidoreductase activity, acting on paired donors, with incorporation or reduction of molecular oxygen, NAD(P)H as one donor, and incorporation of one atom of oxygen (GO:0016709)	8 out of 13643 0.0586381294436708%	8 out of 15985 0.0500469189865499%	0.28148
ephrin receptor activity (GO:0005003)	8 out of 13643 0.0586381294436708%	8 out of 15985 0.0500469189865499%	0.28148
vasopressin receptor activity (GO:0005000)	8 out of 13643 0.0586381294436708%	8 out of 15985 0.0500469189865499%	0.28148
ribonucleoprotein complex binding (GO:0043021)	8 out of 13643 0.0586381294436708%	8 out of 15985 0.0500469189865499%	0.28148
acetyltransferase activity (GO:0016407)	8 out of 13643 0.0586381294436708%	8 out of 15985 0.0500469189865499%	0.28148
calcium:sodium antiporter activity (GO:0005432)	8 out of 13643 0.0586381294436708%	8 out of 15985 0.0500469189865499%	0.28148
dipeptidase activity (GO:0016805)	8 out of 13643 0.0586381294436708%	8 out of 15985 0.0500469189865499%	0.28148
transforming growth factor beta binding (GO:0050431)	8 out of 13643 0.0586381294436708%	8 out of 15985 0.0500469189865499%	0.28148
RNA polymerase II transcription corepressor activity (GO:0001106)	8 out of 13643 0.0586381294436708%	8 out of 15985 0.0500469189865499%	0.28148
alpha-catenin binding (GO:0045294)	8 out of 13643 0.0586381294436708%	8 out of 15985 0.0500469189865499%	0.28148
axon guidance receptor activity (GO:0008046)	8 out of 13643 0.0586381294436708%	8 out of 15985 0.0500469189865499%	0.28148
single-stranded RNA binding (GO:0003727)	8 out of 13643 0.0586381294436708%	8 out of 15985 0.0500469189865499%	0.28148
palmitoyl-(protein) hydrolase activity (GO:0008474)	8 out of 13643 0.0586381294436708%	8 out of 15985 0.0500469189865499%	0.28148
sphingosine-1-phosphate receptor activity (GO:0038036)	8 out of 13643 0.0586381294436708%	8 out of 15985 0.0500469189865499%	0.28148
uridine kinase activity (GO:0004849)	8 out of 13643 0.0586381294436708%	8 out of 15985 0.0500469189865499%	0.28148
protein-lysine 6-oxidase activity (GO:0004720)	8 out of 13643 0.0586381294436708%	8 out of 15985 0.0500469189865499%	0.28148
glycoprotein binding (GO:0001948)	8 out of 13643 0.0586381294436708%	8 out of 15985 0.0500469189865499%	0.28148
adenylate kinase activity (GO:0004017)	8 out of 13643 0.0586381294436708%	8 out of 15985 0.0500469189865499%	0.28148
1-phosphatidylinositol binding (GO:0005545)	8 out of 13643 0.0586381294436708%	8 out of 15985 0.0500469189865499%	0.28148
ubiquitin-ubiquitin ligase activity (GO:0034450)	8 out of 13643 0.0586381294436708%	8 out of 15985 0.0500469189865499%	0.28148
somatostatin receptor activity (GO:0004994)	8 out of 13643 0.0586381294436708%	8 out of 15985 0.0500469189865499%	0.28148
phospholipase activity (GO:0004620)	8 out of 13643 0.0586381294436708%	8 out of 15985 0.0500469189865499%	0.28148
phosphatidylinositol phosphate kinase activity (GO:0016307)	8 out of 13643 0.0586381294436708%	8 out of 15985 0.0500469189865499%	0.28148
ligand-gated sodium channel activity (GO:0015280)	8 out of 13643 0.0586381294436708%	8 out of 15985 0.0500469189865499%	0.28148
protein phosphatase binding (GO:0019903)	22 out of 13643 0.161254855970095%	24 out of 15985 0.15014075695965%	0.295636
aminopeptidase activity (GO:0004177)	15 out of 13643 0.109946492706883%	16 out of 15985 0.1000938379731%	0.296882
semaphorin receptor activity (GO:0017154)	15 out of 13643 0.109946492706883%	16 out of 15985 0.1000938379731%	0.296882
calcium channel activity (GO:0005262)	15 out of 13643 0.109946492706883%	16 out of 15985 0.1000938379731%	0.296882
phosphoric diester hydrolase activity (GO:0008081)	28 out of 13643 0.205233453052848%	31 out of 15985 0.193931811072881%	0.314665
transcription regulatory region DNA binding (GO:0044212)	79 out of 13643 0.579051528256249%	90 out of 15985 0.563027838598686%	0.316671
Ran GTPase binding (GO:0008536)	21 out of 13643 0.153925089789636%	23 out of 15985 0.143884892086331%	0.324222
receptor binding (GO:0005102)	97 out of 13643 0.710987319504508%	111 out of 15985 0.69440100093838%	0.326432
GTPase activator activity (GO:0005096)	72 out of 13643 0.527743164993037%	82 out of 15985 0.512980919612136%	0.328322
insulin-like growth factor II binding (GO:0031995)	7 out of 13643 0.0513083632632119%	7 out of 15985 0.0437910541132312%	0.329824
vinculin binding (GO:0017166)	7 out of 13643 0.0513083632632119%	7 out of 15985 0.0437910541132312%	0.329824
RNA methyltransferase activity (GO:0008173)	7 out of 13643 0.0513083632632119%	7 out of 15985 0.0437910541132312%	0.329824
sodium:bicarbonate symporter activity (GO:0008510)	7 out of 13643 0.0513083632632119%	7 out of 15985 0.0437910541132312%	0.329824
transforming growth factor beta receptor binding (GO:0005160)	7 out of 13643 0.0513083632632119%	7 out of 15985 0.0437910541132312%	0.329824
fibronectin binding (GO:0001968)	7 out of 13643 0.0513083632632119%	7 out of 15985 0.0437910541132312%	0.329824
cation channel activity (GO:0005261)	7 out of 13643 0.0513083632632119%	7 out of 15985 0.0437910541132312%	0.329824
superoxide dismutase activity (GO:0004784)	7 out of 13643 0.0513083632632119%	7 out of 15985 0.0437910541132312%	0.329824
Ras guanyl-nucleotide exchange factor activity (GO:0005088)	7 out of 13643 0.0513083632632119%	7 out of 15985 0.0437910541132312%	0.329824
snRNA binding (GO:0017069)	7 out of 13643 0.0513083632632119%	7 out of 15985 0.0437910541132312%	0.329824
Rac GTPase binding (GO:0048365)	7 out of 13643 0.0513083632632119%	7 out of 15985 0.0437910541132312%	0.329824
clathrin binding (GO:0030276)	7 out of 13643 0.0513083632632119%	7 out of 15985 0.0437910541132312%	0.329824
fibroblast growth factor-activated receptor activity (GO:0005007)	7 out of 13643 0.0513083632632119%	7 out of 15985 0.0437910541132312%	0.329824
triglyceride lipase activity (GO:0004806)	7 out of 13643 0.0513083632632119%	7 out of 15985 0.0437910541132312%	0.329824
morphogen activity (GO:0016015)	7 out of 13643 0.0513083632632119%	7 out of 15985 0.0437910541132312%	0.329824
retinol dehydrogenase activity (GO:0004745)	7 out of 13643 0.0513083632632119%	7 out of 15985 0.0437910541132312%	0.329824
RNA polymerase II core promoter proximal region sequence-specific DNA binding transcription factor activity (GO:0000982)	7 out of 13643 0.0513083632632119%	7 out of 15985 0.0437910541132312%	0.329824
poly(U) RNA binding (GO:0008266)	7 out of 13643 0.0513083632632119%	7 out of 15985 0.0437910541132312%	0.329824
insulin-like growth factor I binding (GO:0031994)	7 out of 13643 0.0513083632632119%	7 out of 15985 0.0437910541132312%	0.329824
small conductance calcium-activated potassium channel activity (GO:0016286)	7 out of 13643 0.0513083632632119%	7 out of 15985 0.0437910541132312%	0.329824
high voltage-gated calcium channel activity (GO:0008331)	7 out of 13643 0.0513083632632119%	7 out of 15985 0.0437910541132312%	0.329824
ammonium transmembrane transporter activity (GO:0008519)	7 out of 13643 0.0513083632632119%	7 out of 15985 0.0437910541132312%	0.329824
chitin binding (GO:0008061)	7 out of 13643 0.0513083632632119%	7 out of 15985 0.0437910541132312%	0.329824
NADPH-hemoprotein reductase activity (GO:0003958)	7 out of 13643 0.0513083632632119%	7 out of 15985 0.0437910541132312%	0.329824
6,7-dihydropteridine reductase activity (GO:0004155)	7 out of 13643 0.0513083632632119%	7 out of 15985 0.0437910541132312%	0.329824
voltage-gated anion channel activity (GO:0008308)	7 out of 13643 0.0513083632632119%	7 out of 15985 0.0437910541132312%	0.329824
nicotinamide phosphoribosyltransferase activity (GO:0047280)	7 out of 13643 0.0513083632632119%	7 out of 15985 0.0437910541132312%	0.329824
very long-chain fatty acid-CoA ligase activity (GO:0031957)	7 out of 13643 0.0513083632632119%	7 out of 15985 0.0437910541132312%	0.329824
thyroid hormone receptor coactivator activity (GO:0030375)	7 out of 13643 0.0513083632632119%	7 out of 15985 0.0437910541132312%	0.329824
protein-glutamine gamma-glutamyltransferase activity (GO:0003810)	7 out of 13643 0.0513083632632119%	7 out of 15985 0.0437910541132312%	0.329824
glycosaminoglycan binding (GO:0005539)	7 out of 13643 0.0513083632632119%	7 out of 15985 0.0437910541132312%	0.329824
activin binding (GO:0048185)	7 out of 13643 0.0513083632632119%	7 out of 15985 0.0437910541132312%	0.329824
kinase activator activity (GO:0019209)	7 out of 13643 0.0513083632632119%	7 out of 15985 0.0437910541132312%	0.329824
cation transmembrane transporter activity (GO:0008324)	14 out of 13643 0.102616726526424%	15 out of 15985 0.093837973099781%	0.33194
double-stranded DNA binding (GO:0003690)	78 out of 13643 0.57172176207579%	89 out of 15985 0.556771973725368%	0.332066
protein serine/threonine phosphatase activity (GO:0004722)	27 out of 13643 0.197903686872389%	30 out of 15985 0.187675946199562%	0.340649
monooxygenase activity (GO:0004497)	46 out of 13643 0.337169244301107%	52 out of 15985 0.325304973412574%	0.344504
ATPase activity (GO:0016887)	71 out of 13643 0.520413398812578%	81 out of 15985 0.506725054738818%	0.344703
oxidoreductase activity, acting on paired donors, with incorporation or reduction of molecular oxygen, 2-oxoglutarate as one donor, and incorporation of one atom each of oxygen into both donors (GO:0016706)	20 out of 13643 0.146595323609177%	22 out of 15985 0.137629027213012%	0.354803
transferase activity, transferring acyl groups (GO:0016746)	20 out of 13643 0.146595323609177%	22 out of 15985 0.137629027213012%	0.354803
DNA-directed DNA polymerase activity (GO:0003887)	20 out of 13643 0.146595323609177%	22 out of 15985 0.137629027213012%	0.354803
mRNA 3'-UTR binding (GO:0003730)	20 out of 13643 0.146595323609177%	22 out of 15985 0.137629027213012%	0.354803
protein tyrosine phosphatase activity (GO:0004725)	95 out of 13643 0.69632778714359%	109 out of 15985 0.681889271191742%	0.354899
transcription corepressor activity (GO:0003714)	45 out of 13643 0.329839478120648%	51 out of 15985 0.319049108539256%	0.36545
chemokine receptor activity (GO:0004950)	26 out of 13643 0.19057392069193%	29 out of 15985 0.181420081326243%	0.368049
fibroblast growth factor binding (GO:0017134)	13 out of 13643 0.095286960345965%	14 out of 15985 0.0875821082264623%	0.370277
acyl-CoA dehydrogenase activity (GO:0003995)	13 out of 13643 0.095286960345965%	14 out of 15985 0.0875821082264623%	0.370277
sodium:dicarboxylate symporter activity (GO:0017153)	13 out of 13643 0.095286960345965%	14 out of 15985 0.0875821082264623%	0.370277
RNA polymerase II transcription coactivator activity (GO:0001105)	13 out of 13643 0.095286960345965%	14 out of 15985 0.0875821082264623%	0.370277
kinesin binding (GO:0019894)	13 out of 13643 0.095286960345965%	14 out of 15985 0.0875821082264623%	0.370277
thyroid hormone receptor binding (GO:0046966)	13 out of 13643 0.095286960345965%	14 out of 15985 0.0875821082264623%	0.370277
phosphatidylinositol-3-phosphate binding (GO:0032266)	13 out of 13643 0.095286960345965%	14 out of 15985 0.0875821082264623%	0.370277
NAD-dependent histone deacetylase activity (H3-K9 specific) (GO:0046969)	6 out of 13643 0.0439785970827531%	6 out of 15985 0.0375351892399124%	0.386468
retinoic acid receptor activity (GO:0003708)	6 out of 13643 0.0439785970827531%	6 out of 15985 0.0375351892399124%	0.386468
GDP-dissociation inhibitor activity (GO:0005092)	6 out of 13643 0.0439785970827531%	6 out of 15985 0.0375351892399124%	0.386468
mediator complex binding (GO:0036033)	6 out of 13643 0.0439785970827531%	6 out of 15985 0.0375351892399124%	0.386468
RNA polymerase II core promoter sequence-specific DNA binding (GO:0000979)	6 out of 13643 0.0439785970827531%	6 out of 15985 0.0375351892399124%	0.386468
ubiquitin conjugating enzyme binding (GO:0031624)	6 out of 13643 0.0439785970827531%	6 out of 15985 0.0375351892399124%	0.386468
biotin carboxylase activity (GO:0004075)	6 out of 13643 0.0439785970827531%	6 out of 15985 0.0375351892399124%	0.386468
Rho GTPase activator activity (GO:0005100)	6 out of 13643 0.0439785970827531%	6 out of 15985 0.0375351892399124%	0.386468
dihydroorotate oxidase activity (GO:0004158)	6 out of 13643 0.0439785970827531%	6 out of 15985 0.0375351892399124%	0.386468
endopeptidase activity (GO:0004175)	6 out of 13643 0.0439785970827531%	6 out of 15985 0.0375351892399124%	0.386468
6-phosphofructokinase activity (GO:0003872)	6 out of 13643 0.0439785970827531%	6 out of 15985 0.0375351892399124%	0.386468
DNA photolyase activity (GO:0003913)	6 out of 13643 0.0439785970827531%	6 out of 15985 0.0375351892399124%	0.386468
histone kinase activity (H3-T6 specific) (GO:0035403)	6 out of 13643 0.0439785970827531%	6 out of 15985 0.0375351892399124%	0.386468
N-acetylglucosamine-6-sulfatase activity (GO:0008449)	6 out of 13643 0.0439785970827531%	6 out of 15985 0.0375351892399124%	0.386468
NADPH binding (GO:0070402)	6 out of 13643 0.0439785970827531%	6 out of 15985 0.0375351892399124%	0.386468
MHC class I protein binding (GO:0042288)	6 out of 13643 0.0439785970827531%	6 out of 15985 0.0375351892399124%	0.386468
iron ion transmembrane transporter activity (GO:0005381)	6 out of 13643 0.0439785970827531%	6 out of 15985 0.0375351892399124%	0.386468
growth hormone-releasing hormone receptor activity (GO:0016520)	6 out of 13643 0.0439785970827531%	6 out of 15985 0.0375351892399124%	0.386468
NAD-dependent histone deacetylase activity (H3-K14 specific) (GO:0032041)	6 out of 13643 0.0439785970827531%	6 out of 15985 0.0375351892399124%	0.386468
snoRNA binding (GO:0030515)	6 out of 13643 0.0439785970827531%	6 out of 15985 0.0375351892399124%	0.386468
carboxy-lyase activity (GO:0016831)	6 out of 13643 0.0439785970827531%	6 out of 15985 0.0375351892399124%	0.386468
ADP-ribosylation factor binding (GO:0030306)	6 out of 13643 0.0439785970827531%	6 out of 15985 0.0375351892399124%	0.386468
adenosine deaminase activity (GO:0004000)	6 out of 13643 0.0439785970827531%	6 out of 15985 0.0375351892399124%	0.386468
sulfurtransferase activity (GO:0016783)	6 out of 13643 0.0439785970827531%	6 out of 15985 0.0375351892399124%	0.386468
gamma-aminobutyric acid:sodium symporter activity (GO:0005332)	6 out of 13643 0.0439785970827531%	6 out of 15985 0.0375351892399124%	0.386468
hormone binding (GO:0042562)	6 out of 13643 0.0439785970827531%	6 out of 15985 0.0375351892399124%	0.386468
lamin binding (GO:0005521)	6 out of 13643 0.0439785970827531%	6 out of 15985 0.0375351892399124%	0.386468
type 1 fibroblast growth factor receptor binding (GO:0005105)	6 out of 13643 0.0439785970827531%	6 out of 15985 0.0375351892399124%	0.386468
oligosaccharide binding (GO:0070492)	6 out of 13643 0.0439785970827531%	6 out of 15985 0.0375351892399124%	0.386468
procollagen-proline 4-dioxygenase activity (GO:0004656)	6 out of 13643 0.0439785970827531%	6 out of 15985 0.0375351892399124%	0.386468
heme transporter activity (GO:0015232)	6 out of 13643 0.0439785970827531%	6 out of 15985 0.0375351892399124%	0.386468
phosphate ion binding (GO:0042301)	6 out of 13643 0.0439785970827531%	6 out of 15985 0.0375351892399124%	0.386468
thiamine pyrophosphate binding (GO:0030976)	6 out of 13643 0.0439785970827531%	6 out of 15985 0.0375351892399124%	0.386468
pyruvate dehydrogenase (acetyl-transferring) kinase activity (GO:0004740)	6 out of 13643 0.0439785970827531%	6 out of 15985 0.0375351892399124%	0.386468
aldehyde dehydrogenase [NAD(P)+] activity (GO:0004030)	6 out of 13643 0.0439785970827531%	6 out of 15985 0.0375351892399124%	0.386468
MAP kinase kinase kinase activity (GO:0004709)	6 out of 13643 0.0439785970827531%	6 out of 15985 0.0375351892399124%	0.386468
neurexin family protein binding (GO:0042043)	6 out of 13643 0.0439785970827531%	6 out of 15985 0.0375351892399124%	0.386468
alpha2-adrenergic receptor activity (GO:0004938)	6 out of 13643 0.0439785970827531%	6 out of 15985 0.0375351892399124%	0.386468
tachykinin receptor activity (GO:0004995)	6 out of 13643 0.0439785970827531%	6 out of 15985 0.0375351892399124%	0.386468
hydrolase activity, acting on acid anhydrides (GO:0016817)	6 out of 13643 0.0439785970827531%	6 out of 15985 0.0375351892399124%	0.386468
transforming growth factor beta receptor activity, type I (GO:0005025)	6 out of 13643 0.0439785970827531%	6 out of 15985 0.0375351892399124%	0.386468
ARF guanyl-nucleotide exchange factor activity (GO:0005086)	19 out of 13643 0.139265557428718%	21 out of 15985 0.131373162339693%	0.387376
serine-type endopeptidase inhibitor activity (GO:0004867)	50 out of 13643 0.366488309022942%	57 out of 15985 0.356584297779168%	0.390407
4 iron, 4 sulfur cluster binding (GO:0051539)	25 out of 13643 0.183244154511471%	28 out of 15985 0.175164216452925%	0.396832
N-formyl peptide receptor activity (GO:0004982)	12 out of 13643 0.0879571941655061%	13 out of 15985 0.0813262433531436%	0.411988
metalloexopeptidase activity (GO:0008235)	12 out of 13643 0.0879571941655061%	13 out of 15985 0.0813262433531436%	0.411988
angiotensin type II receptor activity (GO:0004945)	12 out of 13643 0.0879571941655061%	13 out of 15985 0.0813262433531436%	0.411988
adenylate cyclase activity (GO:0004016)	12 out of 13643 0.0879571941655061%	13 out of 15985 0.0813262433531436%	0.411988
cation binding (GO:0043169)	12 out of 13643 0.0879571941655061%	13 out of 15985 0.0813262433531436%	0.411988
inositol 1,4,5 trisphosphate binding (GO:0070679)	12 out of 13643 0.0879571941655061%	13 out of 15985 0.0813262433531436%	0.411988
magnesium ion transmembrane transporter activity (GO:0015095)	12 out of 13643 0.0879571941655061%	13 out of 15985 0.0813262433531436%	0.411988
enzyme activator activity (GO:0008047)	12 out of 13643 0.0879571941655061%	13 out of 15985 0.0813262433531436%	0.411988
cyclin-dependent protein serine/threonine kinase activity (GO:0004693)	12 out of 13643 0.0879571941655061%	13 out of 15985 0.0813262433531436%	0.411988
RNA polymerase II transcription factor binding (GO:0001085)	12 out of 13643 0.0879571941655061%	13 out of 15985 0.0813262433531436%	0.411988
R-SMAD binding (GO:0070412)	18 out of 13643 0.131935791248259%	20 out of 15985 0.125117297466375%	0.421907
galactosyltransferase activity (GO:0008378)	18 out of 13643 0.131935791248259%	20 out of 15985 0.125117297466375%	0.421907
protein phosphatase type 2A regulator activity (GO:0008601)	18 out of 13643 0.131935791248259%	20 out of 15985 0.125117297466375%	0.421907
ubiquitin binding (GO:0043130)	24 out of 13643 0.175914388331012%	27 out of 15985 0.168908351579606%	0.426943
electron carrier activity (GO:0009055)	126 out of 13643 0.923550538737814%	146 out of 15985 0.913356271504535%	0.4274
transmembrane receptor protein tyrosine kinase activity (GO:0004714)	30 out of 13643 0.219892985413765%	34 out of 15985 0.212699405692837%	0.429784
transferase activity, transferring glycosyl groups (GO:0016757)	42 out of 13643 0.307850179579271%	48 out of 15985 0.300281513919299%	0.432394
creatine kinase activity (GO:0004111)	5 out of 13643 0.0366488309022942%	5 out of 15985 0.0312793243665937%	0.452835
type II transforming growth factor beta receptor binding (GO:0005114)	5 out of 13643 0.0366488309022942%	5 out of 15985 0.0312793243665937%	0.452835
phosphopyruvate hydratase activity (GO:0004634)	5 out of 13643 0.0366488309022942%	5 out of 15985 0.0312793243665937%	0.452835
lysophospholipase activity (GO:0004622)	5 out of 13643 0.0366488309022942%	5 out of 15985 0.0312793243665937%	0.452835
misfolded protein binding (GO:0051787)	5 out of 13643 0.0366488309022942%	5 out of 15985 0.0312793243665937%	0.452835
annealing helicase activity (GO:0036310)	5 out of 13643 0.0366488309022942%	5 out of 15985 0.0312793243665937%	0.452835
3-chloroallyl aldehyde dehydrogenase activity (GO:0004028)	5 out of 13643 0.0366488309022942%	5 out of 15985 0.0312793243665937%	0.452835
methylenetetrahydrofolate dehydrogenase (NADP+) activity (GO:0004488)	5 out of 13643 0.0366488309022942%	5 out of 15985 0.0312793243665937%	0.452835
D-amino-acid oxidase activity (GO:0003884)	5 out of 13643 0.0366488309022942%	5 out of 15985 0.0312793243665937%	0.452835
cholinesterase activity (GO:0004104)	5 out of 13643 0.0366488309022942%	5 out of 15985 0.0312793243665937%	0.452835
nitric-oxide synthase regulator activity (GO:0030235)	5 out of 13643 0.0366488309022942%	5 out of 15985 0.0312793243665937%	0.452835
protein methyltransferase activity (GO:0008276)	5 out of 13643 0.0366488309022942%	5 out of 15985 0.0312793243665937%	0.452835
inositol 1,4,5-trisphosphate-sensitive calcium-release channel activity (GO:0005220)	5 out of 13643 0.0366488309022942%	5 out of 15985 0.0312793243665937%	0.452835
formate-tetrahydrofolate ligase activity (GO:0004329)	5 out of 13643 0.0366488309022942%	5 out of 15985 0.0312793243665937%	0.452835
5'-flap endonuclease activity (GO:0017108)	5 out of 13643 0.0366488309022942%	5 out of 15985 0.0312793243665937%	0.452835
1-phosphatidylinositol-4-phosphate 3-kinase activity (GO:0035005)	5 out of 13643 0.0366488309022942%	5 out of 15985 0.0312793243665937%	0.452835
5'-3' exonuclease activity (GO:0008409)	5 out of 13643 0.0366488309022942%	5 out of 15985 0.0312793243665937%	0.452835
arylamine N-acetyltransferase activity (GO:0004060)	5 out of 13643 0.0366488309022942%	5 out of 15985 0.0312793243665937%	0.452835
polynucleotide adenylyltransferase activity (GO:0004652)	5 out of 13643 0.0366488309022942%	5 out of 15985 0.0312793243665937%	0.452835
receptor agonist activity (GO:0048018)	5 out of 13643 0.0366488309022942%	5 out of 15985 0.0312793243665937%	0.452835
NAD-dependent histone deacetylase activity (H4-K16 specific) (GO:0046970)	5 out of 13643 0.0366488309022942%	5 out of 15985 0.0312793243665937%	0.452835
protein-arginine omega-N asymmetric methyltransferase activity (GO:0035242)	5 out of 13643 0.0366488309022942%	5 out of 15985 0.0312793243665937%	0.452835
N-acylneuraminate cytidylyltransferase activity (GO:0008781)	5 out of 13643 0.0366488309022942%	5 out of 15985 0.0312793243665937%	0.452835
glycerol-3-phosphate O-acyltransferase activity (GO:0004366)	5 out of 13643 0.0366488309022942%	5 out of 15985 0.0312793243665937%	0.452835
folic acid binding (GO:0005542)	5 out of 13643 0.0366488309022942%	5 out of 15985 0.0312793243665937%	0.452835
proteasome binding (GO:0070628)	5 out of 13643 0.0366488309022942%	5 out of 15985 0.0312793243665937%	0.452835
proteoglycan binding (GO:0043394)	5 out of 13643 0.0366488309022942%	5 out of 15985 0.0312793243665937%	0.452835
heparan sulfate 6-O-sulfotransferase activity (GO:0017095)	5 out of 13643 0.0366488309022942%	5 out of 15985 0.0312793243665937%	0.452835
S-adenosylmethionine-dependent methyltransferase activity (GO:0008757)	5 out of 13643 0.0366488309022942%	5 out of 15985 0.0312793243665937%	0.452835
1-phosphatidylinositol 4-kinase activity (GO:0004430)	5 out of 13643 0.0366488309022942%	5 out of 15985 0.0312793243665937%	0.452835
[truncated: 8,196 more rows]

## Sheet: 4 h vs 24 h
Table S6-3 Gene ontology annotation for target genes of differentially expressed miRNAs in the liver M. amblycephala at 24 h post-infection with A. hydrophila compared with 4 h
[truncated: 6,736 more rows]
