# Supplementary material for: Identification and Characterization of MicroRNAs in the Liver of Blunt Snout Bream (Megalobrama amblycephala) Infected by Aeromonas hydrophila
Source: Int J Mol Sci. 2016 Nov 25;17(12):1972. doi: 10.3390/ijms17121972 (PMC5187772; doi:10.3390/ijms17121972)
Supplement: Supplementary file 1 [file ijms-17-01972-s001.zip › ijms-146956-Supplementary Materials/Table S7.xlsx]

## Sheet: 0 h VS 4 h
Table S7-1 KEGG pathways enriched for target genes of the differentially expressed miRNAs in the liver of M. amblycephalaat 4 h post-infection with A. hydrophila
Kegg_pathway	ko_id	Cluter_frequency (0h VS 4h)	Genome_frequency	P-value
Phagosome	ko04145	143 out of 4893 2.92254240752095%	144 out of 5202 2.7681660899654%	0.00135096
Wnt signaling pathway	ko04310	198 out of 4893 4.04659717964439%	203 out of 5202 3.90234525182622%	0.0155565
Glycolysis / Gluconeogenesis	ko00010	66 out of 4893 1.34886572654813%	66 out of 5202 1.26874279123414%	0.0171125
Lysine degradation	ko00310	57 out of 4893 1.16492949110975%	57 out of 5202 1.0957324106113%	0.0298951
Valine, leucine and isoleucine degradation	ko00280	50 out of 4893 1.02186797465767%	50 out of 5202 0.961168781237985%	0.0461044
Tryptophan metabolism	ko00380	49 out of 4893 1.00143061516452%	49 out of 5202 0.941945405613226%	0.0490454
ABC transporters	ko02010	48 out of 4893 0.980993255671367%	48 out of 5202 0.922722029988466%	0.0521734
Sphingolipid metabolism	ko00600	48 out of 4893 0.980993255671367%	48 out of 5202 0.922722029988466%	0.0521734
Starch and sucrose metabolism	ko00500	44 out of 4893 0.899243817698753%	44 out of 5202 0.845828527489427%	0.0668033
Fatty acid metabolism	ko00071	43 out of 4893 0.8788064582056%	43 out of 5202 0.826605151864667%	0.0710594
Drug metabolism - other enzymes	ko00983	42 out of 4893 0.858369098712446%	42 out of 5202 0.807381776239908%	0.0755858
Arginine and proline metabolism	ko00330	66 out of 4893 1.34886572654813%	67 out of 5202 1.2879661668589%	0.0850627
Aminoacyl-tRNA biosynthesis	ko00970	40 out of 4893 0.817494379726139%	40 out of 5202 0.768935024990388%	0.0855186
Hedgehog signaling pathway	ko04340	65 out of 4893 1.32842836705498%	66 out of 5202 1.26874279123414%	0.0893976
Adherens junction	ko04520	108 out of 4893 2.20723482526058%	111 out of 5202 2.13379469434833%	0.0960761
Citrate cycle (TCA cycle)	ko00020	36 out of 4893 0.735744941753525%	36 out of 5202 0.692041522491349%	0.109456
Propanoate metabolism	ko00640	36 out of 4893 0.735744941753525%	36 out of 5202 0.692041522491349%	0.109456
Peroxisome	ko04146	83 out of 4893 1.69630083793174%	85 out of 5202 1.63398692810458%	0.111094
Endocytosis	ko04144	275 out of 4893 5.62027386061721%	287 out of 5202 5.51710880430604%	0.118136
Glycine, serine and threonine metabolism	ko00260	32 out of 4893 0.653995503780912%	32 out of 5202 0.615148019992311%	0.140065
Cell cycle	ko04110	137 out of 4893 2.79991825056203%	142 out of 5202 2.72971933871588%	0.142932
Circadian rhythm - mammal	ko04710	31 out of 4893 0.633558144287758%	31 out of 5202 0.595924644367551%	0.148967
Ribosome biogenesis in eukaryotes	ko03008	75 out of 4893 1.53280196198651%	77 out of 5202 1.4801999231065%	0.155014
Pentose phosphate pathway	ko00030	30 out of 4893 0.613120784794605%	30 out of 5202 0.576701268742791%	0.158432
Inositol phosphate metabolism	ko00562	74 out of 4893 1.51236460249336%	76 out of 5202 1.46097654748174%	0.161448
Amino sugar and nucleotide sugar metabolism	ko00520	52 out of 4893 1.06274269364398%	53 out of 5202 1.01883890811226%	0.167846
Pentose and glucuronate interconversions	ko00040	29 out of 4893 0.592683425301451%	29 out of 5202 0.557477893118032%	0.168497
beta-Alanine metabolism	ko00410	28 out of 4893 0.572246065808298%	28 out of 5202 0.538254517493272%	0.179199
Galactose metabolism	ko00052	27 out of 4893 0.551808706315144%	27 out of 5202 0.519031141868512%	0.190579
ECM-receptor interaction	ko04512	86 out of 4893 1.7576129164112%	89 out of 5202 1.71088043060361%	0.215968
Fructose and mannose metabolism	ko00051	45 out of 4893 0.919681177191907%	46 out of 5202 0.884275278738947%	0.232135
mTOR signaling pathway	ko04150	62 out of 4893 1.26711628857552%	64 out of 5202 1.23029603998462%	0.25799
Regulation of autophagy	ko04140	22 out of 4893 0.449621908849377%	22 out of 5202 0.422914263744714%	0.25923
Glycosaminoglycan degradation	ko00531	22 out of 4893 0.449621908849377%	22 out of 5202 0.422914263744714%	0.25923
Ascorbate and aldarate metabolism	ko00053	22 out of 4893 0.449621908849377%	22 out of 5202 0.422914263744714%	0.25923
Notch signaling pathway	ko04330	60 out of 4893 1.22624156958921%	62 out of 5202 1.1918492887351%	0.277889
Steroid biosynthesis	ko00100	20 out of 4893 0.40874718986307%	20 out of 5202 0.384467512495194%	0.293152
Steroid hormone biosynthesis	ko00140	39 out of 4893 0.797057020232986%	40 out of 5202 0.768935024990388%	0.303279
Other types of O-glycan biosynthesis	ko00514	39 out of 4893 0.797057020232986%	40 out of 5202 0.768935024990388%	0.303279
Adipocytokine signaling pathway	ko04920	75 out of 4893 1.53280196198651%	78 out of 5202 1.49942329873126%	0.310294
Biosynthesis of unsaturated fatty acids	ko01040	19 out of 4893 0.388309830369916%	19 out of 5202 0.365244136870434%	0.311737
Glyoxylate and dicarboxylate metabolism	ko00630	19 out of 4893 0.388309830369916%	19 out of 5202 0.365244136870434%	0.311737
Cysteine and methionine metabolism	ko00270	38 out of 4893 0.776619660739832%	39 out of 5202 0.749711649365629%	0.316749
One carbon pool by folate	ko00670	17 out of 4893 0.347435111383609%	17 out of 5202 0.326797385620915%	0.352504
Other glycan degradation	ko00511	17 out of 4893 0.347435111383609%	17 out of 5202 0.326797385620915%	0.352504
Proteasome	ko03050	53 out of 4893 1.08318005313713%	55 out of 5202 1.05728565936178%	0.356853
Cytokine-cytokine receptor interaction	ko04060	154 out of 4893 3.14735336194564%	162 out of 5202 3.11418685121107%	0.367739
Glycerolipid metabolism	ko00561	52 out of 4893 1.06274269364398%	54 out of 5202 1.03806228373702%	0.369331
Glycosphingolipid biosynthesis - ganglio series	ko00604	16 out of 4893 0.326997751890456%	16 out of 5202 0.307574009996155%	0.374838
Selenocompound metabolism	ko00450	16 out of 4893 0.326997751890456%	16 out of 5202 0.307574009996155%	0.374838
Alanine, aspartate and glutamate metabolism	ko00250	34 out of 4893 0.694870222767218%	35 out of 5202 0.67281814686659%	0.375536
Base excision repair	ko03410	34 out of 4893 0.694870222767218%	35 out of 5202 0.67281814686659%	0.375536
Calcium signaling pathway	ko04020	268 out of 4893 5.47721234416513%	283 out of 5202 5.440215301807%	0.378977
Glycerophospholipid metabolism	ko00564	85 out of 4893 1.73717555691805%	89 out of 5202 1.71088043060361%	0.383414
Tyrosine metabolism	ko00350	33 out of 4893 0.674432863274065%	34 out of 5202 0.65359477124183%	0.391489
Retinol metabolism	ko00830	33 out of 4893 0.674432863274065%	34 out of 5202 0.65359477124183%	0.391489
Pathways in cancer	ko05200	15 out of 4893 0.306560392397302%	15 out of 5202 0.288350634371396%	0.398583
Fatty acid elongation in mitochondria	ko00062	15 out of 4893 0.306560392397302%	15 out of 5202 0.288350634371396%	0.398583
Pantothenate and CoA biosynthesis	ko00770	14 out of 4893 0.286123032904149%	14 out of 5202 0.269127258746636%	0.423826
Non-homologous end-joining	ko03450	14 out of 4893 0.286123032904149%	14 out of 5202 0.269127258746636%	0.423826
Terpenoid backbone biosynthesis	ko00900	14 out of 4893 0.286123032904149%	14 out of 5202 0.269127258746636%	0.423826
Phenylalanine metabolism	ko00360	14 out of 4893 0.286123032904149%	14 out of 5202 0.269127258746636%	0.423826
mRNA surveillance pathway	ko03015	81 out of 4893 1.65542611894543%	85 out of 5202 1.63398692810458%	0.424875
TGF-beta signaling pathway	ko04350	96 out of 4893 1.96198651134273%	101 out of 5202 1.94156093810073%	0.439311
PPAR signaling pathway	ko03320	63 out of 4893 1.28755364806867%	66 out of 5202 1.26874279123414%	0.442414
Alzheimer's disease	ko05010	13 out of 4893 0.265685673410995%	13 out of 5202 0.249903883121876%	0.450662
RIG-I-like receptor signaling pathway	ko04622	61 out of 4893 1.24667892908236%	64 out of 5202 1.23029603998462%	0.467156
Jak-STAT signaling pathway	ko04630	109 out of 4893 2.22767218475373%	115 out of 5202 2.21068819684737%	0.469936
Valine, leucine and isoleucine biosynthesis	ko00290	12 out of 4893 0.245248313917842%	12 out of 5202 0.230680507497116%	0.479192
Amoebiasis	ko05146	12 out of 4893 0.245248313917842%	12 out of 5202 0.230680507497116%	0.479192
Histidine metabolism	ko00340	27 out of 4893 0.551808706315144%	28 out of 5202 0.538254517493272%	0.497825
Homologous recombination	ko03440	27 out of 4893 0.551808706315144%	28 out of 5202 0.538254517493272%	0.497825
Progesterone-mediated oocyte maturation	ko04914	105 out of 4893 2.14592274678112%	111 out of 5202 2.13379469434833%	0.508103
Salivary secretion	ko04970	11 out of 4893 0.224810954424688%	11 out of 5202 0.211457131872357%	0.509522
Pyruvate metabolism	ko00620	42 out of 4893 0.858369098712446%	44 out of 5202 0.845828527489427%	0.509711
Butanoate metabolism	ko00650	26 out of 4893 0.531371346821991%	27 out of 5202 0.519031141868512%	0.517268
Mucin type O-Glycan biosynthesis	ko00512	26 out of 4893 0.531371346821991%	27 out of 5202 0.519031141868512%	0.517268
Nicotinate and nicotinamide metabolism	ko00760	25 out of 4893 0.510933987328837%	26 out of 5202 0.499807766243752%	0.537172
Huntington's disease	ko05016	10 out of 4893 0.204373594931535%	10 out of 5202 0.192233756247597%	0.541765
Pancreatic secretion	ko04972	10 out of 4893 0.204373594931535%	10 out of 5202 0.192233756247597%	0.541765
Dilated cardiomyopathy	ko05414	10 out of 4893 0.204373594931535%	10 out of 5202 0.192233756247597%	0.541765
Chagas disease (American trypanosomiasis)	ko05142	10 out of 4893 0.204373594931535%	10 out of 5202 0.192233756247597%	0.541765
Glycosaminoglycan biosynthesis - chondroitin sulfate	ko00532	24 out of 4893 0.490496627835684%	25 out of 5202 0.480584390618993%	0.557518
RNA transport	ko03013	146 out of 4893 2.98385448600041%	155 out of 5202 2.97962322183775%	0.559049
Phosphatidylinositol signaling system	ko04070	99 out of 4893 2.0232985898222%	105 out of 5202 2.01845444059977%	0.566864
Purine metabolism	ko00230	175 out of 4893 3.57653791130186%	186 out of 5202 3.57554786620531%	0.573378
Glycosphingolipid biosynthesis - globo series	ko00603	9 out of 4893 0.183936235438381%	9 out of 5202 0.173010380622837%	0.576042
Chemokine signaling pathway	ko04062	9 out of 4893 0.183936235438381%	9 out of 5202 0.173010380622837%	0.576042
Focal adhesion	ko04510	248 out of 4893 5.06846515430206%	264 out of 5202 5.07497116493656%	0.59956
Porphyrin and chlorophyll metabolism	ko00860	36 out of 4893 0.735744941753525%	38 out of 5202 0.730488273740869%	0.605162
Sulfur metabolism	ko00920	8 out of 4893 0.163498875945228%	8 out of 5202 0.153787004998078%	0.612479
Synthesis and degradation of ketone bodies	ko00072	8 out of 4893 0.163498875945228%	8 out of 5202 0.153787004998078%	0.612479
Hypertrophic cardiomyopathy (HCM)	ko05410	8 out of 4893 0.163498875945228%	8 out of 5202 0.153787004998078%	0.612479
Vitamin B6 metabolism	ko00750	8 out of 4893 0.163498875945228%	8 out of 5202 0.153787004998078%	0.612479
Arrhythmogenic right ventricular cardiomyopathy (ARVC)	ko05412	8 out of 4893 0.163498875945228%	8 out of 5202 0.153787004998078%	0.612479
Ubiquinone and other terpenoid-quinone biosynthesis	ko00130	8 out of 4893 0.163498875945228%	8 out of 5202 0.153787004998078%	0.612479
Nitrogen metabolism	ko00910	21 out of 4893 0.429184549356223%	22 out of 5202 0.422914263744714%	0.62094
Glycosaminoglycan biosynthesis - heparan sulfate	ko00534	35 out of 4893 0.715307582260372%	37 out of 5202 0.711264898116109%	0.621593
Vascular smooth muscle contraction	ko04270	151 out of 4893 3.08604128346618%	161 out of 5202 3.09496347558631%	0.640214
NOD-like receptor signaling pathway	ko04621	48 out of 4893 0.980993255671367%	51 out of 5202 0.980392156862745%	0.640543
Glycosylphosphatidylinositol(GPI)-anchor biosynthesis	ko00563	20 out of 4893 0.40874718986307%	21 out of 5202 0.403690888119954%	0.642762
Axon guidance	ko04360	7 out of 4893 0.143061516452074%	7 out of 5202 0.134563629373318%	0.651213
Long-term depression	ko04730	7 out of 4893 0.143061516452074%	7 out of 5202 0.134563629373318%	0.651213
Gastric acid secretion	ko04971	7 out of 4893 0.143061516452074%	7 out of 5202 0.134563629373318%	0.651213
Viral myocarditis	ko05416	7 out of 4893 0.143061516452074%	7 out of 5202 0.134563629373318%	0.651213
Toxoplasmosis	ko05145	7 out of 4893 0.143061516452074%	7 out of 5202 0.134563629373318%	0.651213
Small cell lung cancer	ko05222	7 out of 4893 0.143061516452074%	7 out of 5202 0.134563629373318%	0.651213
Fatty acid biosynthesis	ko00061	7 out of 4893 0.143061516452074%	7 out of 5202 0.134563629373318%	0.651213
Ether lipid metabolism	ko00565	33 out of 4893 0.674432863274065%	35 out of 5202 0.67281814686659%	0.654702
Ubiquitin mediated proteolysis	ko04120	131 out of 4893 2.67729409360311%	140 out of 5202 2.69127258746636%	0.680839
Nucleotide excision repair	ko03420	45 out of 4893 0.919681177191907%	48 out of 5202 0.922722029988466%	0.681855
Osteoclast differentiation	ko04380	6 out of 4893 0.122624156958921%	6 out of 5202 0.115340253748558%	0.692389
Phenylalanine, tyrosine and tryptophan biosynthesis	ko00400	6 out of 4893 0.122624156958921%	6 out of 5202 0.115340253748558%	0.692389
Long-term potentiation	ko04720	6 out of 4893 0.122624156958921%	6 out of 5202 0.115340253748558%	0.692389
Folate biosynthesis	ko00790	17 out of 4893 0.347435111383609%	18 out of 5202 0.346020761245675%	0.709631
Linoleic acid metabolism	ko00591	17 out of 4893 0.347435111383609%	18 out of 5202 0.346020761245675%	0.709631
MAPK signaling pathway	ko04010	304 out of 4893 6.21295728591866%	325 out of 5202 6.2475970780469%	0.71027
Protein processing in endoplasmic reticulum	ko04141	169 out of 4893 3.45391375434294%	181 out of 5202 3.47943098808151%	0.722291
Gap junction	ko04540	139 out of 4893 2.84079296954833%	149 out of 5202 2.8642829680892%	0.729854
Chronic myeloid leukemia	ko05220	5 out of 4893 0.102186797465767%	5 out of 5202 0.0961168781237985%	0.736159
African trypanosomiasis	ko05143	5 out of 4893 0.102186797465767%	5 out of 5202 0.0961168781237985%	0.736159
Pancreatic cancer	ko05212	5 out of 4893 0.102186797465767%	5 out of 5202 0.0961168781237985%	0.736159
T cell receptor signaling pathway	ko04660	5 out of 4893 0.102186797465767%	5 out of 5202 0.0961168781237985%	0.736159
Lysosome	ko04142	137 out of 4893 2.79991825056203%	147 out of 5202 2.82583621683968%	0.744067
DNA replication	ko03030	40 out of 4893 0.817494379726139%	43 out of 5202 0.826605151864667%	0.749465
Glycosaminoglycan biosynthesis - keratan sulfate	ko00533	15 out of 4893 0.306560392397302%	16 out of 5202 0.307574009996155%	0.754748
Primary bile acid biosynthesis	ko00120	15 out of 4893 0.306560392397302%	16 out of 5202 0.307574009996155%	0.754748
Toll-like receptor signaling pathway	ko04620	92 out of 4893 1.88023707337012%	99 out of 5202 1.90311418685121%	0.766539
Oocyte meiosis	ko04114	132 out of 4893 2.69773145309626%	142 out of 5202 2.72971933871588%	0.778355
D-Arginine and D-ornithine metabolism	ko00472	4 out of 4893 0.0817494379726139%	4 out of 5202 0.0768935024990388%	0.782686
Thiamine metabolism	ko00730	4 out of 4893 0.0817494379726139%	4 out of 5202 0.0768935024990388%	0.782686
Caffeine metabolism	ko00232	4 out of 4893 0.0817494379726139%	4 out of 5202 0.0768935024990388%	0.782686
D-Glutamine and D-glutamate metabolism	ko00471	4 out of 4893 0.0817494379726139%	4 out of 5202 0.0768935024990388%	0.782686
Neurotrophin signaling pathway	ko04722	4 out of 4893 0.0817494379726139%	4 out of 5202 0.0768935024990388%	0.782686
Fc gamma R-mediated phagocytosis	ko04666	4 out of 4893 0.0817494379726139%	4 out of 5202 0.0768935024990388%	0.782686
Taste transduction	ko04742	4 out of 4893 0.0817494379726139%	4 out of 5202 0.0768935024990388%	0.782686
Insulin signaling pathway	ko04910	158 out of 4893 3.22910279991825%	170 out of 5202 3.26797385620915%	0.791112
Mismatch repair	ko03430	24 out of 4893 0.490496627835684%	26 out of 5202 0.499807766243752%	0.801663
Renin-angiotensin system	ko04614	12 out of 4893 0.245248313917842%	13 out of 5202 0.249903883121876%	0.821552
Arachidonic acid metabolism	ko00590	34 out of 4893 0.694870222767218%	37 out of 5202 0.711264898116109%	0.825367
Lipoic acid metabolism	ko00785	3 out of 4893 0.0613120784794605%	3 out of 5202 0.0576701268742791%	0.832145
Bacterial invasion of epithelial cells	ko05100	3 out of 4893 0.0613120784794605%	3 out of 5202 0.0576701268742791%	0.832145
Fat digestion and absorption	ko04975	3 out of 4893 0.0613120784794605%	3 out of 5202 0.0576701268742791%	0.832145
Lysine biosynthesis	ko00300	3 out of 4893 0.0613120784794605%	3 out of 5202 0.0576701268742791%	0.832145
Butirosin and neomycin biosynthesis	ko00524	3 out of 4893 0.0613120784794605%	3 out of 5202 0.0576701268742791%	0.832145
Amyotrophic lateral sclerosis (ALS)	ko05014	3 out of 4893 0.0613120784794605%	3 out of 5202 0.0576701268742791%	0.832145
Renal cell carcinoma	ko05211	3 out of 4893 0.0613120784794605%	3 out of 5202 0.0576701268742791%	0.832145
Rheumatoid arthritis	ko05323	3 out of 4893 0.0613120784794605%	3 out of 5202 0.0576701268742791%	0.832145
B cell receptor signaling pathway	ko04662	3 out of 4893 0.0613120784794605%	3 out of 5202 0.0576701268742791%	0.832145
Hematopoietic cell lineage	ko04640	3 out of 4893 0.0613120784794605%	3 out of 5202 0.0576701268742791%	0.832145
Tight junction	ko04530	163 out of 4893 3.33128959738402%	176 out of 5202 3.38331410995771%	0.839362
alpha-Linolenic acid metabolism	ko00592	11 out of 4893 0.224810954424688%	12 out of 5202 0.230680507497116%	0.843151
RNA degradation	ko03018	68 out of 4893 1.38974044553444%	74 out of 5202 1.42252979623222%	0.851835
Pyrimidine metabolism	ko00240	93 out of 4893 1.90067443286327%	101 out of 5202 1.94156093810073%	0.855795
Cell adhesion molecules (CAMs)	ko04514	106 out of 4893 2.16636010627427%	115 out of 5202 2.21068819684737%	0.856094
ErbB signaling pathway	ko04012	104 out of 4893 2.12548538728796%	113 out of 5202 2.17224144559785%	0.867385
Melanogenesis	ko04916	141 out of 4893 2.88166768853464%	153 out of 5202 2.94117647058824%	0.879281
Vasopressin-regulated water reabsorption	ko04962	2 out of 4893 0.040874718986307%	2 out of 5202 0.0384467512495194%	0.884717
Systemic lupus erythematosus	ko05322	2 out of 4893 0.040874718986307%	2 out of 5202 0.0384467512495194%	0.884717
Prostate cancer	ko05215	2 out of 4893 0.040874718986307%	2 out of 5202 0.0384467512495194%	0.884717
Olfactory transduction	ko04740	2 out of 4893 0.040874718986307%	2 out of 5202 0.0384467512495194%	0.884717
Mineral absorption	ko04978	2 out of 4893 0.040874718986307%	2 out of 5202 0.0384467512495194%	0.884717
Biotin metabolism	ko00780	2 out of 4893 0.040874718986307%	2 out of 5202 0.0384467512495194%	0.884717
Leishmaniasis	ko05140	2 out of 4893 0.040874718986307%	2 out of 5202 0.0384467512495194%	0.884717
Melanoma	ko05218	2 out of 4893 0.040874718986307%	2 out of 5202 0.0384467512495194%	0.884717
Carbohydrate digestion and absorption	ko04973	2 out of 4893 0.040874718986307%	2 out of 5202 0.0384467512495194%	0.884717
Thyroid cancer	ko05216	2 out of 4893 0.040874718986307%	2 out of 5202 0.0384467512495194%	0.884717
Graft-versus-host disease	ko05332	2 out of 4893 0.040874718986307%	2 out of 5202 0.0384467512495194%	0.884717
Allograft rejection	ko05330	2 out of 4893 0.040874718986307%	2 out of 5202 0.0384467512495194%	0.884717
Type I diabetes mellitus	ko04940	2 out of 4893 0.040874718986307%	2 out of 5202 0.0384467512495194%	0.884717
Colorectal cancer	ko05210	2 out of 4893 0.040874718986307%	2 out of 5202 0.0384467512495194%	0.884717
Bile secretion	ko04976	2 out of 4893 0.040874718986307%	2 out of 5202 0.0384467512495194%	0.884717
Bladder cancer	ko05219	2 out of 4893 0.040874718986307%	2 out of 5202 0.0384467512495194%	0.884717
Staphylococcus aureus infection	ko05150	2 out of 4893 0.040874718986307%	2 out of 5202 0.0384467512495194%	0.884717
Autoimmune thyroid disease	ko05320	2 out of 4893 0.040874718986307%	2 out of 5202 0.0384467512495194%	0.884717
p53 signaling pathway	ko04115	63 out of 4893 1.28755364806867%	69 out of 5202 1.32641291810842%	0.88665
Basal transcription factors	ko03022	39 out of 4893 0.797057020232986%	43 out of 5202 0.826605151864667%	0.890874
SNARE interactions in vesicular transport	ko04130	38 out of 4893 0.776619660739832%	42 out of 5202 0.807381776239908%	0.898932
Regulation of actin cytoskeleton	ko04810	256 out of 4893 5.23196403024729%	277 out of 5202 5.32487504805844%	0.902847
Sulfur relay system	ko04122	8 out of 4893 0.163498875945228%	9 out of 5202 0.173010380622837%	0.903978
Phototransduction	ko04744	35 out of 4893 0.715307582260372%	39 out of 5202 0.749711649365629%	0.921209
Hepatitis C	ko05160	7 out of 4893 0.143061516452074%	8 out of 5202 0.153787004998078%	0.922354
Asthma	ko05310	1 out of 4893 0.0204373594931535%	1 out of 5202 0.0192233756247597%	0.9406
Malaria	ko05144	1 out of 4893 0.0204373594931535%	1 out of 5202 0.0192233756247597%	0.9406
Parkinson's disease	ko05012	1 out of 4893 0.0204373594931535%	1 out of 5202 0.0192233756247597%	0.9406
Acute myeloid leukemia	ko05221	1 out of 4893 0.0204373594931535%	1 out of 5202 0.0192233756247597%	0.9406
Glioma	ko05214	1 out of 4893 0.0204373594931535%	1 out of 5202 0.0192233756247597%	0.9406
Antigen processing and presentation	ko04612	1 out of 4893 0.0204373594931535%	1 out of 5202 0.0192233756247597%	0.9406
Vibrio cholerae infection	ko05110	1 out of 4893 0.0204373594931535%	1 out of 5202 0.0192233756247597%	0.9406
Protein digestion and absorption	ko04974	1 out of 4893 0.0204373594931535%	1 out of 5202 0.0192233756247597%	0.9406
Fc epsilon RI signaling pathway	ko04664	1 out of 4893 0.0204373594931535%	1 out of 5202 0.0192233756247597%	0.9406
Non-small cell lung cancer	ko05223	1 out of 4893 0.0204373594931535%	1 out of 5202 0.0192233756247597%	0.9406
N-Glycan biosynthesis	ko00510	52 out of 4893 1.06274269364398%	58 out of 5202 1.11495578623606%	0.945653
Dorso-ventral axis formation	ko04320	29 out of 4893 0.592683425301451%	33 out of 5202 0.63437139561707%	0.9568
Apoptosis	ko04210	93 out of 4893 1.90067443286327%	103 out of 5202 1.98000768935025%	0.95915
Intestinal immune network for IgA production	ko04672	19 out of 4893 0.388309830369916%	22 out of 5202 0.422914263744714%	0.961791
Protein export	ko03060	18 out of 4893 0.367872470876763%	21 out of 5202 0.403690888119954%	0.967256
Leukocyte transendothelial migration	ko04670	4 out of 4893 0.0817494379726139%	5 out of 5202 0.0961168781237985%	0.968797
Riboflavin metabolism	ko00740	9 out of 4893 0.183936235438381%	11 out of 5202 0.211457131872357%	0.976029
Cytosolic DNA-sensing pathway	ko04623	32 out of 4893 0.653995503780912%	37 out of 5202 0.711264898116109%	0.979585
Taurine and hypotaurine metabolism	ko00430	8 out of 4893 0.163498875945228%	10 out of 5202 0.192233756247597%	0.981779
Glycosphingolipid biosynthesis - lacto and neolacto series	ko00601	22 out of 4893 0.449621908849377%	26 out of 5202 0.499807766243752%	0.98323
GnRH signaling pathway	ko04912	124 out of 4893 2.53423257715103%	138 out of 5202 2.65282583621684%	0.98381
RNA polymerase	ko03020	21 out of 4893 0.429184549356223%	25 out of 5202 0.480584390618993%	0.985782
Cyanoamino acid metabolism	ko00460	7 out of 4893 0.143061516452074%	9 out of 5202 0.173010380622837%	0.986667
VEGF signaling pathway	ko04370	85 out of 4893 1.73717555691805%	96 out of 5202 1.84544405997693%	0.989211
Cardiac muscle contraction	ko04260	76 out of 4893 1.55323932147966%	87 out of 5202 1.67243367935409%	0.995063
Proximal tubule bicarbonate reclamation	ko04964	1 out of 4893 0.0204373594931535%	2 out of 5202 0.0384467512495194%	0.996482
Spliceosome	ko03040	121 out of 4893 2.47292049867157%	138 out of 5202 2.65282583621684%	0.998783
Metabolism of xenobiotics by cytochrome P450	ko00980	30 out of 4893 0.613120784794605%	37 out of 5202 0.711264898116109%	0.9988
Drug metabolism - cytochrome P450	ko00982	27 out of 4893 0.551808706315144%	34 out of 5202 0.65359477124183%	0.999341
Natural killer cell mediated cytotoxicity	ko04650	84 out of 4893 1.71673819742489%	99 out of 5202 1.90311418685121%	0.999797
Glutathione metabolism	ko00480	38 out of 4893 0.776619660739832%	48 out of 5202 0.922722029988466%	0.999915
Neuroactive ligand-receptor interaction	ko04080	419 out of 4893 8.56325362763131%	468 out of 5202 8.99653979238754%	0.999979
Ribosome	ko03010	68 out of 4893 1.38974044553444%	85 out of 5202 1.63398692810458%	0.999998
Oxidative phosphorylation	ko00190	107 out of 4893 2.18679746576742%	130 out of 5202 2.49903883121876%	1

## Sheet: 0 h VS 24 h
Table S7-2 KEGG pathways enriched for target genes of the differentially expressed miRNAs in the liver of M. amblycephala at 24 h post-infection with A. hydrophila
Kegg_pathway	ko_id	Cluter_frequency (0h VS 24h)	Genome_frequency	P-value
Inositol phosphate metabolism	ko00562	74 out of 4527 1.63463662469627%	76 out of 5202 1.46097654748174%	0.0018556
Starch and sucrose metabolism	ko00500	44 out of 4527 0.971946101170753%	44 out of 5202 0.845828527489427%	0.00214941
Fatty acid metabolism	ko00071	43 out of 4527 0.949856417053236%	43 out of 5202 0.826605151864667%	0.00247297
Lysine degradation	ko00310	56 out of 4527 1.23702231058096%	57 out of 5202 1.0957324106113%	0.00332647
Glycolysis / Gluconeogenesis	ko00010	64 out of 4527 1.4137397835211%	66 out of 5202 1.26874279123414%	0.00585294
ECM-receptor interaction	ko04512	84 out of 4527 1.85553346587144%	89 out of 5202 1.71088043060361%	0.0193725
beta-Alanine metabolism	ko00410	28 out of 4527 0.618511155290479%	28 out of 5202 0.538254517493272%	0.020193
Butanoate metabolism	ko00650	27 out of 4527 0.596421471172962%	27 out of 5202 0.519031141868512%	0.0232219
Amino sugar and nucleotide sugar metabolism	ko00520	51 out of 4527 1.12657388999337%	53 out of 5202 1.01883890811226%	0.024484
Aminoacyl-tRNA biosynthesis	ko00970	39 out of 4527 0.861497680583168%	40 out of 5202 0.768935024990388%	0.0264202
Valine, leucine and isoleucine degradation	ko00280	48 out of 4527 1.06030483764082%	50 out of 5202 0.961168781237985%	0.0336388
Tryptophan metabolism	ko00380	47 out of 4527 1.0382151535233%	49 out of 5202 0.941945405613226%	0.0373498
ABC transporters	ko02010	46 out of 4527 1.01612546940579%	48 out of 5202 0.922722029988466%	0.0414432
Wnt signaling pathway	ko04310	185 out of 4527 4.08659156174067%	203 out of 5202 3.90234525182622%	0.0424785
MAPK signaling pathway	ko04010	293 out of 4527 6.47227744643252%	325 out of 5202 6.2475970780469%	0.0459855
Glycosaminoglycan degradation	ko00531	22 out of 4527 0.485973050585377%	22 out of 5202 0.422914263744714%	0.0466873
Ascorbate and aldarate metabolism	ko00053	22 out of 4527 0.485973050585377%	22 out of 5202 0.422914263744714%	0.0466873
Ether lipid metabolism	ko00565	34 out of 4527 0.751049259995582%	35 out of 5202 0.67281814686659%	0.0474691
Base excision repair	ko03410	34 out of 4527 0.751049259995582%	35 out of 5202 0.67281814686659%	0.0474691
Arginine and proline metabolism	ko00330	63 out of 4527 1.39165009940358%	67 out of 5202 1.2879661668589%	0.0529199
Retinol metabolism	ko00830	33 out of 4527 0.728959575878065%	34 out of 5202 0.65359477124183%	0.0532799
Cell cycle	ko04110	130 out of 4527 2.87165893527723%	142 out of 5202 2.72971933871588%	0.0610468
Steroid biosynthesis	ko00100	20 out of 4527 0.441793682350342%	20 out of 5202 0.384467512495194%	0.0617208
Peroxisome	ko04146	79 out of 4527 1.74508504528385%	85 out of 5202 1.63398692810458%	0.0624755
Glycine, serine and threonine metabolism	ko00260	31 out of 4527 0.684780207643031%	32 out of 5202 0.615148019992311%	0.0669933
mTOR signaling pathway	ko04150	60 out of 4527 1.32538104705103%	64 out of 5202 1.23029603998462%	0.0683794
Glyoxylate and dicarboxylate metabolism	ko00630	19 out of 4527 0.419703998232825%	19 out of 5202 0.365244136870434%	0.0709625
Circadian rhythm - mammal	ko04710	30 out of 4527 0.662690523525514%	31 out of 5202 0.595924644367551%	0.0750444
Linoleic acid metabolism	ko00591	18 out of 4527 0.397614314115308%	18 out of 5202 0.346020761245675%	0.0815856
Phagosome	ko04145	131 out of 4527 2.89374861939474%	144 out of 5202 2.7681660899654%	0.0918672
Glycerophospholipid metabolism	ko00564	82 out of 4527 1.8113540976364%	89 out of 5202 1.71088043060361%	0.0932659
Selenocompound metabolism	ko00450	16 out of 4527 0.353434945880274%	16 out of 5202 0.307574009996155%	0.107831
Fatty acid elongation in mitochondria	ko00062	15 out of 4527 0.331345261762757%	15 out of 5202 0.288350634371396%	0.123963
PPAR signaling pathway	ko03320	61 out of 4527 1.34747073116854%	66 out of 5202 1.26874279123414%	0.125594
Propanoate metabolism	ko00640	34 out of 4527 0.751049259995582%	36 out of 5202 0.692041522491349%	0.135913
Pantothenate and CoA biosynthesis	ko00770	14 out of 4527 0.30925557764524%	14 out of 5202 0.269127258746636%	0.142504
Non-homologous end-joining	ko03450	14 out of 4527 0.30925557764524%	14 out of 5202 0.269127258746636%	0.142504
Endocytosis	ko04144	256 out of 4527 5.65495913408438%	287 out of 5202 5.51710880430604%	0.149259
Pyruvate metabolism	ko00620	41 out of 4527 0.905677048818202%	44 out of 5202 0.845828527489427%	0.158997
Alzheimer's disease	ko05010	13 out of 4527 0.287165893527723%	13 out of 5202 0.249903883121876%	0.163813
Notch signaling pathway	ko04330	57 out of 4527 1.25911199469848%	62 out of 5202 1.1918492887351%	0.166797
Calcium signaling pathway	ko04020	252 out of 4527 5.56660039761431%	283 out of 5202 5.440215301807%	0.171486
Phosphatidylinositol signaling system	ko04070	95 out of 4527 2.09851999116413%	105 out of 5202 2.01845444059977%	0.180877
Drug metabolism - other enzymes	ko00983	39 out of 4527 0.861497680583168%	42 out of 5202 0.807381776239908%	0.186896
alpha-Linolenic acid metabolism	ko00592	12 out of 4527 0.265076209410205%	12 out of 5202 0.230680507497116%	0.188304
Valine, leucine and isoleucine biosynthesis	ko00290	12 out of 4527 0.265076209410205%	12 out of 5202 0.230680507497116%	0.188304
Amoebiasis	ko05146	12 out of 4527 0.265076209410205%	12 out of 5202 0.230680507497116%	0.188304
Progesterone-mediated oocyte maturation	ko04914	100 out of 4527 2.20896841175171%	111 out of 5202 2.13379469434833%	0.206535
Steroid hormone biosynthesis	ko00140	37 out of 4527 0.817318312348133%	40 out of 5202 0.768935024990388%	0.218679
Pentose phosphate pathway	ko00030	28 out of 4527 0.618511155290479%	30 out of 5202 0.576701268742791%	0.23331
Nucleotide excision repair	ko03420	44 out of 4527 0.971946101170753%	48 out of 5202 0.922722029988466%	0.235335
Huntington's disease	ko05016	10 out of 4527 0.220896841175171%	10 out of 5202 0.192233756247597%	0.248794
Chagas disease (American trypanosomiasis)	ko05142	10 out of 4527 0.220896841175171%	10 out of 5202 0.192233756247597%	0.248794
Protein processing in endoplasmic reticulum	ko04141	161 out of 4527 3.55643914292026%	181 out of 5202 3.47943098808151%	0.255316
Fructose and mannose metabolism	ko00051	42 out of 4527 0.927766732935719%	46 out of 5202 0.884275278738947%	0.269588
Homologous recombination	ko03440	26 out of 4527 0.574331787055445%	28 out of 5202 0.538254517493272%	0.276452
Mucin type O-Glycan biosynthesis	ko00512	25 out of 4527 0.552242102937928%	27 out of 5202 0.519031141868512%	0.300252
Adipocytokine signaling pathway	ko04920	70 out of 4527 1.5462778882262%	78 out of 5202 1.49942329873126%	0.301288
Folate biosynthesis	ko00790	17 out of 4527 0.375524629997791%	18 out of 5202 0.346020761245675%	0.301378
Nicotinate and nicotinamide metabolism	ko00760	24 out of 4527 0.530152418820411%	26 out of 5202 0.499807766243752%	0.325576
TGF-beta signaling pathway	ko04350	90 out of 4527 1.98807157057654%	101 out of 5202 1.94156093810073%	0.325716
Sulfur metabolism	ko00920	8 out of 4527 0.176717472940137%	8 out of 5202 0.153787004998078%	0.328679
Synthesis and degradation of ketone bodies	ko00072	8 out of 4527 0.176717472940137%	8 out of 5202 0.153787004998078%	0.328679
Hypertrophic cardiomyopathy (HCM)	ko05410	8 out of 4527 0.176717472940137%	8 out of 5202 0.153787004998078%	0.328679
Vitamin B6 metabolism	ko00750	8 out of 4527 0.176717472940137%	8 out of 5202 0.153787004998078%	0.328679
Arrhythmogenic right ventricular cardiomyopathy (ARVC)	ko05412	8 out of 4527 0.176717472940137%	8 out of 5202 0.153787004998078%	0.328679
Other glycan degradation	ko00511	16 out of 4527 0.353434945880274%	17 out of 5202 0.326797385620915%	0.332394
Glycosaminoglycan biosynthesis - chondroitin sulfate	ko00532	23 out of 4527 0.508062734702894%	25 out of 5202 0.480584390618993%	0.352441
Toll-like receptor signaling pathway	ko04620	88 out of 4527 1.94389220234151%	99 out of 5202 1.90311418685121%	0.353654
Hedgehog signaling pathway	ko04340	59 out of 4527 1.30329136293351%	66 out of 5202 1.26874279123414%	0.362057
Long-term depression	ko04730	7 out of 4527 0.15462778882262%	7 out of 5202 0.134563629373318%	0.377763
Viral myocarditis	ko05416	7 out of 4527 0.15462778882262%	7 out of 5202 0.134563629373318%	0.377763
Toxoplasmosis	ko05145	7 out of 4527 0.15462778882262%	7 out of 5202 0.134563629373318%	0.377763
Small cell lung cancer	ko05222	7 out of 4527 0.15462778882262%	7 out of 5202 0.134563629373318%	0.377763
Other types of O-glycan biosynthesis	ko00514	36 out of 4527 0.795228628230616%	40 out of 5202 0.768935024990388%	0.392979
Pathways in cancer	ko05200	14 out of 4527 0.30925557764524%	15 out of 5202 0.288350634371396%	0.402077
Adherens junction	ko04520	98 out of 4527 2.16478904351668%	111 out of 5202 2.13379469434833%	0.410765
Osteoclast differentiation	ko04380	6 out of 4527 0.132538104705103%	6 out of 5202 0.115340253748558%	0.434164
Long-term potentiation	ko04720	6 out of 4527 0.132538104705103%	6 out of 5202 0.115340253748558%	0.434164
Glycerolipid metabolism	ko00561	48 out of 4527 1.06030483764082%	54 out of 5202 1.03806228373702%	0.437441
Porphyrin and chlorophyll metabolism	ko00860	34 out of 4527 0.751049259995582%	38 out of 5202 0.730488273740869%	0.440577
Terpenoid backbone biosynthesis	ko00900	13 out of 4527 0.287165893527723%	14 out of 5202 0.269127258746636%	0.440834
Regulation of autophagy	ko04140	20 out of 4527 0.441793682350342%	22 out of 5202 0.422914263744714%	0.44215
Nitrogen metabolism	ko00910	20 out of 4527 0.441793682350342%	22 out of 5202 0.422914263744714%	0.44215
Pentose and glucuronate interconversions	ko00040	26 out of 4527 0.574331787055445%	29 out of 5202 0.557477893118032%	0.469727
Glycosylphosphatidylinositol(GPI)-anchor biosynthesis	ko00563	19 out of 4527 0.419703998232825%	21 out of 5202 0.403690888119954%	0.474939
Citrate cycle (TCA cycle)	ko00020	32 out of 4527 0.706869891760548%	36 out of 5202 0.692041522491349%	0.490884
Chronic myeloid leukemia	ko05220	5 out of 4527 0.110448420587586%	5 out of 5202 0.0961168781237985%	0.498972
African trypanosomiasis	ko05143	5 out of 4527 0.110448420587586%	5 out of 5202 0.0961168781237985%	0.498972
Pancreatic cancer	ko05212	5 out of 4527 0.110448420587586%	5 out of 5202 0.0961168781237985%	0.498972
T cell receptor signaling pathway	ko04660	5 out of 4527 0.110448420587586%	5 out of 5202 0.0961168781237985%	0.498972
NOD-like receptor signaling pathway	ko04621	45 out of 4527 0.99403578528827%	51 out of 5202 0.980392156862745%	0.501001
N-Glycan biosynthesis	ko00510	51 out of 4527 1.12657388999337%	58 out of 5202 1.11495578623606%	0.515187
Alanine, aspartate and glutamate metabolism	ko00250	31 out of 4527 0.684780207643031%	35 out of 5202 0.67281814686659%	0.51689
Galactose metabolism	ko00052	24 out of 4527 0.530152418820411%	27 out of 5202 0.519031141868512%	0.528174
Lysosome	ko04142	128 out of 4527 2.82747956704219%	147 out of 5202 2.82583621683968%	0.55357
Sphingolipid metabolism	ko00600	42 out of 4527 0.927766732935719%	48 out of 5202 0.922722029988466%	0.567216
Salivary secretion	ko04970	10 out of 4527 0.220896841175171%	11 out of 5202 0.211457131872357%	0.572246
D-Arginine and D-ornithine metabolism	ko00472	4 out of 4527 0.0883587364700685%	4 out of 5202 0.0768935024990388%	0.573437
D-Glutamine and D-glutamate metabolism	ko00471	4 out of 4527 0.0883587364700685%	4 out of 5202 0.0768935024990388%	0.573437
Neurotrophin signaling pathway	ko04722	4 out of 4527 0.0883587364700685%	4 out of 5202 0.0768935024990388%	0.573437
Proteasome	ko03050	48 out of 4527 1.06030483764082%	55 out of 5202 1.05728565936178%	0.577124
p53 signaling pathway	ko04115	60 out of 4527 1.32538104705103%	69 out of 5202 1.32641291810842%	0.594387
Cysteine and methionine metabolism	ko00270	34 out of 4527 0.751049259995582%	39 out of 5202 0.749711649365629%	0.604901
One carbon pool by folate	ko00670	15 out of 4527 0.331345261762757%	17 out of 5202 0.326797385620915%	0.617526
Oocyte meiosis	ko04114	123 out of 4527 2.71703114645461%	142 out of 5202 2.72971933871588%	0.617628
Dilated cardiomyopathy	ko05414	9 out of 4527 0.198807157057654%	10 out of 5202 0.192233756247597%	0.620499
VEGF signaling pathway	ko04370	83 out of 4527 1.83344378175392%	96 out of 5202 1.84544405997693%	0.637702
Glycosphingolipid biosynthesis - ganglio series	ko00604	14 out of 4527 0.30925557764524%	16 out of 5202 0.307574009996155%	0.655044
Vascular smooth muscle contraction	ko04270	139 out of 4527 3.07046609233488%	161 out of 5202 3.09496347558631%	0.657875
Lipoic acid metabolism	ko00785	3 out of 4527 0.0662690523525514%	3 out of 5202 0.0576701268742791%	0.658996
Lysine biosynthesis	ko00300	3 out of 4527 0.0662690523525514%	3 out of 5202 0.0576701268742791%	0.658996
Butirosin and neomycin biosynthesis	ko00524	3 out of 4527 0.0662690523525514%	3 out of 5202 0.0576701268742791%	0.658996
Amyotrophic lateral sclerosis (ALS)	ko05014	3 out of 4527 0.0662690523525514%	3 out of 5202 0.0576701268742791%	0.658996
Renal cell carcinoma	ko05211	3 out of 4527 0.0662690523525514%	3 out of 5202 0.0576701268742791%	0.658996
Rheumatoid arthritis	ko05323	3 out of 4527 0.0662690523525514%	3 out of 5202 0.0576701268742791%	0.658996
B cell receptor signaling pathway	ko04662	3 out of 4527 0.0662690523525514%	3 out of 5202 0.0576701268742791%	0.658996
Hematopoietic cell lineage	ko04640	3 out of 4527 0.0662690523525514%	3 out of 5202 0.0576701268742791%	0.658996
Chemokine signaling pathway	ko04062	8 out of 4527 0.176717472940137%	9 out of 5202 0.173010380622837%	0.670394
DNA replication	ko03030	37 out of 4527 0.817318312348133%	43 out of 5202 0.826605151864667%	0.678933
mRNA surveillance pathway	ko03015	73 out of 4527 1.61254694057875%	85 out of 5202 1.63398692810458%	0.694372
Gap junction	ko04540	128 out of 4527 2.82747956704219%	149 out of 5202 2.8642829680892%	0.710945
Ubiquitin mediated proteolysis	ko04120	120 out of 4527 2.65076209410205%	140 out of 5202 2.69127258746636%	0.730448
RNA degradation	ko03018	63 out of 4527 1.39165009940358%	74 out of 5202 1.42252979623222%	0.753294
Vasopressin-regulated water reabsorption	ko04962	2 out of 4527 0.0441793682350342%	2 out of 5202 0.0384467512495194%	0.7573
Systemic lupus erythematosus	ko05322	2 out of 4527 0.0441793682350342%	2 out of 5202 0.0384467512495194%	0.7573
Prostate cancer	ko05215	2 out of 4527 0.0441793682350342%	2 out of 5202 0.0384467512495194%	0.7573
Olfactory transduction	ko04740	2 out of 4527 0.0441793682350342%	2 out of 5202 0.0384467512495194%	0.7573
Mineral absorption	ko04978	2 out of 4527 0.0441793682350342%	2 out of 5202 0.0384467512495194%	0.7573
Biotin metabolism	ko00780	2 out of 4527 0.0441793682350342%	2 out of 5202 0.0384467512495194%	0.7573
Leishmaniasis	ko05140	2 out of 4527 0.0441793682350342%	2 out of 5202 0.0384467512495194%	0.7573
Carbohydrate digestion and absorption	ko04973	2 out of 4527 0.0441793682350342%	2 out of 5202 0.0384467512495194%	0.7573
Thyroid cancer	ko05216	2 out of 4527 0.0441793682350342%	2 out of 5202 0.0384467512495194%	0.7573
Graft-versus-host disease	ko05332	2 out of 4527 0.0441793682350342%	2 out of 5202 0.0384467512495194%	0.7573
Allograft rejection	ko05330	2 out of 4527 0.0441793682350342%	2 out of 5202 0.0384467512495194%	0.7573
Type I diabetes mellitus	ko04940	2 out of 4527 0.0441793682350342%	2 out of 5202 0.0384467512495194%	0.7573
Colorectal cancer	ko05210	2 out of 4527 0.0441793682350342%	2 out of 5202 0.0384467512495194%	0.7573
Bladder cancer	ko05219	2 out of 4527 0.0441793682350342%	2 out of 5202 0.0384467512495194%	0.7573
Staphylococcus aureus infection	ko05150	2 out of 4527 0.0441793682350342%	2 out of 5202 0.0384467512495194%	0.7573
Autoimmune thyroid disease	ko05320	2 out of 4527 0.0441793682350342%	2 out of 5202 0.0384467512495194%	0.7573
Mismatch repair	ko03430	22 out of 4527 0.485973050585377%	26 out of 5202 0.499807766243752%	0.758099
Renin-angiotensin system	ko04614	11 out of 4527 0.242986525292688%	13 out of 5202 0.249903883121876%	0.767287
Axon guidance	ko04360	6 out of 4527 0.132538104705103%	7 out of 5202 0.134563629373318%	0.772572
Gastric acid secretion	ko04971	6 out of 4527 0.132538104705103%	7 out of 5202 0.134563629373318%	0.772572
Fatty acid biosynthesis	ko00061	6 out of 4527 0.132538104705103%	7 out of 5202 0.134563629373318%	0.772572
Biosynthesis of unsaturated fatty acids	ko01040	16 out of 4527 0.353434945880274%	19 out of 5202 0.365244136870434%	0.773788
ErbB signaling pathway	ko04012	96 out of 4527 2.12060967528164%	113 out of 5202 2.17224144559785%	0.792589
Cytokine-cytokine receptor interaction	ko04060	138 out of 4527 3.04837640821736%	162 out of 5202 3.11418685121107%	0.798293
Metabolism of xenobiotics by cytochrome P450	ko00980	31 out of 4527 0.684780207643031%	37 out of 5202 0.711264898116109%	0.803593
Arachidonic acid metabolism	ko00590	31 out of 4527 0.684780207643031%	37 out of 5202 0.711264898116109%	0.803593
Ribosome biogenesis in eukaryotes	ko03008	65 out of 4527 1.43582946763861%	77 out of 5202 1.4801999231065%	0.807614
Spliceosome	ko03040	117 out of 4527 2.5844930417495%	138 out of 5202 2.65282583621684%	0.823291
Focal adhesion	ko04510	225 out of 4527 4.97017892644135%	264 out of 5202 5.07497116493656%	0.838173
Cell adhesion molecules (CAMs)	ko04514	97 out of 4527 2.14269935939916%	115 out of 5202 2.21068819684737%	0.842648
Jak-STAT signaling pathway	ko04630	97 out of 4527 2.14269935939916%	115 out of 5202 2.21068819684737%	0.842648
Intestinal immune network for IgA production	ko04672	18 out of 4527 0.397614314115308%	22 out of 5202 0.422914263744714%	0.852829
Histidine metabolism	ko00340	23 out of 4527 0.508062734702894%	28 out of 5202 0.538254517493272%	0.853908
Primary bile acid biosynthesis	ko00120	13 out of 4527 0.287165893527723%	16 out of 5202 0.307574009996155%	0.856192
Drug metabolism - cytochrome P450	ko00982	28 out of 4527 0.618511155290479%	34 out of 5202 0.65359477124183%	0.857123
Taurine and hypotaurine metabolism	ko00430	8 out of 4527 0.176717472940137%	10 out of 5202 0.192233756247597%	0.869975
Pancreatic secretion	ko04972	8 out of 4527 0.176717472940137%	10 out of 5202 0.192233756247597%	0.869975
Asthma	ko05310	1 out of 4527 0.0220896841175171%	1 out of 5202 0.0192233756247597%	0.870242
Malaria	ko05144	1 out of 4527 0.0220896841175171%	1 out of 5202 0.0192233756247597%	0.870242
Parkinson's disease	ko05012	1 out of 4527 0.0220896841175171%	1 out of 5202 0.0192233756247597%	0.870242
Acute myeloid leukemia	ko05221	1 out of 4527 0.0220896841175171%	1 out of 5202 0.0192233756247597%	0.870242
Glioma	ko05214	1 out of 4527 0.0220896841175171%	1 out of 5202 0.0192233756247597%	0.870242
Antigen processing and presentation	ko04612	1 out of 4527 0.0220896841175171%	1 out of 5202 0.0192233756247597%	0.870242
Vibrio cholerae infection	ko05110	1 out of 4527 0.0220896841175171%	1 out of 5202 0.0192233756247597%	0.870242
Protein digestion and absorption	ko04974	1 out of 4527 0.0220896841175171%	1 out of 5202 0.0192233756247597%	0.870242
Fc epsilon RI signaling pathway	ko04664	1 out of 4527 0.0220896841175171%	1 out of 5202 0.0192233756247597%	0.870242
Non-small cell lung cancer	ko05223	1 out of 4527 0.0220896841175171%	1 out of 5202 0.0192233756247597%	0.870242
Leukocyte transendothelial migration	ko04670	4 out of 4527 0.0883587364700685%	5 out of 5202 0.0961168781237985%	0.871298
RIG-I-like receptor signaling pathway	ko04622	53 out of 4527 1.17075325822841%	64 out of 5202 1.23029603998462%	0.881534
Purine metabolism	ko00230	157 out of 4527 3.46808040645019%	186 out of 5202 3.57554786620531%	0.881693
Insulin signaling pathway	ko04910	143 out of 4527 3.15882482880495%	170 out of 5202 3.26797385620915%	0.894275
Glycosphingolipid biosynthesis - globo series	ko00603	7 out of 4527 0.15462778882262%	9 out of 5202 0.173010380622837%	0.899691
Glycosaminoglycan biosynthesis - heparan sulfate	ko00534	30 out of 4527 0.662690523525514%	37 out of 5202 0.711264898116109%	0.902253
Phenylalanine metabolism	ko00360	11 out of 4527 0.242986525292688%	14 out of 5202 0.269127258746636%	0.902868
Glutathione metabolism	ko00480	39 out of 4527 0.861497680583168%	48 out of 5202 0.922722029988466%	0.915293
Thiamine metabolism	ko00730	3 out of 4527 0.0662690523525514%	4 out of 5202 0.0768935024990388%	0.915674
Caffeine metabolism	ko00232	3 out of 4527 0.0662690523525514%	4 out of 5202 0.0768935024990388%	0.915674
Taste transduction	ko04742	3 out of 4527 0.0662690523525514%	4 out of 5202 0.0768935024990388%	0.915674
Natural killer cell mediated cytotoxicity	ko04650	82 out of 4527 1.8113540976364%	99 out of 5202 1.90311418685121%	0.915822
Hepatitis C	ko05160	6 out of 4527 0.132538104705103%	8 out of 5202 0.153787004998078%	0.926239
Ubiquinone and other terpenoid-quinone biosynthesis	ko00130	6 out of 4527 0.132538104705103%	8 out of 5202 0.153787004998078%	0.926239
Glycosaminoglycan biosynthesis - keratan sulfate	ko00533	12 out of 4527 0.265076209410205%	16 out of 5202 0.307574009996155%	0.953492
Bacterial invasion of epithelial cells	ko05100	2 out of 4527 0.0441793682350342%	3 out of 5202 0.0576701268742791%	0.953906
Fat digestion and absorption	ko04975	2 out of 4527 0.0441793682350342%	3 out of 5202 0.0576701268742791%	0.953906
Protein export	ko03060	16 out of 4527 0.353434945880274%	21 out of 5202 0.403690888119954%	0.954466
Tight junction	ko04530	146 out of 4527 3.2250938811575%	176 out of 5202 3.38331410995771%	0.955719
Riboflavin metabolism	ko00740	8 out of 4527 0.176717472940137%	11 out of 5202 0.211457131872357%	0.956209
Regulation of actin cytoskeleton	ko04810	232 out of 4527 5.12480671526397%	277 out of 5202 5.32487504805844%	0.957224
Melanogenesis	ko04916	126 out of 4527 2.78330019880716%	153 out of 5202 2.94117647058824%	0.964757
RNA polymerase	ko03020	19 out of 4527 0.419703998232825%	25 out of 5202 0.480584390618993%	0.964794
Phenylalanine, tyrosine and tryptophan biosynthesis	ko00400	4 out of 4527 0.0883587364700685%	6 out of 5202 0.115340253748558%	0.967872
Tyrosine metabolism	ko00350	26 out of 4527 0.574331787055445%	34 out of 5202 0.65359477124183%	0.974332
RNA transport	ko03013	127 out of 4527 2.80538988292467%	155 out of 5202 2.97962322183775%	0.975135
Phototransduction	ko04744	30 out of 4527 0.662690523525514%	39 out of 5202 0.749711649365629%	0.976198
Apoptosis	ko04210	83 out of 4527 1.83344378175392%	103 out of 5202 1.98000768935025%	0.978149
Dorso-ventral axis formation	ko04320	25 out of 4527 0.552242102937928%	33 out of 5202 0.63437139561707%	0.978763
Sulfur relay system	ko04122	6 out of 4527 0.132538104705103%	9 out of 5202 0.173010380622837%	0.979336
Cyanoamino acid metabolism	ko00460	6 out of 4527 0.132538104705103%	9 out of 5202 0.173010380622837%	0.979336
Pyrimidine metabolism	ko00240	81 out of 4527 1.78926441351889%	101 out of 5202 1.94156093810073%	0.982263
Proximal tubule bicarbonate reclamation	ko04964	1 out of 4527 0.0220896841175171%	2 out of 5202 0.0384467512495194%	0.983185
Melanoma	ko05218	1 out of 4527 0.0220896841175171%	2 out of 5202 0.0384467512495194%	0.983185
Bile secretion	ko04976	1 out of 4527 0.0220896841175171%	2 out of 5202 0.0384467512495194%	0.983185
Cardiac muscle contraction	ko04260	69 out of 4527 1.52418820410868%	87 out of 5202 1.67243367935409%	0.985783
Fc gamma R-mediated phagocytosis	ko04666	2 out of 4527 0.0441793682350342%	4 out of 5202 0.0768935024990388%	0.992139
Basal transcription factors	ko03022	32 out of 4527 0.706869891760548%	43 out of 5202 0.826605151864667%	0.993117
GnRH signaling pathway	ko04912	110 out of 4527 2.42986525292688%	138 out of 5202 2.65282583621684%	0.9949
Cytosolic DNA-sensing pathway	ko04623	25 out of 4527 0.552242102937928%	37 out of 5202 0.711264898116109%	0.999528
Ribosome	ko03010	61 out of 4527 1.34747073116854%	85 out of 5202 1.63398692810458%	0.999955
Glycosphingolipid biosynthesis - lacto and neolacto series	ko00601	15 out of 4527 0.331345261762757%	26 out of 5202 0.499807766243752%	0.999965
SNARE interactions in vesicular transport	ko04130	27 out of 4527 0.596421471172962%	42 out of 5202 0.807381776239908%	0.999966
Neuroactive ligand-receptor interaction	ko04080	378 out of 4527 8.34990059642147%	468 out of 5202 8.99653979238754%	0.999978
Oxidative phosphorylation	ko00190	89 out of 4527 1.96598188645902%	130 out of 5202 2.49903883121876%	1

## Sheet: 4 h VS 24 h
Table S7-3 KEGG pathways enriched for target genes of the differentially expressed miRNAs in the liver of M. amblycephala at 24 h post-infection with A.hydrophila compared with 4h
Kegg_pathway	ko_id	Cluter_frequency(4h VS 24h)	Genome_frequency	P-value
Lysine degradation	ko00310	32 out of 1732 1.84757505773672%	57 out of 5202 1.0957324106113%	0.000303365
Glyoxylate and dicarboxylate metabolism	ko00630	13 out of 1732 0.750577367205543%	19 out of 5202 0.365244136870434%	0.00181941
Endocytosis	ko04144	118 out of 1732 6.81293302540416%	287 out of 5202 5.51710880430604%	0.00263727
Porphyrin and chlorophyll metabolism	ko00860	20 out of 1732 1.15473441108545%	38 out of 5202 0.730488273740869%	0.0105269
Citrate cycle (TCA cycle)	ko00020	19 out of 1732 1.09699769053118%	36 out of 5202 0.692041522491349%	0.0120783
Glycine, serine and threonine metabolism	ko00260	17 out of 1732 0.981524249422633%	32 out of 5202 0.615148019992311%	0.0159245
Retinol metabolism	ko00830	17 out of 1732 0.981524249422633%	34 out of 5202 0.65359477124183%	0.0318467
Mucin type O-Glycan biosynthesis	ko00512	14 out of 1732 0.808314087759815%	27 out of 5202 0.519031141868512%	0.0352055
Lysine biosynthesis	ko00300	3 out of 1732 0.173210161662818%	3 out of 5202 0.0576701268742791%	0.0368664
Glycolysis / Gluconeogenesis	ko00010	29 out of 1732 1.6743648960739%	66 out of 5202 1.26874279123414%	0.045211
Tryptophan metabolism	ko00380	22 out of 1732 1.270207852194%	49 out of 5202 0.941945405613226%	0.0593868
ECM-receptor interaction	ko04512	37 out of 1732 2.13625866050808%	89 out of 5202 1.71088043060361%	0.0613489
Pyruvate metabolism	ko00620	20 out of 1732 1.15473441108545%	44 out of 5202 0.845828527489427%	0.0619281
Valine, leucine and isoleucine biosynthesis	ko00290	7 out of 1732 0.404157043879908%	12 out of 5202 0.230680507497116%	0.0658391
Drug metabolism - other enzymes	ko00983	19 out of 1732 1.09699769053118%	42 out of 5202 0.807381776239908%	0.0710603
Ascorbate and aldarate metabolism	ko00053	11 out of 1732 0.635103926096998%	22 out of 5202 0.422914263744714%	0.0777219
Focal adhesion	ko04510	99 out of 1732 5.71593533487298%	264 out of 5202 5.07497116493656%	0.0785556
Aminoacyl-tRNA biosynthesis	ko00970	18 out of 1732 1.03926096997691%	40 out of 5202 0.768935024990388%	0.0815811
Sulfur metabolism	ko00920	5 out of 1732 0.288683602771363%	8 out of 5202 0.153787004998078%	0.0873867
Vitamin B6 metabolism	ko00750	5 out of 1732 0.288683602771363%	8 out of 5202 0.153787004998078%	0.0873867
Steroid biosynthesis	ko00100	10 out of 1732 0.577367205542725%	20 out of 5202 0.384467512495194%	0.0908544
Melanogenesis	ko04916	59 out of 1732 3.40646651270208%	153 out of 5202 2.94117647058824%	0.095041
Insulin signaling pathway	ko04910	65 out of 1732 3.75288683602771%	170 out of 5202 3.26797385620915%	0.096524
Histidine metabolism	ko00340	13 out of 1732 0.750577367205543%	28 out of 5202 0.538254517493272%	0.102518
Propanoate metabolism	ko00640	16 out of 1732 0.92378752886836%	36 out of 5202 0.692041522491349%	0.107709
Thyroid cancer	ko05216	2 out of 1732 0.115473441108545%	2 out of 5202 0.0384467512495194%	0.110812
Valine, leucine and isoleucine degradation	ko00280	21 out of 1732 1.21247113163972%	50 out of 5202 0.961168781237985%	0.123587
Progesterone-mediated oocyte maturation	ko04914	43 out of 1732 2.48267898383372%	111 out of 5202 2.13379469434833%	0.130092
mTOR signaling pathway	ko04150	26 out of 1732 1.50115473441109%	64 out of 5202 1.23029603998462%	0.13226
Arachidonic acid metabolism	ko00590	16 out of 1732 0.92378752886836%	37 out of 5202 0.711264898116109%	0.13343
Sphingolipid metabolism	ko00600	20 out of 1732 1.15473441108545%	48 out of 5202 0.922722029988466%	0.139941
Ubiquitin mediated proteolysis	ko04120	53 out of 1732 3.06004618937644%	140 out of 5202 2.69127258746636%	0.1425
Terpenoid backbone biosynthesis	ko00900	7 out of 1732 0.404157043879908%	14 out of 5202 0.269127258746636%	0.148412
GnRH signaling pathway	ko04912	52 out of 1732 3.00230946882217%	138 out of 5202 2.65282583621684%	0.1547
ErbB signaling pathway	ko04012	43 out of 1732 2.48267898383372%	113 out of 5202 2.17224144559785%	0.162383
Fatty acid biosynthesis	ko00061	4 out of 1732 0.23094688221709%	7 out of 5202 0.134563629373318%	0.172559
alpha-Linolenic acid metabolism	ko00592	6 out of 1732 0.346420323325635%	12 out of 5202 0.230680507497116%	0.176696
Homologous recombination	ko03440	12 out of 1732 0.69284064665127%	28 out of 5202 0.538254517493272%	0.189264
RIG-I-like receptor signaling pathway	ko04622	25 out of 1732 1.44341801385681%	64 out of 5202 1.23029603998462%	0.19611
Tyrosine metabolism	ko00350	14 out of 1732 0.808314087759815%	34 out of 5202 0.65359477124183%	0.21104
Taurine and hypotaurine metabolism	ko00430	5 out of 1732 0.288683602771363%	10 out of 5202 0.192233756247597%	0.212144
Dilated cardiomyopathy	ko05414	5 out of 1732 0.288683602771363%	10 out of 5202 0.192233756247597%	0.212144
ABC transporters	ko02010	19 out of 1732 1.09699769053118%	48 out of 5202 0.922722029988466%	0.217305
Notch signaling pathway	ko04330	24 out of 1732 1.38568129330254%	62 out of 5202 1.1918492887351%	0.217624
Cell cycle	ko04110	52 out of 1732 3.00230946882217%	142 out of 5202 2.72971933871588%	0.221835
Linoleic acid metabolism	ko00591	8 out of 1732 0.46189376443418%	18 out of 5202 0.346020761245675%	0.221837
Phosphatidylinositol signaling system	ko04070	39 out of 1732 2.25173210161663%	105 out of 5202 2.01845444059977%	0.22798
Other types of O-glycan biosynthesis	ko00514	16 out of 1732 0.92378752886836%	40 out of 5202 0.768935024990388%	0.228754
Ether lipid metabolism	ko00565	14 out of 1732 0.808314087759815%	35 out of 5202 0.67281814686659%	0.249831
Vascular smooth muscle contraction	ko04270	58 out of 1732 3.34872979214781%	161 out of 5202 3.09496347558631%	0.252526
Synthesis and degradation of ketone bodies	ko00072	4 out of 1732 0.23094688221709%	8 out of 5202 0.153787004998078%	0.257731
Hypertrophic cardiomyopathy (HCM)	ko05410	4 out of 1732 0.23094688221709%	8 out of 5202 0.153787004998078%	0.257731
Bacterial invasion of epithelial cells	ko05100	2 out of 1732 0.115473441108545%	3 out of 5202 0.0576701268742791%	0.258704
Selenocompound metabolism	ko00450	7 out of 1732 0.404157043879908%	16 out of 5202 0.307574009996155%	0.261195
Lysosome	ko04142	53 out of 1732 3.06004618937644%	147 out of 5202 2.82583621683968%	0.262109
Butanoate metabolism	ko00650	11 out of 1732 0.635103926096998%	27 out of 5202 0.519031141868512%	0.263876
TGF-beta signaling pathway	ko04350	37 out of 1732 2.13625866050808%	101 out of 5202 1.94156093810073%	0.267868
Starch and sucrose metabolism	ko00500	17 out of 1732 0.981524249422633%	44 out of 5202 0.845828527489427%	0.272525
Purine metabolism	ko00230	66 out of 1732 3.81062355658199%	186 out of 5202 3.57554786620531%	0.283894
Inositol phosphate metabolism	ko00562	28 out of 1732 1.61662817551963%	76 out of 5202 1.46097654748174%	0.292022
Peroxisome	ko04146	31 out of 1732 1.78983833718245%	85 out of 5202 1.63398692810458%	0.301775
Glycosaminoglycan biosynthesis - chondroitin sulfate	ko00532	10 out of 1732 0.577367205542725%	25 out of 5202 0.480584390618993%	0.302576
RNA transport	ko03013	55 out of 1732 3.17551963048499%	155 out of 5202 2.97962322183775%	0.306011
Pantothenate and CoA biosynthesis	ko00770	6 out of 1732 0.346420323325635%	14 out of 5202 0.269127258746636%	0.308894
Non-homologous end-joining	ko03450	6 out of 1732 0.346420323325635%	14 out of 5202 0.269127258746636%	0.308894
Phenylalanine metabolism	ko00360	6 out of 1732 0.346420323325635%	14 out of 5202 0.269127258746636%	0.308894
Other glycan degradation	ko00511	7 out of 1732 0.404157043879908%	17 out of 5202 0.326797385620915%	0.324613
Drug metabolism - cytochrome P450	ko00982	13 out of 1732 0.750577367205543%	34 out of 5202 0.65359477124183%	0.327663
Glycerophospholipid metabolism	ko00564	32 out of 1732 1.84757505773672%	89 out of 5202 1.71088043060361%	0.332354
Protein digestion and absorption	ko04974	1 out of 1732 0.0577367205542725%	1 out of 5202 0.0192233756247597%	0.332949
Steroid hormone biosynthesis	ko00140	15 out of 1732 0.866050808314088%	40 out of 5202 0.768935024990388%	0.339771
Fatty acid metabolism	ko00071	16 out of 1732 0.92378752886836%	43 out of 5202 0.826605151864667%	0.344906
Cyanoamino acid metabolism	ko00460	4 out of 1732 0.23094688221709%	9 out of 5202 0.173010380622837%	0.348668
Fructose and mannose metabolism	ko00051	17 out of 1732 0.981524249422633%	46 out of 5202 0.884275278738947%	0.349556
Nicotinate and nicotinamide metabolism	ko00760	10 out of 1732 0.577367205542725%	26 out of 5202 0.499807766243752%	0.355228
Pentose and glucuronate interconversions	ko00040	11 out of 1732 0.635103926096998%	29 out of 5202 0.557477893118032%	0.362275
Regulation of actin cytoskeleton	ko04810	95 out of 1732 5.48498845265589%	277 out of 5202 5.32487504805844%	0.38067
Neurotrophin signaling pathway	ko04722	2 out of 1732 0.115473441108545%	4 out of 5202 0.0768935024990388%	0.406724
Fc gamma R-mediated phagocytosis	ko04666	2 out of 1732 0.115473441108545%	4 out of 5202 0.0768935024990388%	0.406724
Galactose metabolism	ko00052	10 out of 1732 0.577367205542725%	27 out of 5202 0.519031141868512%	0.408964
Pentose phosphate pathway	ko00030	11 out of 1732 0.635103926096998%	30 out of 5202 0.576701268742791%	0.413323
Dorso-ventral axis formation	ko04320	12 out of 1732 0.69284064665127%	33 out of 5202 0.63437139561707%	0.417079
Cysteine and methionine metabolism	ko00270	14 out of 1732 0.808314087759815%	39 out of 5202 0.749711649365629%	0.423251
Axon guidance	ko04360	3 out of 1732 0.173210161662818%	7 out of 5202 0.134563629373318%	0.428469
Viral myocarditis	ko05416	3 out of 1732 0.173210161662818%	7 out of 5202 0.134563629373318%	0.428469
Toxoplasmosis	ko05145	3 out of 1732 0.173210161662818%	7 out of 5202 0.134563629373318%	0.428469
Glutathione metabolism	ko00480	17 out of 1732 0.981524249422633%	48 out of 5202 0.922722029988466%	0.430235
Glycosphingolipid biosynthesis - ganglio series	ko00604	6 out of 1732 0.346420323325635%	16 out of 5202 0.307574009996155%	0.451744
Glycosaminoglycan degradation	ko00531	8 out of 1732 0.46189376443418%	22 out of 5202 0.422914263744714%	0.458404
RNA polymerase	ko03020	9 out of 1732 0.519630484988453%	25 out of 5202 0.480584390618993%	0.460777
Metabolism of xenobiotics by cytochrome P450	ko00980	13 out of 1732 0.750577367205543%	37 out of 5202 0.711264898116109%	0.467102
Arginine and proline metabolism	ko00330	23 out of 1732 1.32794457274827%	67 out of 5202 1.2879661668589%	0.474341
mRNA surveillance pathway	ko03015	29 out of 1732 1.6743648960739%	85 out of 5202 1.63398692810458%	0.476573
Gap junction	ko04540	50 out of 1732 2.88683602771363%	149 out of 5202 2.8642829680892%	0.503987
RNA degradation	ko03018	25 out of 1732 1.44341801385681%	74 out of 5202 1.42252979623222%	0.508288
Alanine, aspartate and glutamate metabolism	ko00250	12 out of 1732 0.69284064665127%	35 out of 5202 0.67281814686659%	0.513954
Arrhythmogenic right ventricular cardiomyopathy (ARVC)	ko05412	3 out of 1732 0.173210161662818%	8 out of 5202 0.153787004998078%	0.530912
Ubiquinone and other terpenoid-quinone biosynthesis	ko00130	3 out of 1732 0.173210161662818%	8 out of 5202 0.153787004998078%	0.530912
Adherens junction	ko04520	37 out of 1732 2.13625866050808%	111 out of 5202 2.13379469434833%	0.532763
T cell receptor signaling pathway	ko04660	2 out of 1732 0.115473441108545%	5 out of 5202 0.0961168781237985%	0.538398
PPAR signaling pathway	ko03320	22 out of 1732 1.270207852194%	66 out of 5202 1.26874279123414%	0.543964
Hedgehog signaling pathway	ko04340	22 out of 1732 1.270207852194%	66 out of 5202 1.26874279123414%	0.543964
Glycerolipid metabolism	ko00561	18 out of 1732 1.03926096997691%	54 out of 5202 1.03806228373702%	0.549021
Vasopressin-regulated water reabsorption	ko04962	1 out of 1732 0.0577367205542725%	2 out of 5202 0.0384467512495194%	0.555085
Systemic lupus erythematosus	ko05322	1 out of 1732 0.0577367205542725%	2 out of 5202 0.0384467512495194%	0.555085
Mineral absorption	ko04978	1 out of 1732 0.0577367205542725%	2 out of 5202 0.0384467512495194%	0.555085
Proximal tubule bicarbonate reclamation	ko04964	1 out of 1732 0.0577367205542725%	2 out of 5202 0.0384467512495194%	0.555085
Biotin metabolism	ko00780	1 out of 1732 0.0577367205542725%	2 out of 5202 0.0384467512495194%	0.555085
Leishmaniasis	ko05140	1 out of 1732 0.0577367205542725%	2 out of 5202 0.0384467512495194%	0.555085
Graft-versus-host disease	ko05332	1 out of 1732 0.0577367205542725%	2 out of 5202 0.0384467512495194%	0.555085
Allograft rejection	ko05330	1 out of 1732 0.0577367205542725%	2 out of 5202 0.0384467512495194%	0.555085
Type I diabetes mellitus	ko04940	1 out of 1732 0.0577367205542725%	2 out of 5202 0.0384467512495194%	0.555085
Colorectal cancer	ko05210	1 out of 1732 0.0577367205542725%	2 out of 5202 0.0384467512495194%	0.555085
Staphylococcus aureus infection	ko05150	1 out of 1732 0.0577367205542725%	2 out of 5202 0.0384467512495194%	0.555085
Autoimmune thyroid disease	ko05320	1 out of 1732 0.0577367205542725%	2 out of 5202 0.0384467512495194%	0.555085
Phototransduction	ko04744	13 out of 1732 0.750577367205543%	39 out of 5202 0.749711649365629%	0.558261
MAPK signaling pathway	ko04010	107 out of 1732 6.17782909930716%	325 out of 5202 6.2475970780469%	0.58002
Glycosylphosphatidylinositol(GPI)-anchor biosynthesis	ko00563	7 out of 1732 0.404157043879908%	21 out of 5202 0.403690888119954%	0.580139
Pathways in cancer	ko05200	5 out of 1732 0.288683602771363%	15 out of 5202 0.288350634371396%	0.594904
DNA replication	ko03030	14 out of 1732 0.808314087759815%	43 out of 5202 0.826605151864667%	0.597965
Phagosome	ko04145	47 out of 1732 2.71362586605081%	144 out of 5202 2.7681660899654%	0.598734
Spliceosome	ko03040	45 out of 1732 2.59815242494226%	138 out of 5202 2.65282583621684%	0.600917
Cytosolic DNA-sensing pathway	ko04623	12 out of 1732 0.69284064665127%	37 out of 5202 0.711264898116109%	0.605705
VEGF signaling pathway	ko04370	31 out of 1732 1.78983833718245%	96 out of 5202 1.84544405997693%	0.621322
Glycosphingolipid biosynthesis - globo series	ko00603	3 out of 1732 0.173210161662818%	9 out of 5202 0.173010380622837%	0.622033
Sulfur relay system	ko04122	3 out of 1732 0.173210161662818%	9 out of 5202 0.173010380622837%	0.622033
Adipocytokine signaling pathway	ko04920	25 out of 1732 1.44341801385681%	78 out of 5202 1.49942329873126%	0.634568
Osteoclast differentiation	ko04380	2 out of 1732 0.115473441108545%	6 out of 5202 0.115340253748558%	0.648201
Phenylalanine, tyrosine and tryptophan biosynthesis	ko00400	2 out of 1732 0.115473441108545%	6 out of 5202 0.115340253748558%	0.648201
Glycosaminoglycan biosynthesis - keratan sulfate	ko00533	5 out of 1732 0.288683602771363%	16 out of 5202 0.307574009996155%	0.659976
NOD-like receptor signaling pathway	ko04621	16 out of 1732 0.92378752886836%	51 out of 5202 0.980392156862745%	0.665705
Alzheimer's disease	ko05010	4 out of 1732 0.23094688221709%	13 out of 5202 0.249903883121876%	0.67678
Glycosphingolipid biosynthesis - lacto and neolacto series	ko00601	8 out of 1732 0.46189376443418%	26 out of 5202 0.499807766243752%	0.678317
Calcium signaling pathway	ko04020	91 out of 1732 5.2540415704388%	283 out of 5202 5.440215301807%	0.683698
Huntington's disease	ko05016	3 out of 1732 0.173210161662818%	10 out of 5202 0.192233756247597%	0.700183
Chagas disease (American trypanosomiasis)	ko05142	3 out of 1732 0.173210161662818%	10 out of 5202 0.192233756247597%	0.700183
Lipoic acid metabolism	ko00785	1 out of 1732 0.0577367205542725%	3 out of 5202 0.0576701268742791%	0.703276
Fat digestion and absorption	ko04975	1 out of 1732 0.0577367205542725%	3 out of 5202 0.0576701268742791%	0.703276
Renal cell carcinoma	ko05211	1 out of 1732 0.0577367205542725%	3 out of 5202 0.0576701268742791%	0.703276
Rheumatoid arthritis	ko05323	1 out of 1732 0.0577367205542725%	3 out of 5202 0.0576701268742791%	0.703276
B cell receptor signaling pathway	ko04662	1 out of 1732 0.0577367205542725%	3 out of 5202 0.0576701268742791%	0.703276
Hematopoietic cell lineage	ko04640	1 out of 1732 0.0577367205542725%	3 out of 5202 0.0576701268742791%	0.703276
Jak-STAT signaling pathway	ko04630	36 out of 1732 2.07852193995381%	115 out of 5202 2.21068819684737%	0.708982
One carbon pool by folate	ko00670	5 out of 1732 0.288683602771363%	17 out of 5202 0.326797385620915%	0.717846
Basal transcription factors	ko03022	13 out of 1732 0.750577367205543%	43 out of 5202 0.826605151864667%	0.718268
Wnt signaling pathway	ko04310	64 out of 1732 3.69515011547344%	203 out of 5202 3.90234525182622%	0.731118
p53 signaling pathway	ko04115	21 out of 1732 1.21247113163972%	69 out of 5202 1.32641291810842%	0.734736
Oocyte meiosis	ko04114	44 out of 1732 2.54041570438799%	142 out of 5202 2.72971933871588%	0.750776
beta-Alanine metabolism	ko00410	8 out of 1732 0.46189376443418%	28 out of 5202 0.538254517493272%	0.764582
Riboflavin metabolism	ko00740	3 out of 1732 0.173210161662818%	11 out of 5202 0.211457131872357%	0.765338
Folate biosynthesis	ko00790	5 out of 1732 0.288683602771363%	18 out of 5202 0.346020761245675%	0.768317
Base excision repair	ko03410	10 out of 1732 0.577367205542725%	35 out of 5202 0.67281814686659%	0.778173
Caffeine metabolism	ko00232	1 out of 1732 0.0577367205542725%	4 out of 5202 0.0768935024990388%	0.802127
D-Glutamine and D-glutamate metabolism	ko00471	1 out of 1732 0.0577367205542725%	4 out of 5202 0.0768935024990388%	0.802127
Hepatitis C	ko05160	2 out of 1732 0.115473441108545%	8 out of 5202 0.153787004998078%	0.804487
Biosynthesis of unsaturated fatty acids	ko01040	5 out of 1732 0.288683602771363%	19 out of 5202 0.365244136870434%	0.81159
Amoebiasis	ko05146	3 out of 1732 0.173210161662818%	12 out of 5202 0.230680507497116%	0.818449
Amino sugar and nucleotide sugar metabolism	ko00520	15 out of 1732 0.866050808314088%	53 out of 5202 1.01883890811226%	0.821016
Toll-like receptor signaling pathway	ko04620	29 out of 1732 1.6743648960739%	99 out of 5202 1.90311418685121%	0.831452
Ribosome biogenesis in eukaryotes	ko03008	22 out of 1732 1.270207852194%	77 out of 5202 1.4801999231065%	0.843353
Chemokine signaling pathway	ko04062	2 out of 1732 0.115473441108545%	9 out of 5202 0.173010380622837%	0.856617
Nucleotide excision repair	ko03420	13 out of 1732 0.750577367205543%	48 out of 5202 0.922722029988466%	0.8587
Renin-angiotensin system	ko04614	3 out of 1732 0.173210161662818%	13 out of 5202 0.249903883121876%	0.860949
Proteasome	ko03050	15 out of 1732 0.866050808314088%	55 out of 5202 1.05728565936178%	0.864456
Chronic myeloid leukemia	ko05220	1 out of 1732 0.0577367205542725%	5 out of 5202 0.0961168781237985%	0.868059
Leukocyte transendothelial migration	ko04670	1 out of 1732 0.0577367205542725%	5 out of 5202 0.0961168781237985%	0.868059
African trypanosomiasis	ko05143	1 out of 1732 0.0577367205542725%	5 out of 5202 0.0961168781237985%	0.868059
Pancreatic cancer	ko05212	1 out of 1732 0.0577367205542725%	5 out of 5202 0.0961168781237985%	0.868059
Tight junction	ko04530	52 out of 1732 3.00230946882217%	176 out of 5202 3.38331410995771%	0.876643
Protein export	ko03060	5 out of 1732 0.288683602771363%	21 out of 5202 0.403690888119954%	0.878599
Natural killer cell mediated cytotoxicity	ko04650	28 out of 1732 1.61662817551963%	99 out of 5202 1.90311418685121%	0.88125
Cardiac muscle contraction	ko04260	24 out of 1732 1.38568129330254%	87 out of 5202 1.67243367935409%	0.896618
Cytokine-cytokine receptor interaction	ko04060	47 out of 1732 2.71362586605081%	162 out of 5202 3.11418685121107%	0.897176
Regulation of autophagy	ko04140	5 out of 1732 0.288683602771363%	22 out of 5202 0.422914263744714%	0.903683
Nitrogen metabolism	ko00910	5 out of 1732 0.288683602771363%	22 out of 5202 0.422914263744714%	0.903683
Pyrimidine metabolism	ko00240	28 out of 1732 1.61662817551963%	101 out of 5202 1.94156093810073%	0.905917
Mismatch repair	ko03430	6 out of 1732 0.346420323325635%	26 out of 5202 0.499807766243752%	0.909855
Long-term potentiation	ko04720	1 out of 1732 0.0577367205542725%	6 out of 5202 0.115340253748558%	0.912031
Glycosaminoglycan biosynthesis - heparan sulfate	ko00534	9 out of 1732 0.519630484988453%	37 out of 5202 0.711264898116109%	0.912561
Circadian rhythm - mammal	ko04710	7 out of 1732 0.404157043879908%	31 out of 5202 0.595924644367551%	0.93229
Primary bile acid biosynthesis	ko00120	3 out of 1732 0.173210161662818%	16 out of 5202 0.307574009996155%	0.940533
Long-term depression	ko04730	1 out of 1732 0.0577367205542725%	7 out of 5202 0.134563629373318%	0.941354
Gastric acid secretion	ko04971	1 out of 1732 0.0577367205542725%	7 out of 5202 0.134563629373318%	0.941354
Small cell lung cancer	ko05222	1 out of 1732 0.0577367205542725%	7 out of 5202 0.134563629373318%	0.941354
Fatty acid elongation in mitochondria	ko00062	2 out of 1732 0.115473441108545%	15 out of 5202 0.288350634371396%	0.980577
Protein processing in endoplasmic reticulum	ko04141	48 out of 1732 2.77136258660508%	181 out of 5202 3.47943098808151%	0.981255
Pancreatic secretion	ko04972	1 out of 1732 0.0577367205542725%	10 out of 5202 0.192233756247597%	0.982633
Apoptosis	ko04210	25 out of 1732 1.44341801385681%	103 out of 5202 1.98000768935025%	0.982761
Salivary secretion	ko04970	1 out of 1732 0.0577367205542725%	11 out of 5202 0.211457131872357%	0.988427
Intestinal immune network for IgA production	ko04672	3 out of 1732 0.173210161662818%	22 out of 5202 0.422914263744714%	0.9907
Cell adhesion molecules (CAMs)	ko04514	27 out of 1732 1.55889145496536%	115 out of 5202 2.21068819684737%	0.992251
SNARE interactions in vesicular transport	ko04130	6 out of 1732 0.346420323325635%	42 out of 5202 0.807381776239908%	0.99861
Ribosome	ko03010	16 out of 1732 0.92378752886836%	85 out of 5202 1.63398692810458%	0.999065
N-Glycan biosynthesis	ko00510	9 out of 1732 0.519630484988453%	58 out of 5202 1.11495578623606%	0.999372
Oxidative phosphorylation	ko00190	27 out of 1732 1.55889145496536%	130 out of 5202 2.49903883121876%	0.999489
Neuroactive ligand-receptor interaction	ko04080	98 out of 1732 5.65819861431871%	468 out of 5202 8.99653979238754%	1
