# Supplementary material for: Identification and Characterization of MicroRNAs in the Liver of Blunt Snout Bream (Megalobrama amblycephala) Infected by Aeromonas hydrophila
Source: Int J Mol Sci. 2016 Nov 25;17(12):1972. doi: 10.3390/ijms17121972 (PMC5187772; doi:10.3390/ijms17121972)
Supplement: Supplementary file 1 [file ijms-17-01972-s001.zip › ijms-146956-Supplementary Materials/Table S8.xlsx]

## Sheet: Sheet1
Table S8. Primers used for qRT-PCR
Gene Name	RT Primers	qRT-PCR (Forward primers 5'-3')	qRT-PCR (Reverse primers 5'-3')
miR-novel 3	Unique Oligo-Dt Adaptor primer*	ACCATGGCTGTAGACTGTTACC	Universal primer*
miR-novel 7	As above	GTTCTGGGCTGCAGTGGACTAT	As above
miR-novel 13	As above	CGGTTCATTGATTATAATGGGAGAG	As above
miR-novel 20	As above	AGCTCTTCGCGGTGGATC	As above
miR-novel 24	As above	TGGCTCAGTTCAGCAGGAAC	As above
miR-novel 28	As above	ATCCAACGTGGACATCCTGTGAG	As above
miR-novel 33	As above	TAGCACCATTTGAAATCGGT	As above
miR-novel 34	As above	ATGAAAGTGAATGGTGACTGAG	As above
miR-novel 41	As above	ACCAGGTGCTGTAAGCTT	As above
miR-novel 54	As above	GCACCCATTGACTTCCATAGT	As above
miR-122	As above	TGGAGTGTGACAATGGTGTTTG	As above
miR-146a	As above	TGAGAACTGAATTCCATAGATGG	As above
miR-141	As above	TAACACTGTCTGGTAACGATGC	As above
miR-34a	As above	TGGCAGTGTCTTAGCTGGTTGT	As above
miR-216b	As above	TAATCTCTGCAGGCAACTGTGA	As above
miR-222a	As above	AGCTACATCTGGCTACTGGGTC	As above
miR-429b	As above	TAATACTGCCTGGTAATGCCAT	As above
miR-499	As above	TTAAGACTTGCAGTGATGTT	As above
miR-375	As above	TTTGTTCGTTCGGCTCGCGTTA	As above
TF	Oligo-dT primer and Random 6	TTGTGGCGGTTGTGCGTAA	CCTGGAAGCCCCATCATAGC
TFR	Oligo-dT primer and Random 6	TTCAAACCAAAGAGGAGCATAG	TGGATAAGCAGAGTGAGACAAAC
18S rRNA	GGGTCGGCATCGTTTACG	CGGAGGTTCGAAGACGATCA	GGGTCGGCATCGTTTACG
*: All-in-One™ miRNA First-Strand cDNA Synthesis Kit (GeneCopoeia)
