# Supplementary material for: Identification and Characterization of MicroRNAs in the Liver of Blunt Snout Bream (Megalobrama amblycephala) Infected by Aeromonas hydrophila
Source: Int J Mol Sci. 2016 Nov 25;17(12):1972. doi: 10.3390/ijms17121972 (PMC5187772; doi:10.3390/ijms17121972)
Supplement: Supplementary file 1 [file ijms-17-01972-s001.zip › ijms-146956-Supplementary Materials/Table S9.xlsx]

## Sheet: Sheet1
Table S9. Primers used in plasmid construction.
Primer name	Primer sequence (5'-3')
TF-3'UTR-F	CCGCTCGAGGTTCCTAACAGAAATACT
TF-3'UTR-Rm	TGCTGCCCGCGACCTGATCATATGCA
TF-3'UTR-Fm	ATGATCAGGTCGCGGGCAGCATTG
TF-3'UTR-R	GAATGCGGCCGCAAACCCCTGTTGTAATAA
TFR-3'UTR-F	CCGCTCGAGACAGGCAGATTCAGCTCACCTCT
TFR-3'UTR-Rm	CCTCTTATTAATTCCGCGCTGTTCTTCACACA
TFR-3'UTR-Fm	GTGTGAAGAACAGCGCGGAATTAATAAGAGGTTA
TFR-3'UTR-R	GAATGCGGCCGCGTATCTAATAGACGTTGTTAGAA
